# Supplementary material for: HNF4A defines tissue-specific circadian rhythms by beaconing BMAL1::CLOCK chromatin binding and shaping the rhythmic chromatin landscape
Source: Nat Commun. 2021 Nov 3;12:6350. doi: 10.1038/s41467-021-26567-3 (PMC8566521; doi:10.1038/s41467-021-26567-3)
Supplement: Supplementary file 4 — Supplementary Dataset 1 [file 41467_2021_26567_MOESM4_ESM.xlsx]

## Sheet: wt_enriched.peakAnn
PeakID (cmd=annotatePeaks.pl /project/mengqu_366/mengqu/chipseq/results/data_analysis/deeptools/wt_enriched.bed mm10)	Chr	Start	End	Strand	Peak Score	Focus Ratio/Region Size	Annotation	Detailed Annotation	Distance to TSS	Nearest PromoterID	Entrez ID	Nearest Unigene	Nearest Refseq	Nearest Ensembl	Gene Name	Gene Alias	Gene Description	Gene Type
4243	chr11	69099827	69100326	+	0	NA	promoter-TSS (NM_001159367)	promoter-TSS (NM_001159367)	-76	NM_001159367	18626	Mm.7373	NM_011065	ENSMUSG00000020893	Per1	Hftm|Per|m-rigui|mPer1	period circadian clock 1	protein-coding
3531	chr11	69097446	69097945	+	0	NA	Intergenic	Intergenic	-1254	NM_011065	18626	Mm.7373	NM_011065	ENSMUSG00000020893	Per1	Hftm|Per|m-rigui|mPer1	period circadian clock 1	protein-coding
2571	chr11	98775088	98775587	+	0	NA	promoter-TSS (NM_145434)	promoter-TSS (NM_145434)	40	NM_145434	217166	Mm.390397	NM_145434	ENSMUSG00000020889	Nr1d1	A530070C09Rik|R75201	nuclear receptor subfamily 1, group D, member 1	protein-coding
1460	chr9	69289546	69290045	+	0	NA	promoter-TSS (NM_001289916)	promoter-TSS (NM_001289916)	-46	NM_001289916	19883	Mm.378450	NM_013646	ENSMUSG00000032238	Rora	9530021D13Rik|Nr1f1|ROR1|ROR2|ROR3|nmf267|sg|staggerer|tmgc26	RAR-related orphan receptor alpha	protein-coding
1071	chr2	92423644	92424143	+	0	NA	intron (NM_009963, intron 3 of 11)	intron (NM_009963, intron 3 of 11)	10176	NM_009963	12953	Mm.254181	NM_009963	ENSMUSG00000068742	Cry2	AV006279|D130054K12Rik	cryptochrome 2 (photolyase-like)	protein-coding
3374	chr11	98773612	98774111	+	0	NA	intron (NM_145434, intron 1 of 7)	CpG	1516	NM_145434	217166	Mm.390397	NM_145434	ENSMUSG00000020889	Nr1d1	A530070C09Rik|R75201	nuclear receptor subfamily 1, group D, member 1	protein-coding
2174	chr11	69098558	69099057	+	0	NA	promoter-TSS (NM_011065)	promoter-TSS (NM_011065)	-142	NM_011065	18626	Mm.7373	NM_011065	ENSMUSG00000020893	Per1	Hftm|Per|m-rigui|mPer1	period circadian clock 1	protein-coding
3155	chr4	151044435	151044934	+	0	NA	promoter-TSS (NM_001289877)	promoter-TSS (NM_001289877)	-19	NM_001289878	18628	Mm.121361	NM_011067	ENSMUSG00000028957	Per3	2810049O06Rik|mPer3	period circadian clock 3	protein-coding
2862	chr14	18238405	18238904	+	0	NA	intron (NM_011584, intron 1 of 7)	CpG	452	NM_011584	353187	Mm.26587	NM_011584	ENSMUSG00000021775	Nr1d2	RVR|Rev-erb	nuclear receptor subfamily 1, group D, member 2	protein-coding
282	chr10	85184834	85185333	+	0	NA	promoter-TSS (NM_007771)	promoter-TSS (NM_007771)	-29	NM_007771	12952	Mm.26237	NM_007771	ENSMUSG00000020038	Cry1	AU020726|AU021000|Phll1	cryptochrome 1 (photolyase-like)	protein-coding
4658	chr9	69110287	69110786	+	0	NA	intron (NM_013646, intron 1 of 10)	intron (NM_013646, intron 1 of 10)	-179305	NM_001289916	19883	Mm.378450	NM_013646	ENSMUSG00000032238	Rora	9530021D13Rik|Nr1f1|ROR1|ROR2|ROR3|nmf267|sg|staggerer|tmgc26	RAR-related orphan receptor alpha	protein-coding
3415	chr2	92446482	92446981	+	0	NA	Intergenic	Intergenic	-12662	NM_009963	12953	Mm.254181	NM_009963	ENSMUSG00000068742	Cry2	AV006279|D130054K12Rik	cryptochrome 2 (photolyase-like)	protein-coding
2236	chr7	45707498	45707997	+	0	NA	intron (NM_016974, intron 2 of 3)	intron (NM_016974, intron 2 of 3)	2500	NM_016974	13170	Mm.24222	NM_016974	ENSMUSG00000059824	Dbp	-	D site albumin promoter binding protein	protein-coding
679	chr1	91445949	91446448	+	0	NA	intron (NM_011066, intron 4 of 22)	intron (NM_011066, intron 4 of 22)	13130	NM_011066	18627	Mm.482463	NM_011066	ENSMUSG00000055866	Per2	mKIAA0347|mPer2	period circadian clock 2	protein-coding
1412	chr1	91459093	91459592	+	0	NA	promoter-TSS (NM_011066)	promoter-TSS (NM_011066)	-14	NM_011066	18627	Mm.482463	NM_011066	ENSMUSG00000055866	Per2	mKIAA0347|mPer2	period circadian clock 2	protein-coding
1616	chr11	69094634	69095133	+	0	NA	Intergenic	Intergenic	-4066	NM_011065	18626	Mm.7373	NM_011065	ENSMUSG00000020893	Per1	Hftm|Per|m-rigui|mPer1	period circadian clock 1	protein-coding
2434	chr3	94371555	94372054	+	0	NA	promoter-TSS (NM_011281)	promoter-TSS (NM_011281)	-990	NM_011281	19885	Mm.4372	NM_011281	ENSMUSG00000028150	Rorc	Nr1f3|RORgamma|TOR|Thor	RAR-related orphan receptor gamma	protein-coding
2017	chr11	98783240	98783739	+	0	NA	Intergenic	Intergenic	-8112	NM_145434	217166	Mm.390397	NM_145434	ENSMUSG00000020889	Nr1d1	A530070C09Rik|R75201	nuclear receptor subfamily 1, group D, member 1	protein-coding
2247	chr9	69306579	69307078	+	0	NA	intron (NM_001289916, intron 1 of 9)	intron (NM_001289916, intron 1 of 9)	16987	NM_001289916	19883	Mm.378450	NM_013646	ENSMUSG00000032238	Rora	9530021D13Rik|Nr1f1|ROR1|ROR2|ROR3|nmf267|sg|staggerer|tmgc26	RAR-related orphan receptor alpha	protein-coding
1683	chr2	92421641	92422140	+	0	NA	intron (NR_040621, intron 2 of 3)	MIRb|SINE|MIR	12179	NM_009963	12953	Mm.254181	NM_009963	ENSMUSG00000068742	Cry2	AV006279|D130054K12Rik	cryptochrome 2 (photolyase-like)	protein-coding
2640	chr2	92433983	92434482	+	0	NA	promoter-TSS (NM_009963)	promoter-TSS (NM_009963)	-163	NM_009963	12953	Mm.254181	NM_009963	ENSMUSG00000068742	Cry2	AV006279|D130054K12Rik	cryptochrome 2 (photolyase-like)	protein-coding
1801	chr2	72476306	72476805	+	0	NA	intron (NM_025866, intron 1 of 8)	CpG	336	NM_025866	66953	Mm.270676	NM_025866	ENSMUSG00000055612	Cdca7	2310021G01Rik|AU044109|JPO1	cell division cycle associated 7	protein-coding
3074	chr15	10981728	10982227	+	0	NA	exon (NM_008537, exon 1 of 5)	exon (NM_008537, exon 1 of 5)	221	NM_008537	17117	Mm.2787	NM_008537	ENSMUSG00000022244	Amacr	Macr1	alpha-methylacyl-CoA racemase	protein-coding
3509	chr13	53008815	53009314	+	0	NA	Intergenic	Intergenic	-28025	NM_017373	18030	Mm.136604	NM_017373	ENSMUSG00000056749	Nfil3	AV225605|E4BP4	nuclear factor, interleukin 3, regulated	protein-coding
3163	chrX	77509150	77509649	+	0	NA	Intergenic	Intergenic	-1828	NM_020601	21372	Mm.258476	NM_020601	ENSMUSG00000025246	Tbl1x	5330429M20|Tbl1	transducin (beta)-like 1 X-linked	protein-coding
1178	chr17	34931016	34931515	+	0	NA	promoter-TSS (NM_010893)	promoter-TSS (NM_010893)	12	NM_010893	18010	Mm.8856	NM_010893	ENSMUSG00000007038	Neu1	AA407268|AA407316|Aglp|Apl|Bat-7|Bat7|G9|Map-2|Neu|Neu-1	neuraminidase 1	protein-coding
4628	chr15	10223402	10223901	+	0	NA	promoter-TSS (NM_001253781)	promoter-TSS (NM_001253781)	-255	NM_001253781	19116	Mm.10516	NM_011169	ENSMUSG00000005268	Prlr	AI987712|Pr-1|Pr-3|Prlr-rs1	prolactin receptor	protein-coding
1387	chr17	56183697	56184196	+	0	NA	promoter-TSS (NM_080837)	promoter-TSS (NM_080837)	-26	NM_080837	28106	Mm.294870	NM_080837	ENSMUSG00000019579	Mydgf	D17Wsu104e|Il25|Ly6elg	myeloid derived growth factor	protein-coding
1932	chr11	115219751	115220250	+	0	NA	intron (NM_001033393, intron 8 of 9)	intron (NM_001033393, intron 8 of 9)	-32144	NM_001362889	66176	Mm.86823	NM_025400	ENSMUSG00000015542	Nat9	1110028N05Rik	N-acetyltransferase 9 (GCN5-related, putative)	protein-coding
458	chr11	60222654	60223153	+	0	NA	promoter-TSS (NM_001358315)	promoter-TSS (NM_001358315)	-322	NM_001358315	20787	Mm.278701	NM_011480	ENSMUSG00000020538	Srebf1	ADD1|SREBP1|bHLHd1	sterol regulatory element binding transcription factor 1	protein-coding
2634	chr7	100227166	100227665	+	0	NA	promoter-TSS (NM_027629)	promoter-TSS (NM_027629)	-192	NM_027629	70974	Mm.440524	NM_027629	ENSMUSG00000030729	Pgm2l1	4931406N15Rik|AI553438|BM32A	phosphoglucomutase 2-like 1	protein-coding
1785	chr12	76961990	76962489	+	0	NA	promoter-TSS (NM_008558)	promoter-TSS (NM_008558)	9	NM_008558	17187	Mm.268548	NM_008558	ENSMUSG00000059436	Max	AA960152|AI875693|bHLHd4|bHLHd5|bHLHd6|bHLHd7|bHLHd8	Max protein	protein-coding
4361	chr14	62761087	62761586	+	0	NA	promoter-TSS (NM_008715)	promoter-TSS (NM_008715)	-224	NM_008715	18130	Mm.319684	NM_008715	ENSMUSG00000035161	Ints6	2900075H24Rik|AI480962|DICE1|Ddx26|HDB|Notch2l	integrator complex subunit 6	protein-coding
1250	chr3	101109590	101110089	+	0	NA	intron (NM_011197, intron 1 of 8)	CpG	327	NM_011197	19221	Mm.24807	NM_011197	ENSMUSG00000027864	Ptgfrn	4833445A08Rik|AU042434|CD9P-1|EWI-F|FPRP|Trim45	prostaglandin F2 receptor negative regulator	protein-coding
2507	chr12	80132304	80132803	+	0	NA	intron (NR_033514, intron 1 of 2)	CpG	291	NR_033514	69548	Mm.269712	NR_033514		2310015A10Rik	5330419I17Rik	RIKEN cDNA 2310015A10 gene	ncRNA
3957	chr10	111216021	111216520	+	0	NA	intron (NM_001003717, intron 2 of 22)	intron (NM_001003717, intron 2 of 22)	30640	NR_162778	114482793		NR_162778		Mir12180	mmu-mir-12180	microRNA mir-12180	ncRNA
1630	chr4	117887095	117887594	+	0	NA	promoter-TSS (NM_033617)	promoter-TSS (NM_033617)	-15	NM_033617	114143	Mm.207052	NM_033617	ENSMUSG00000033379	Atp6v0b	2310024H13Rik|Atp6f|VMA16	ATPase, H+ transporting, lysosomal V0 subunit B	protein-coding
3497	chr3	89293515	89294014	+	0	NA	Intergenic	Intergenic	-12813	NM_001162425	13636	Mm.15675	NM_010107	ENSMUSG00000027954	Efna1	AI325262|B61|Efl1|Epl1|Eplg1|Lerk1	ephrin A1	protein-coding
4340	chr11	84442561	84443060	+	0	NA	intron (NM_019816, intron 11 of 12)	intron (NM_019816, intron 11 of 12)	70691	NM_019816	56321	Mm.257482	NM_019816	ENSMUSG00000018697	Aatf	4933415H02Rik|5830465M17Rik|Che-1|Trb	apoptosis antagonizing transcription factor	protein-coding
3185	chr1	93142775	93143274	+	0	NA	intron (NM_016702, intron 8 of 10)	intron (NM_016702, intron 8 of 10)	7784	NM_016702	11611	Mm.7457	NM_016702	ENSMUSG00000026272	Agxt	AGT|Agt1|Agxt1|SPT	alanine-glyoxylate aminotransferase	protein-coding
3109	chr5	138170836	138171335	+	0	NA	promoter-TSS (NM_021392)	promoter-TSS (NM_021392)	181	NM_001356577	17220	Mm.378965	NM_008568	ENSMUSG00000029730	Mcm7	AI747533|Mcmd7|mCDC47	minichromosome maintenance complex component 7	protein-coding
3919	chr18	8911880	8912379	+	0	NA	Intergenic	Intergenic	-300727	NM_008058	14370	Mm.184289	NM_008058	ENSMUSG00000036904	Fzd8	Fz8	frizzled class receptor 8	protein-coding
728	chr11	53763587	53764086	+	0	NA	promoter-TSS (NR_106131)	promoter-TSS (NR_106131)	-182	NR_106131	102465772		NR_106131	ENSMUSG00000099153	Mir7671	Gm27802|mmu-mir-7671	microRNA 7671	ncRNA
1244	chr15	38570747	38571246	+	0	NA	intron (NR_045757, intron 2 of 2)	intron (NR_045757, intron 2 of 2)	23938	NR_045757	69679	Mm.416890	NR_045757	ENSMUSG00000102106	2310043O21Rik	-	RIKEN cDNA 2310043O21 gene	ncRNA
1638	chr17	5551991	5552490	+	0	NA	intron (NM_146073, intron 1 of 8)	RCHARR1|DNA|hAT-Charlie	59640	NM_146073	224454	Mm.487663	NM_146073	ENSMUSG00000034265	Zdhhc14	B530001K09Rik|New1cp	zinc finger, DHHC domain containing 14	protein-coding
3936	chr17	30609561	30610060	+	0	NA	intron (NM_001113560, intron 1 of 6)	MTEa|LTR|ERVL-MaLR	2849	NM_001113560	109801	Mm.261984	NM_025374	ENSMUSG00000024026	Glo1	0610009E22Rik|1110008E19Rik|2510049H23Rik|AW550643|GLY1|Glo-1|Glo-1r|Glo-1s|Glo1-r|Glo1-s|Qglo	glyoxalase 1	protein-coding
29	chr5	111506299	111506798	+	0	NA	Intergenic	Intergenic	-75013	NR_015546	330164	Mm.193276	NM_177875	ENSMUSG00000052848	C130026L21Rik	-	RIKEN cDNA C130026L21 gene	ncRNA
350	chr16	30064095	30064594	+	0	NA	Intergenic	CpG	-1013	NM_008235	15205	Mm.390859	NM_008235	ENSMUSG00000022528	Hes1	Hry|bHLHb39	hes family bHLH transcription factor 1	protein-coding
4087	chr7	4788655	4789154	+	0	NA	intron (NM_029384, intron 1 of 1)	intron (NM_029384, intron 1 of 1)	656	NM_029384	664968	Mm.292837	NM_029384	ENSMUSG00000030431	Tmem238	2210411K11Rik	transmembrane protein 238	protein-coding
1969	chr7	101347836	101348335	+	0	NA	promoter-TSS (NM_001040111)	promoter-TSS (NM_001040111)	16	NM_001040111	69710	Mm.277687	NM_027180	ENSMUSG00000032812	Arap1	2410002L19Rik|Centd2|mKIAA0782	ArfGAP with RhoGAP domain, ankyrin repeat and PH domain 1	protein-coding
1810	chr9	119937302	119937801	+	0	NA	promoter-TSS (NM_028976)	promoter-TSS (NM_028976)	7	NM_028976	74498	Mm.104789	NM_028976	ENSMUSG00000032513	Gorasp1	5430411C10Rik|GOLPH5|GRASP65|P65	golgi reassembly stacking protein 1	protein-coding
2203	chr4	16161803	16162302	+	0	NA	intron (NR_138102, intron 1 of 11)	(CA)n|Simple_repeat|Simple_repeat	1591	NM_138952	192656	Mm.112765	NM_138952	ENSMUSG00000041135	Ripk2	2210420D18Rik|CARD3|CARDIAK|CCK|D4Bwg0615e|RICK|RIP2	receptor (TNFRSF)-interacting serine-threonine kinase 2	protein-coding
4358	chr17	80127510	80128009	+	0	NA	exon (NM_176963, exon 1 of 7)	exon (NM_176963, exon 1 of 7)	288	NM_176963	319625	Mm.29098	NM_176963	ENSMUSG00000035473	Galm	A530057M15Rik|AU015645|AU020959	galactose mutarotase	protein-coding
2754	chr6	91472866	91473365	+	0	NA	promoter-TSS (NM_028766)	promoter-TSS (NM_028766)	308	NM_133928	72170	Mm.41622	NM_133928	ENSMUSG00000034203	Chchd4	2410012P20Rik|2810014D17Rik|AI838740	coiled-coil-helix-coiled-coil-helix domain containing 4	protein-coding
1546	chr19	6974366	6974865	+	0	NA	promoter-TSS (NM_008889)	promoter-TSS (NM_008889)	-433	NM_008889	18938	Mm.140	NM_008889	ENSMUSG00000056612	Ppp1r14b	AOM172|PHI-1|PLCB3N|Png	protein phosphatase 1, regulatory inhibitor subunit 14B	protein-coding
2994	chr15	54953905	54954404	+	0	NA	non-coding (NR_155354, exon 2 of 3)	non-coding (NR_155354, exon 2 of 3)	1206	NR_155354	102638507	Mm.364574	NR_155354		Gm26684	-	predicted gene, 26684	ncRNA
4003	chr2	180024393	180024892	+	0	NA	promoter-TSS (NM_177727)	promoter-TSS (NM_177727)	-345	NM_177727	241846	Mm.21577	NM_177727	ENSMUSG00000039108	Lsm14b	9430078B04|BC040823	LSM family member 14B	protein-coding
3256	chr6	124802291	124802790	+	0	NA	Intergenic	Intergenic	-6121	NM_001306051	14794	Mm.261906	NM_013539	ENSMUSG00000038451	Spsb2	AI461677|C9|Grcc9|SSB2	splA/ryanodine receptor domain and SOCS box containing 2	protein-coding
311	chr12	70233702	70234201	+	0	NA	non-coding (NR_045174, exon 5 of 5)	non-coding (NR_045174, exon 5 of 5)	6110	NR_045174	414124	Mm.416164	NR_045174	ENSMUSG00000085298	F730035M05Rik	-	RIKEN cDNA F730035M05 gene	ncRNA
4537	chr6	136915605	136916104	+	0	NA	intron (NM_026983, intron 3 of 6)	MTD-int|LTR|ERVL-MaLR	6326	NM_026983	69187	Mm.33692	NM_026983	ENSMUSG00000030219	Erp27	1810033M07Rik|1810047B09Rik	endoplasmic reticulum protein 27	protein-coding
3844	chr3	96727402	96727901	+	0	NA	promoter-TSS (NM_026406)	promoter-TSS (NM_026406)	40	NM_026406	67845	Mm.386792	NM_026406	ENSMUSG00000028098	Rnf115	2610028E05Rik|AU042696|Zfp364	ring finger protein 115	protein-coding
825	chr19	46502564	46503063	+	0	NA	exon (NM_053100, exon 1 of 6)	exon (NM_053100, exon 1 of 6)	1165	NM_053100	93679	Mm.392177	NM_053100	ENSMUSG00000025034	Trim8	AA408830|BB006755|GERP|Rnf27	tripartite motif-containing 8	protein-coding
917	chr19	32626614	32627113	+	0	NA	intron (NM_001360403, intron 1 of 11)	intron (NM_001360403, intron 1 of 11)	6858	NM_011864	23972	Mm.203916	NM_011864	ENSMUSG00000024899	Papss2	1810018P12Rik|AI159688|AtpsU2|Atpsk2|Sk2|bm	3'-phosphoadenosine 5'-phosphosulfate synthase 2	protein-coding
3431	chr6	71197549	71198048	+	0	NA	Intergenic	Intergenic	-2081	NM_017399	14080	Mm.22126	NM_017399	ENSMUSG00000054422	Fabp1	Fabpl|L-FABP	fatty acid binding protein 1, liver	protein-coding
495	chr4	129819749	129820248	+	0	NA	promoter-TSS (NM_001164745)	promoter-TSS (NM_001164745)	-481	NM_008974	19244	Mm.193688	NM_008974	ENSMUSG00000028788	Ptp4a2	Prl-2	protein tyrosine phosphatase 4a2	protein-coding
4501	chr3	54755611	54756110	+	0	NA	intron (NM_019483, intron 1 of 5)	CpG	278	NM_019483	55994	Mm.244353	NM_019483	ENSMUSG00000027796	Smad9	MADH6|Madh8|Madh9|Smad8	SMAD family member 9	protein-coding
3889	chr15	100321171	100321670	+	0	NA	Intergenic	Intergenic	-13509	NM_001081471	668178	Mm.425943	NM_001081471	ENSMUSG00000058057	Mettl7a3	Gm10035|Ubie3	methyltransferase like 7A3	protein-coding
3302	chr3	135288220	135288719	+	0	NA	intron (NM_001172055, intron 3 of 9)	intron (NM_001172055, intron 3 of 9)	7248	NM_027208	69772	Mm.45121	NM_027208	ENSMUSG00000028167	Bdh2	1810026B04Rik|Dhrs6	3-hydroxybutyrate dehydrogenase, type 2	protein-coding
2086	chr2	91151219	91151718	+	0	NA	intron (NM_145527, intron 28 of 33)	RSINE1|SINE|B4	27853	NM_001177720	228355	Mm.36410	NM_145527	ENSMUSG00000040687	Madd	9630059K23Rik|IG20	MAP-kinase activating death domain	protein-coding
1322	chr2	165824697	165825196	+	0	NA	intron (NM_001363020, intron 11 of 22)	intron (NM_001363020, intron 11 of 22)	33227	NM_001252585	228880	Mm.227598	NM_027230	ENSMUSG00000039671	Zmynd8	1110013E22Rik|2010005I16Rik|3632413B07Rik|AI316811|AL024039|Prkcbp1|RACK7	zinc finger, MYND-type containing 8	protein-coding
1816	chr9	42260468	42260967	+	0	NA	intron (NM_172769, intron 2 of 5)	intron (NM_172769, intron 2 of 5)	3583	NM_172769	235293	Mm.32700	NM_172769	ENSMUSG00000032018	Sc5d	A830037K02|A830073K23Rik|Sc5dl	sterol-C5-desaturase	protein-coding
2460	chr7	127842300	127842799	+	0	NA	intron (NM_009294, intron 3 of 10)	intron (NM_009294, intron 3 of 10)	741	NM_009294	20909	Mm.24867	NM_009294	ENSMUSG00000030805	Stx4a	Stx4|Syn-4|Syn4	syntaxin 4A (placental)	protein-coding
4293	chr1	131123193	131123692	+	0	NA	Intergenic	Intergenic	14792	NM_145508	226419	Mm.39299	NM_145508	ENSMUSG00000016526	Dyrk3	BC006704	dual-specificity tyrosine-(Y)-phosphorylation regulated kinase 3	protein-coding
2699	chr10	128565062	128565561	+	0	NA	intron (NM_011119, intron 1 of 11)	CpG	623	NM_011119	18813	Mm.4742	NM_011119	ENSMUSG00000025364	Pa2g4	38kDa|AA672939|Ebp1|Plfap	proliferation-associated 2G4	protein-coding
1259	chr6	124512998	124513497	+	0	NA	intron (NM_023143, intron 1 of 10)	intron (NM_023143, intron 1 of 10)	626	NM_023143	50909	Mm.333375	NM_023143	ENSMUSG00000055172	C1ra	AI132558|C1r|mC1rA	complement component 1, r subcomponent A	protein-coding
3824	chr10	39625767	39626266	+	0	NA	exon (NM_134000, exon 2 of 9)	exon (NM_134000, exon 2 of 9)	-12334	NR_152260	100504626	Mm.440236	NR_152259		Gm16364	Gm16365	predicted gene 16364	ncRNA
3574	chr2	129094259	129094758	+	0	NA	3' UTR (NM_027192, exon 7 of 7)	3' UTR (NM_027192, exon 7 of 7)	-6488	NM_009086	20017	Mm.259078	NM_009086	ENSMUSG00000027395	Polr1b	128kDa|D630020H17Rik|RPA116|RPA135|RPA2|Rpo1-2	polymerase (RNA) I polypeptide B	protein-coding
2976	chr13	69002616	69003115	+	0	NA	Intergenic	Intergenic	-3324	NM_153534	210044	Mm.390617	NM_153534	ENSMUSG00000021536	Adcy2	mKIAA1060	adenylate cyclase 2	protein-coding
3475	chr7	27166630	27167129	+	0	NA	promoter-TSS (NM_053208)	promoter-TSS (NM_053208)	-77	NM_053208	112406	Mm.29978	NM_053208	ENSMUSG00000058709	Egln2	0610011A13Rik|C85656|Hif-p4h-1|Ier4|Phd1|SM-20	egl-9 family hypoxia-inducible factor 2	protein-coding
4319	chr18	37935372	37935871	+	0	NA	promoter-TSS (NM_007858)	promoter-TSS (NM_007858)	-145	NM_001305980	13367	Mm.195916	NM_007858	ENSMUSG00000024456	Diaph1	D18Wsu154e|Dia1|Diap1|Drf1|p140mDia	diaphanous related formin 1	protein-coding
3421	chr7	19359219	19359718	+	0	NA	promoter-TSS (NM_145822)	promoter-TSS (NM_145822)	15	NM_145822	70333	Mm.171370	NM_145822	ENSMUSG00000047649	Cd3eap	1190028F09|2610103M17Rik|ASE-1|Ase1|CAST|PAF49	CD3E antigen, epsilon polypeptide associated protein	protein-coding
3238	chr5	140800209	140800708	+	0	NA	intron (NM_010302, intron 1 of 3)	intron (NM_010302, intron 1 of 3)	29973	NM_010302	14673	Mm.370185	NM_010302	ENSMUSG00000000149	Gna12	AI414047|AI504261|Galpha12	guanine nucleotide binding protein, alpha 12	protein-coding
2274	chr9	66199663	66200162	+	0	NA	intron (NM_010019, intron 2 of 11)	intron (NM_010019, intron 2 of 11)	41686	NM_010019	13143	Mm.304472	NM_010019	ENSMUSG00000032380	Dapk2	-	death-associated protein kinase 2	protein-coding
2002	chr4	137867331	137867830	+	0	NA	intron (NM_001369179, intron 1 of 18)	MIR3|SINE|MIR	5300	NM_001369179	230857	Mm.401062	NM_199307	ENSMUSG00000057530	Ece1	AW322500|ECE-1|ECE-1a|ECE-1b|ECE-1d	endothelin converting enzyme 1	protein-coding
4591	chr14	56620408	56620907	+	0	NA	promoter-TSS (NR_153784)	promoter-TSS (NR_153784)	-144	NR_153784	102635191		NR_153784		Gm16573	-	predicted gene 16573	ncRNA
1203	chr4	62723890	62724389	+	0	NA	Intergenic	Intergenic	50165	NM_001310706	50780	Mm.286753	NM_019492	ENSMUSG00000059810	Rgs3	4930506N09Rik|C2PA-RGS3|C2pa|PDZ-RGS3|RGS3S	regulator of G-protein signaling 3	protein-coding
4261	chr13	114680237	114680736	+	0	NA	intron (NR_045976, intron 3 of 6)	MLT1H2|LTR|ERVL-MaLR	73258	NR_045976	75161	Mm.50406	NM_175218	ENSMUSG00000051758	4930544M13Rik	-	RIKEN cDNA 4930544M13 gene	ncRNA
2088	chr17	27057001	27057500	+	0	NA	promoter-TSS (NM_080553)	promoter-TSS (NM_080553)	-54	NM_080553	16440	Mm.458106	NM_080553	ENSMUSG00000042644	Itpr3	IP3R 3|Ip3r3|Itpr-3|tf	inositol 1,4,5-triphosphate receptor 3	protein-coding
1068	chr8	45999638	46000137	+	0	NA	promoter-TSS (NM_001039562)	promoter-TSS (NM_001039562)	-37	NM_001039562	654824	Mm.334517	NM_001039562	ENSMUSG00000050914	Ankrd37	-	ankyrin repeat domain 37	protein-coding
4429	chr12	33315679	33316178	+	0	NA	intron (NM_001033436, intron 1 of 7)	L2b|LINE|L2	13413	NM_001033436	380753	Mm.41540	NM_028139	ENSMUSG00000020564	Atxn7l1	2810423G08Rik|Atxn7l4	ataxin 7-like 1	protein-coding
486	chr7	122020920	122021419	+	0	NA	promoter-TSS (NM_028758)	promoter-TSS (NM_028758)	29	NM_028758	74105	Mm.29619	NM_028758	ENSMUSG00000030872	Gga2	1200007E24Rik|mKIAA1080	golgi associated, gamma adaptin ear containing, ARF binding protein 2	protein-coding
2134	chr14	45219181	45219680	+	0	NA	promoter-TSS (NM_001310534)	promoter-TSS (NM_001310534)	-5	NM_001310534	70561	Mm.28129	NM_172597	ENSMUSG00000021830	Txndc16	5730420B22Rik|C77647	thioredoxin domain containing 16	protein-coding
1354	chr4	141790497	141790996	+	0	NA	promoter-TSS (NM_172338)	promoter-TSS (NM_172338)	-102	NM_172338	214063	Mm.39102	NM_172338	ENSMUSG00000040697	Dnajc16	2900037O03Rik|4732437J24Rik|D030060M24|mKIAA0962	DnaJ heat shock protein family (Hsp40) member C16	protein-coding
4066	chr7	19715150	19715649	+	0	NA	promoter-TSS (NM_016871)	promoter-TSS (NM_016871)	30	NM_001109748	53333	Mm.61682	NM_016871	ENSMUSG00000002984	Tomm40	AW539759|Mom35|Tom40	translocase of outer mitochondrial membrane 40	protein-coding
4213	chr4	136452727	136453226	+	0	NA	Intergenic	Intergenic	-16785	NM_024452	269593	Mm.485824	NM_024452	ENSMUSG00000001089	Luzp1	2700072H04Rik|AI266952|Luzp|mFLJ00226	leucine zipper protein 1	protein-coding
8	chr7	67662326	67662825	+	0	NA	intron (NM_001168477, intron 2 of 3)	intron (NM_001168477, intron 2 of 3)	15165	NM_001360653	67009	Mm.249356	NM_025905	ENSMUSG00000030555	Ttc23	1600012K10Rik	tetratricopeptide repeat domain 23	protein-coding
3239	chr7	141447101	141447600	+	0	NA	promoter-TSS (NM_026020)	promoter-TSS (NM_026020)	-301	NM_026020	67186	Mm.380435	NM_026020	ENSMUSG00000025508	Rplp2	2700049I22Rik	ribosomal protein, large P2	protein-coding
2359	chr17	33817543	33818042	+	0	NA	exon (NM_030697, exon 3 of 11)	exon (NM_030697, exon 3 of 11)	6770	NM_016844	54127	Mm.352374	NM_016844	ENSMUSG00000067288	Rps28	-	ribosomal protein S28	protein-coding
2045	chr2	154436081	154436580	+	0	NA	promoter-TSS (NM_009823)	promoter-TSS (NM_009823)	-154	NM_172860	12396	Mm.29914	NM_009823	ENSMUSG00000038533	Cbfa2t2	A430091M07|C330013D05Rik|Cbfa2t2h|MTGR1	CBFA2/RUNX1 translocation partner 2	protein-coding
686	chr4	141928824	141929323	+	0	NA	intron (NM_177868, intron 17 of 31)	intron (NM_177868, intron 17 of 31)	-53919	NR_040672	545691	Mm.332015	NR_040672	ENSMUSG00000085424	Fhad1os1	Gm13037	forkhead-associated (FHA) phosphopeptide binding domain 1, opposite strand 1	ncRNA
3149	chr8	31272720	31273219	+	0	NA	Intergenic	Intergenic	85638	NM_001286422	171167	Mm.334477	NM_134161	ENSMUSG00000046152	Fut10	fuc-TX|fut10A	fucosyltransferase 10	protein-coding
943	chr5	148995038	148995537	+	0	NA	promoter-TSS (NR_102384)	promoter-TSS (NR_102384)	-72	NR_102384	319982	Mm.33303	NR_102383	ENSMUSG00000106951	5930430L01Rik	-	RIKEN cDNA 5930430L01 gene	ncRNA
1887	chr4	33247620	33248119	+	0	NA	intron (NM_001033225, intron 1 of 1)	CpG	918	NM_001033225	108767	Mm.27769	NM_001033225	ENSMUSG00000040128	Pnrc1	5730463C12Rik|B4-2|PRR2|Prol2	proline-rich nuclear receptor coactivator 1	protein-coding
4258	chr9	57076546	57077045	+	0	NA	promoter-TSS (NR_152107)	promoter-TSS (NR_152107)	419	NM_011378	20466	Mm.15755	NM_011378	ENSMUSG00000042557	Sin3a	AW553200|Sin3|mKIAA4126|mSin3A	transcriptional regulator, SIN3A (yeast)	protein-coding
1585	chr14	122106807	122107306	+	0	NA	promoter-TSS (NM_080556)	promoter-TSS (NM_080556)	-26	NM_080556	68059	Mm.275191	NM_080556	ENSMUSG00000025544	Tm9sf2	1500001N15Rik|AA536814|D14Ertd64e|P76	transmembrane 9 superfamily member 2	protein-coding
4709	chr16	76341643	76342142	+	0	NA	intron (NM_173440, intron 2 of 3)	RMER15-int|LTR|ERVL	31157	NM_173440	268903	Mm.74711	NM_173440	ENSMUSG00000048490	Nrip1	6030458L20Rik|8430438I05Rik|9630050P12|AA959574|AW456757|RIP140	nuclear receptor interacting protein 1	protein-coding
4474	chr4	139585590	139586089	+	0	NA	intron (NM_001205173, intron 1 of 8)	intron (NM_001205173, intron 1 of 8)	11119	NM_001205173	212632	Mm.30464	NM_183148	ENSMUSG00000041025	Iffo2	C79267	intermediate filament family orphan 2	protein-coding
2705	chr6	145829112	145829611	+	0	NA	Intergenic	MER45B|DNA|hAT-Tip100	36059	NM_024469	79362	Mm.154529	NM_024469	ENSMUSG00000030256	Bhlhe41	6430520M22Rik|Bhlhb2l|Bhlhb3|DEC2|Sharp1	basic helix-loop-helix family, member e41	protein-coding
690	chr19	10605301	10605800	+	0	NA	promoter-TSS (NM_015735)	promoter-TSS (NM_015735)	-47	NM_015735	13194	Mm.289915	NM_015735	ENSMUSG00000024740	Ddb1	127kDa|AA408517|p127-Ddb1	damage specific DNA binding protein 1	protein-coding
61	chr2	104849491	104849990	+	0	NA	5' UTR (NM_178695, exon 1 of 6)	5' UTR (NM_178695, exon 1 of 6)	110	NM_178695	228413	Mm.259609	NM_178695	ENSMUSG00000027171	Prrg4	9930111I18Rik|TMG4	proline rich Gla (G-carboxyglutamic acid) 4 (transmembrane)	protein-coding
4475	chr5	129941284	129941783	+	0	NA	promoter-TSS (NM_027121)	promoter-TSS (NM_027121)	-576	NM_001001327	69568	Mm.288718	NM_027121	ENSMUSG00000066735	Vkorc1l1	2310024K08Rik	vitamin K epoxide reductase complex, subunit 1-like 1	protein-coding
4094	chr15	99030575	99031074	+	0	NA	intron (NM_009448, intron 1 of 3)	intron (NM_009448, intron 1 of 3)	933	NM_009448	22146	Mm.88212	NM_009448	ENSMUSG00000043091	Tuba1c	M[a]6|Tuba6	tubulin, alpha 1C	protein-coding
3540	chr11	118476605	118477104	+	0	NA	promoter-TSS (NM_001359368)	promoter-TSS (NM_001359368)	22	NM_001359368	217364	Mm.473963	NM_172573	ENSMUSG00000033857	Engase	C130099A03|D230014K01Rik	endo-beta-N-acetylglucosaminidase	protein-coding
4704	chr19	58413251	58413750	+	0	NA	intron (NM_010279, intron 4 of 10)	intron (NM_010279, intron 4 of 10)	41898	NM_001285457	14585	Mm.88367	NM_010279	ENSMUSG00000025089	Gfra1	AU042498	glial cell line derived neurotrophic factor family receptor alpha 1	protein-coding
2394	chr4	88033113	88033612	+	0	NA	promoter-TSS (NM_027326)	promoter-TSS (NM_027326)	45	NM_027326	70122	Mm.288898	NM_027326	ENSMUSG00000028496	Mllt3	2210011H10Rik|2610012I03Rik|3830408D16Rik|Af9|D4Ertd321e	myeloid/lymphoid or mixed-lineage leukemia; translocated to, 3	protein-coding
1266	chr17	87282645	87283144	+	0	NA	promoter-TSS (NR_015506)	promoter-TSS (NR_015506)	8	NM_028639	225049	Mm.77396	NM_028639	ENSMUSG00000036918	Ttc7	1110035E02Rik|1700007L07Rik|Ttc7a|fsn|hea	tetratricopeptide repeat domain 7	protein-coding
3419	chr3	95635768	95636267	+	0	NA	Intergenic	Intergenic	11037	NM_001026212	56205	Mm.241365	NM_019561	ENSMUSG00000038619	Ensa	1700020C18Rik|2610007F17Rik|AI451924	endosulfine alpha	protein-coding
3326	chr9	66697633	66698132	+	0	NA	Intergenic	MER91C|DNA|hAT-Tip100	-15804	NM_178396	76459	Mm.277921	NM_178396	ENSMUSG00000032373	Car12	2310047E01Rik|AI314958|CA-XII|Ca12	carbonic anhydrase 12	protein-coding
2654	chr13	115090390	115090889	+	0	NA	promoter-TSS (NM_134058)	promoter-TSS (NM_134058)	-481	NM_134058	105083	Mm.486295	NM_134058	ENSMUSG00000042275	Pelo	AA409897|AI852218	pelota mRNA surveillance and ribosome rescue factor	protein-coding
4209	chr18	76542377	76542876	+	0	NA	Intergenic	MER20|DNA|hAT-Charlie	280181	NM_001311070	17126	Mm.152699	NM_010754	ENSMUSG00000024563	Smad2	7120426M23Rik|Madh2|Madr2|Smad-2|mMad2	SMAD family member 2	protein-coding
4144	chr10	93593939	93594438	+	0	NA	intron (NR_045810, intron 1 of 3)	intron (NR_045810, intron 1 of 3)	-4530	NM_027246	69878	Mm.259642	NM_027246	ENSMUSG00000020018	Snrpf	2010013O18Rik|SMF|sm-F|snRNP-F	small nuclear ribonucleoprotein polypeptide F	protein-coding
3627	chr2	11706365	11706864	+	0	NA	intron (NM_008358, intron 1 of 6)	intron (NM_008358, intron 1 of 6)	902	NM_001271500	16169	Mm.200196	NM_008358	ENSMUSG00000023206	Il15ra	AA690181|IL-15RA	interleukin 15 receptor, alpha chain	protein-coding
39	chr17	26095074	26095573	+	0	NA	intron (NM_019731, intron 1 of 4)	CpG	147	NM_019731	56520	Mm.41787	NM_019731	ENSMUSG00000024177	Nme4	2610027N22Rik|2810024O08Rik|5730493H09Rik|NM23-M4|Nm23M4	NME/NM23 nucleoside diphosphate kinase 4	protein-coding
558	chr6	113046033	113046532	+	0	NA	promoter-TSS (NM_001355266)	promoter-TSS (NM_001355266)	-20	NM_001355266	14911	Mm.781	NM_008188	ENSMUSG00000030264	Thumpd3	AW556087|Gt(ROSA)26asSor|Gtrosa26as	THUMP domain containing 3	protein-coding
3200	chr8	71610995	71611494	+	0	NA	promoter-TSS (NM_001364443)	promoter-TSS (NM_001364443)	76	NM_001364443	234407	Mm.240885	NM_146211	ENSMUSG00000034807	Colgalt1	2810024B22Rik|Glt25d1	collagen beta(1-O)galactosyltransferase 1	protein-coding
573	chr5	148978419	148978918	+	0	NA	Intergenic	Intergenic	16546	NR_102383	319982	Mm.33303	NR_102383	ENSMUSG00000106951	5930430L01Rik	-	RIKEN cDNA 5930430L01 gene	ncRNA
2710	chr7	105603084	105603583	+	0	NA	Intergenic	Intergenic	-3217	NM_017371	15458	Mm.3485	NM_017371	ENSMUSG00000030895	Hpx	Hpxn|hx	hemopexin	protein-coding
1084	chr14	70540786	70541285	+	0	NA	Intergenic	Intergenic	-4216	NM_180588	72549	Mm.46742	NM_180588	ENSMUSG00000033589	Reep4	2700029E10Rik	receptor accessory protein 4	protein-coding
4570	chr14	70353273	70353772	+	0	NA	Intergenic	Intergenic	-2098	NM_001135151	213053	Mm.270647	NM_144808	ENSMUSG00000022094	Slc39a14	FAD-123|ZIP-14|Zip14|fad123	solute carrier family 39 (zinc transporter), member 14	protein-coding
3446	chr15	7129070	7129569	+	0	NA	promoter-TSS (NM_001113386)	promoter-TSS (NM_001113386)	-253	NM_001113386	16880	Mm.149720	NM_013584	ENSMUSG00000054263	Lifr	A230075M04Rik|AW061234|LIF	LIF receptor alpha	protein-coding
638	chr16	46009985	46010484	+	0	NA	5' UTR (NM_001134480, exon 1 of 4)	5' UTR (NM_001134480, exon 1 of 4)	179	NM_001134480	433022	Mm.380993	NM_001134480	ENSMUSG00000087141	Plcxd2	AW494639|EG433022	phosphatidylinositol-specific phospholipase C, X domain containing 2	protein-coding
2350	chr10	80798629	80799128	+	0	NA	promoter-TSS (NM_023900)	promoter-TSS (NM_023900)	143	NM_013651	20222	Mm.358633	NM_013651	ENSMUSG00000020211	Sf3a2	66kDa|AW047242|PRP11|SFA66|Sap62	splicing factor 3a, subunit 2	protein-coding
2479	chr18	75697472	75697971	+	0	NA	promoter-TSS (NM_201354)	promoter-TSS (NM_201354)	-25	NM_201354	269037	Mm.36745	NM_201354	ENSMUSG00000052928	Ctif	Gm672	CBP80/20-dependent translation initiation factor	protein-coding
1	chr4	128946594	128947093	+	0	NA	intron (NM_172875, intron 8 of 10)	intron (NM_172875, intron 8 of 10)	15612	NM_172875	242669	Mm.215814	NM_172875	ENSMUSG00000028789	Azin2	4933429I20Rik|Adc|Azi2|B930082O19|ODC-p|Odcp	antizyme inhibitor 2	protein-coding
3218	chr9	108338958	108339457	+	0	NA	5' UTR (NM_008160, exon 1 of 2)	5' UTR (NM_008160, exon 1 of 2)	127	NM_001329527	14775	Mm.1090	NM_008160	ENSMUSG00000063856	Gpx1	AI195024|AL033363|CGPx|GPx-1|GSHPx-1|Gpx	glutathione peroxidase 1	protein-coding
506	chr7	66109031	66109530	+	0	NA	promoter-TSS (NM_001081163)	promoter-TSS (NM_001081163)	-212	NM_001081163	269941	Mm.333916	NM_001081163	ENSMUSG00000032640	Chsy1	-	chondroitin sulfate synthase 1	protein-coding
4184	chr14	76797489	76797988	+	0	NA	Intergenic	RMER15-int|LTR|ERVL	37607	NR_153763	73883	Mm.489041	NR_153763		4930431P22Rik	-	RIKEN cDNA 4930431P22 gene	ncRNA
2937	chr15	73090578	73091077	+	0	NA	intron (NM_053068, intron 1 of 2)	CpG	415	NM_053068	93696	Mm.23095	NM_053068	ENSMUSG00000068391	Chrac1	2410152E03Rik|2810406L04Rik|YCL1	chromatin accessibility complex 1	protein-coding
661	chr5	142367432	142367931	+	0	NA	Intergenic	CpG	-33816	NM_199068	17425	Mm.24214	NM_010812	ENSMUSG00000056493	Foxk1	A630048H08Rik|AI463295|Gm10868|Mnf	forkhead box K1	protein-coding
3157	chr12	28750187	28750686	+	0	NA	promoter-TSS (NM_001161411)	promoter-TSS (NM_001161411)	17	NM_001161411	217449	Mm.132006	NM_178811	ENSMUSG00000020628	Trappc12	CGI-87|D930014A20Rik|Ttc15	trafficking protein particle complex 12	protein-coding
2845	chr16	17921714	17922213	+	0	NA	Intergenic	CpG	6256	NM_153150	13358	Mm.229291	NM_153150	ENSMUSG00000003528	Slc25a1	1300019P08Rik|2610100G11Rik|AI194714|Ctp|Dgsj|Slc20a3	solute carrier family 25 (mitochondrial carrier, citrate transporter), member 1	protein-coding
2482	chr19	37077985	37078484	+	0	NA	intron (NM_198300, intron 7 of 10)	intron (NM_198300, intron 7 of 10)	-95609	NR_045329	319931	Mm.446730	NR_045329	ENSMUSG00000097591	A330032B11Rik	-	RIKEN cDNA A330032B11 gene	ncRNA
2719	chr9	108347617	108348116	+	0	NA	promoter-TSS (NM_011678)	promoter-TSS (NM_011678)	35	NM_011678	22258	Mm.3974	NM_011678	ENSMUSG00000032612	Usp4	F730026I20Rik|Unp|mKIAA4155	ubiquitin specific peptidase 4 (proto-oncogene)	protein-coding
1935	chr15	59648345	59648844	+	0	NA	promoter-TSS (NM_144549)	promoter-TSS (NM_144549)	-60	NM_144549	211770	Mm.40298	NM_144549	ENSMUSG00000032501	Trib1	A530090O15Rik|TRB-1|Trb1	tribbles pseudokinase 1	protein-coding
2690	chr8	46384860	46385359	+	0	NA	Intergenic	Intergenic	-85928	NM_007981	14081	Mm.210323	NM_007981	ENSMUSG00000018796	Acsl1	Acas|Acas1|Acs|FACS|Facl2|LACS 1|LACS1	acyl-CoA synthetase long-chain family member 1	protein-coding
581	chr18	80255925	80256424	+	0	NA	promoter-TSS (NM_001164422)	promoter-TSS (NM_001164422)	-52	NM_001164424	66943	Mm.29247	NM_025861	ENSMUSG00000034006	Pqlc1	2310009N05Rik|4933425L21Rik|5730564E11Rik|C78974	PQ loop repeat containing 1	protein-coding
2727	chr15	102073586	102074085	+	0	NA	promoter-TSS (NM_145625)	promoter-TSS (NM_145625)	62	NM_145625	75705	Mm.290022	NM_145625	ENSMUSG00000058655	Eif4b	2310046H11Rik|AL024095|C85189|Eif4a2	eukaryotic translation initiation factor 4B	protein-coding
4046	chr12	99396769	99397268	+	0	NA	intron (NM_183186, intron 1 of 5)	intron (NM_183186, intron 1 of 5)	53056	NM_183186	71375	Mm.341972	NM_183186	ENSMUSG00000033713	Foxn3	5430426H20Rik|AA589593|AW556347|Ches1|Ches1l|HTLFL1	forkhead box N3	protein-coding
4676	chr8	60900133	60900632	+	0	NA	intron (NM_001357270, intron 4 of 6)	intron (NM_001357270, intron 4 of 6)	9989	NM_028299	72612	Mm.25263	NM_028299	ENSMUSG00000038005	Hpf1	2700029M09Rik|C230006B22Rik|C4orf27	histone PARylation factor 1	protein-coding
4200	chr2	131309247	131309746	+	0	NA	intron (NM_178607, intron 2 of 5)	intron (NM_178607, intron 2 of 5)	21444	NR_029755	723825		NR_029755	ENSMUSG00000065563	Mir103-2	Mirn103-2|mir-103-2	microRNA 103-2	ncRNA
4567	chr1	72032190	72032689	+	0	NA	Intergenic	Intergenic	-27244	NR_040454	71134	Mm.370574	NR_040454	ENSMUSG00000101848	4933417E11Rik	-	RIKEN cDNA 4933417E11 gene	ncRNA
678	chr8	22227063	22227562	+	0	NA	promoter-TSS (NM_001205253)	promoter-TSS (NM_001205253)	9	NM_001293688	56229	Mm.32067	NM_019576	ENSMUSG00000031480	Thsd1	4833423O18Rik|Tmtsp	thrombospondin, type I, domain 1	protein-coding
4328	chr2	61711745	61712244	+	0	NA	intron (NM_021526, intron 1 of 11)	intron (NM_021526, intron 1 of 11)	300	NM_021526	59029	Mm.218198	NM_021526	ENSMUSG00000026914	Psmd14	2610312C03Rik|3200001M20Rik|AA986732|Pad1|Poh1|rpm11	proteasome (prosome, macropain) 26S subunit, non-ATPase, 14	protein-coding
3862	chr14	78731814	78732313	+	0	NA	intron (NM_001081336, intron 1 of 29)	CpG	666	NM_001081336	380921	Mm.89591	NM_001081336	ENSMUSG00000034731	Dgkh	5930402B05Rik|D130015C16|DGK	diacylglycerol kinase, eta	protein-coding
1517	chr9	88522851	88523350	+	0	NA	promoter-TSS (NR_040721)	promoter-TSS (NR_040721)	-203	NR_040721	72655	Mm.21798	NR_040721	ENSMUSG00000097195	Snhg5	2810026P18Rik|4933428I09Rik|mU50HG-b	small nucleolar RNA host gene 5	ncRNA
2808	chr16	35363706	35364205	+	0	NA	promoter-TSS (NM_133704)	promoter-TSS (NM_133704)	-37	NM_133704	317717	Mm.259164	NM_133704	ENSMUSG00000034473	Sec22a	1810005C06Rik|Sec22l2	SEC22 homolog A, vesicle trafficking protein	protein-coding
3025	chr1	153486643	153487142	+	0	NA	intron (NM_007842, intron 1 of 27)	intron (NM_007842, intron 1 of 27)	768	NM_007842	13211	Mm.20000	NM_007842	ENSMUSG00000042699	Dhx9	AI326842|Ddx9|HEL-5|NDHII|RHA|mHEL-5	DEAH (Asp-Glu-Ala-His) box polypeptide 9	protein-coding
1975	chr1	74802980	74803479	+	0	NA	exon (NM_009518, exon 4 of 4)	exon (NM_009518, exon 4 of 4)	11210	NM_009518	22409	Mm.5130	NM_009518	ENSMUSG00000026167	Wnt10a	-	wingless-type MMTV integration site family, member 10A	protein-coding
2910	chr4	155120439	155120938	+	0	NA	intron (NM_001356327, intron 10 of 12)	intron (NM_001356327, intron 10 of 12)	34084	NM_001356327	76866	Mm.200590	NM_001081100	ENSMUSG00000029049	Morn1	2900057D20Rik|4930417P05Rik|AU042805	MORN repeat containing 1	protein-coding
1973	chr10	8885740	8886239	+	0	NA	promoter-TSS (NM_175155)	promoter-TSS (NM_175155)	81	NM_175155	70097	Mm.338275	NM_175155	ENSMUSG00000015305	Sash1	1100001C18Rik|2500002E12Rik|A330076K04Rik|mKIAA0790	SAM and SH3 domain containing 1	protein-coding
1991	chr3	135438508	135439007	+	0	NA	promoter-TSS (NM_025356)	promoter-TSS (NM_025356)	56	NM_025356	66105	Mm.49884	NM_025356	ENSMUSG00000078578	Ube2d3	1100001F19Rik|9430029A22Rik|AA414951	ubiquitin-conjugating enzyme E2D 3	protein-coding
927	chr16	20717541	20718040	+	0	NA	promoter-TSS (NM_145632)	promoter-TSS (NM_145632)	-36	NM_145632	245841	Mm.288730	NM_145632	ENSMUSG00000021018	Polr2h	-	polymerase (RNA) II (DNA directed) polypeptide H	protein-coding
3180	chr1	170538623	170539122	+	0	NA	intron (NM_001109985, intron 1 of 9)	L2c|LINE|L2	18238	NR_154593	70729	Mm.409310	NM_027528	ENSMUSG00000038473	Nos1ap	6330408P19Rik|Capon	nitric oxide synthase 1 (neuronal) adaptor protein	protein-coding
2302	chr14	67715207	67715706	+	0	NA	promoter-TSS (NM_001285933)	promoter-TSS (NM_001285933)	154	NM_001110162	108912	Mm.33831	NM_175384	ENSMUSG00000048922	Cdca2	2610311M19Rik|AI586158	cell division cycle associated 2	protein-coding
3849	chr5	137032551	137033050	+	0	NA	exon (NM_001039385, exon 2 of 2)	exon (NM_001039385, exon 2 of 2)	2505	NM_001039385	381677	Mm.389697	NM_001039385	ENSMUSG00000037428	Vgf	Gm1052	VGF nerve growth factor inducible	protein-coding
2745	chr4	11007320	11007819	+	0	NA	promoter-TSS (NM_175175)	promoter-TSS (NM_175175)	50	NM_175175	71801	Mm.34351	NM_175175	ENSMUSG00000049969	Plekhf2	1110070J07Rik|AA673237|ZFYVE18	pleckstrin homology domain containing, family F (with FYVE domain) member 2	protein-coding
652	chr7	81453714	81454213	+	0	NA	intron (NM_001252526, intron 1 of 11)	CpG	795	NM_001252525	12877	Mm.273122	NM_007755	ENSMUSG00000025586	Cpeb1	AU024112|Cpe-bp1|Cpeb|mCPEB|mCpeb-1	cytoplasmic polyadenylation element binding protein 1	protein-coding
2400	chr8	120191089	120191588	+	0	NA	Intergenic	Intergenic	-13869	NM_001033980	436062	Mm.334852	NM_001033980	ENSMUSG00000042269	Fam92b	1700120B06Rik	family with sequence similarity 92, member B	protein-coding
2034	chr9	74952624	74953123	+	0	NA	promoter-TSS (NM_001113283)	promoter-TSS (NM_001113283)	-7	NM_001359816	235493	Mm.208955	NM_153584	ENSMUSG00000034858	Fam214a	6330415I01Rik|AI553555|C130047D21Rik|Kiaa1370|mKIAA1370	family with sequence similarity 214, member A	protein-coding
4445	chr14	70336580	70337079	+	0	NA	intron (NM_144808, intron 1 of 9)	intron (NM_144808, intron 1 of 9)	11604	NM_001135152	213053	Mm.270647	NM_144808	ENSMUSG00000022094	Slc39a14	FAD-123|ZIP-14|Zip14|fad123	solute carrier family 39 (zinc transporter), member 14	protein-coding
4405	chr4	57116122	57116621	+	0	NA	intron (NM_001355492, intron 1 of 24)	MLT1G|LTR|ERVL-MaLR	26785	NM_019427	54357	Mm.28217	NM_019427	ENSMUSG00000028434	Epb41l4b	6430543G08Rik|AA589614|AU021054|BB007528|D4Ertd346e|Ehm2|Epb4.1l4b|Lulu2	erythrocyte membrane protein band 4.1 like 4b	protein-coding
3851	chr15	67176810	67177309	+	0	NA	promoter-TSS (NM_009177)	promoter-TSS (NM_009177)	-177	NM_009177	20442	Mm.248334	NM_009177	ENSMUSG00000013846	St3gal1	5330418N22Rik|AI467004|ST3GalI|Siat4|Siat4a|St3gal-1	ST3 beta-galactoside alpha-2,3-sialyltransferase 1	protein-coding
2029	chr7	125551914	125552413	+	0	NA	promoter-TSS (NM_001363983)	promoter-TSS (NM_001363983)	-108	NM_001008700	16190	Mm.233802	NM_001008700	ENSMUSG00000030748	Il4ra	CD124|Il4r	interleukin 4 receptor, alpha	protein-coding
3552	chr14	25208073	25208572	+	0	NA	Intergenic	Intergenic	-65081	NR_045718	75862	Mm.109191	NR_045718	ENSMUSG00000114916	4930572O13Rik	-	RIKEN cDNA 4930572O13 gene	ncRNA
844	chr16	3884401	3884900	+	0	NA	promoter-TSS (NM_029090)	promoter-TSS (NM_029090)	31	NM_001290689	74763	Mm.28403	NM_029090	ENSMUSG00000005982	Naa60	1200013P24Rik|AI315146|HAT4|Nat15|NatF	N(alpha)-acetyltransferase 60, NatF catalytic subunit	protein-coding
4447	chr10	80141235	80141734	+	0	NA	promoter-TSS (NM_025313)	promoter-TSS (NM_025313)	-791	NM_001347092	66043	Mm.278560	NM_025313	ENSMUSG00000003072	Atp5d	0610008F14Rik|1500000I11Rik|AA960090|AI876556|AU020773|Atp5f1d|C85518	ATP synthase, H+ transporting, mitochondrial F1 complex, delta subunit	protein-coding
4552	chr10	75773307	75773806	+	0	NA	promoter-TSS (NM_010027)	promoter-TSS (NM_010027)	-182	NM_010027	13202	Mm.298947	NM_010027	ENSMUSG00000001666	Ddt	C78655	D-dopachrome tautomerase	protein-coding
2723	chr17	84183367	84183866	+	0	NA	TTS (NM_001001806)	TTS (NM_001001806)	4331	NM_001001806	12193	Mm.259321	NM_001001806	ENSMUSG00000045817	Zfp36l2	Brf2|ERF2|Tis11d	zinc finger protein 36, C3H type-like 2	protein-coding
4218	chr15	97006112	97006611	+	0	NA	intron (NM_001358058, intron 12 of 15)	intron (NM_001358058, intron 12 of 15)	13998	NM_001358060	69354	Mm.250980	NM_027052	ENSMUSG00000022464	Slc38a4	1110012E16Rik|1700012A18Rik|Ata3|mATA3|mNAT3	solute carrier family 38, member 4	protein-coding
272	chr7	137437340	137437839	+	0	NA	promoter-TSS (NM_001348093)	promoter-TSS (NM_001348093)	16	NM_023140	30926	Mm.267692	NM_023140	ENSMUSG00000031068	Glrx3	PICOT|Txnl2	glutaredoxin 3	protein-coding
775	chr15	3244940	3245439	+	0	NA	Intergenic	ERVB7_1-LTR_MM|LTR|ERVK	-25578	NM_001042613	20363	Mm.392203	NM_009155	ENSMUSG00000064373	Selenop	AU018766|D15Ucla1|Se-P|Sepp1|selp	selenoprotein P	protein-coding
2518	chr8	85492468	85492967	+	0	NA	intron (NM_173866, intron 1 of 11)	CpG	141	NM_173866	108682	Mm.127905	NM_173866	ENSMUSG00000031700	Gpt2	4631422C05Rik|ALT2|AU014768|AU041193|C87201	glutamic pyruvate transaminase (alanine aminotransferase) 2	protein-coding
20	chr7	80446195	80446694	+	0	NA	Intergenic	Intergenic	-41008	NM_001081454	18550	Mm.5241	NM_011046	ENSMUSG00000030530	Furin	9130404I01Rik|Fur|PACE|Pcsk3|SPC1	furin (paired basic amino acid cleaving enzyme)	protein-coding
2376	chr15	75908947	75909446	+	0	NA	promoter-TSS (NM_178646)	promoter-TSS (NM_178646)	148	NM_001285433	66656	Mm.258927	NM_023240	ENSMUSG00000055762	Eef1d	EF-1-delta	eukaryotic translation elongation factor 1 delta (guanine nucleotide exchange protein)	protein-coding
1983	chr2	181520248	181520747	+	0	NA	promoter-TSS (NM_001271585)	promoter-TSS (NM_001271585)	12	NM_001271584	13002	Mm.140761	NM_016775	ENSMUSG00000000826	Dnajc5	2610314I24Rik|AU018536|Csp	DnaJ heat shock protein family (Hsp40) member C5	protein-coding
3100	chr10	127521953	127522452	+	0	NA	intron (NM_028230, intron 1 of 11)	intron (NM_028230, intron 1 of 11)	242	NM_001252316	108037	Mm.29890	NM_028230	ENSMUSG00000025403	Shmt2	2700043D08Rik|AA408223|AA986903|SHMT	serine hydroxymethyltransferase 2 (mitochondrial)	protein-coding
3787	chr18	24708986	24709485	+	0	NA	5' UTR (NM_001289654, exon 1 of 25)	5' UTR (NM_001289654, exon 1 of 25)	612	NM_001289655	225288	Mm.329322	NM_175276	ENSMUSG00000034295	Fhod3	A930009H06Rik|FHOS2|mKIAA1695	formin homology 2 domain containing 3	protein-coding
4304	chr5	25097921	25098420	+	0	NA	intron (NM_145401, intron 1 of 15)	intron (NM_145401, intron 1 of 15)	2472	NM_145401	108099	Mm.33649	NM_145401	ENSMUSG00000028944	Prkag2	2410051C13Rik|AAKG|AAKG2|AI854673|H91620p|WPWS	protein kinase, AMP-activated, gamma 2 non-catalytic subunit	protein-coding
3562	chr14	25506645	25507144	+	0	NA	intron (NM_183208, intron 2 of 23)	intron (NM_183208, intron 2 of 23)	-27545	NR_037236	100526533		NR_037236	ENSMUSG00000093081	Mir3075	mir-3075|mmu-mir-3075	microRNA 3075	ncRNA
1627	chr1	191906383	191906882	+	0	NA	promoter-TSS (NM_009579)	promoter-TSS (NM_009579)	-149	NM_009579	22782	Mm.9024	NM_009579	ENSMUSG00000037434	Slc30a1	AI839647|C130040I11Rik|Znt1	solute carrier family 30 (zinc transporter), member 1	protein-coding
4180	chr12	32953730	32954229	+	0	NA	promoter-TSS (NR_044986)	promoter-TSS (NR_044986)	34	NM_013635	19027	Mm.246304	NM_013635	ENSMUSG00000020570	Sypl	AI314763|AI604763|D12Ertd446e|PanI|Pphn|Sypl1	synaptophysin-like protein	protein-coding
4139	chr9	72766851	72767350	+	0	NA	Intergenic	Intergenic	-40174	NM_175485	235472	Mm.31696	NM_175485	ENSMUSG00000036030	Prtg	A230098A12Rik|Igdcc5	protogenin	protein-coding
468	chr9	121903388	121903887	+	0	NA	intron (NM_001276719, intron 2 of 3)	intron (NM_001276719, intron 2 of 3)	5282	NM_021609	59289	Mm.258105	NM_021609	ENSMUSG00000044534	Ackr2	AI464239|CCR10|CCR9|Ccbp2|Cmkbr9|D6	atypical chemokine receptor 2	protein-coding
3030	chr1	82247568	82248067	+	0	NA	intron (NM_010570, intron 1 of 1)	B4|SINE|B4	43622	NM_010570	16367	Mm.4952	NM_010570	ENSMUSG00000055980	Irs1	G972R|IRS-1	insulin receptor substrate 1	protein-coding
1019	chr11	69838293	69838792	+	0	NA	promoter-TSS (NM_026982)	promoter-TSS (NM_026982)	17	NM_026982	69186	Mm.248772	NM_026982	ENSMUSG00000070394	Tmem256	1810027O10Rik|3110009M16Rik	transmembrane protein 256	protein-coding
700	chr11	78178714	78179213	+	0	NA	TTS (NR_106113)	TTS (NR_106113)	136	NR_106113	102465761		NR_106113	ENSMUSG00000099101	Mir7653	Gm27900|mmu-mir-7653	microRNA 7653	ncRNA
78	chr1	40217462	40217961	+	0	NA	Intergenic	Intergenic	-7369	NM_008362	16177	Mm.896	NM_008362	ENSMUSG00000026072	Il1r1	CD121a|CD121b|IL-1R1|IL-iR|Il1r-1	interleukin 1 receptor, type I	protein-coding
3369	chr3	69722468	69722967	+	0	NA	intron (NM_133787, intron 2 of 15)	CpG-9222	662	NM_133787	97112	Mm.21062	NM_133787	ENSMUSG00000027787	Nmd3	C87860	NMD3 ribosome export adaptor	protein-coding
413	chrX	7877935	7878434	+	0	NA	promoter-TSS (NM_138606)	promoter-TSS (NM_138606)	-122	NM_138606	18715	Mm.347478	NM_138606	ENSMUSG00000031155	Pim2	DXCch3|Pim-2	proviral integration site 2	protein-coding
294	chr4	133910537	133911036	+	0	NA	Intergenic	CpG	-22989	NM_009097	20111	Mm.301827	NM_009097	ENSMUSG00000003644	Rps6ka1	Mapkapk-1a|Rsk|Rsk-1|Rsk1|S6K-alpha-1|p90-Rsk1|p90Rsk1|p90S6K|p90rsk	ribosomal protein S6 kinase polypeptide 1	protein-coding
764	chr6	17463615	17464114	+	0	NA	promoter-TSS (NM_008591)	promoter-TSS (NM_008591)	-93	NM_008591	17295	Mm.86844	NM_008591	ENSMUSG00000009376	Met	AI838057|HGF|HGFR|Par4|c-Met	met proto-oncogene	protein-coding
2075	chr15	38299011	38299510	+	0	NA	intron (NM_001289471, intron 1 of 4)	CpG	640	NM_001357677	21847	Mm.4292	NM_013692	ENSMUSG00000037465	Klf10	AI115143|EGR[a]|Egral|Gdnfif|TIEG-1|Tieg|Tieg1|mGIF	Kruppel-like factor 10	protein-coding
4582	chr12	69582774	69583273	+	0	NA	promoter-TSS (NM_001033236)	promoter-TSS (NM_001033236)	5	NM_001033236	207965	Mm.102487	NM_001033236	ENSMUSG00000049882	Vcpkmt	Gm71|Mettl21d|Mettl221d|VCP-KMT	valosin containing protein lysine (K) methyltransferase	protein-coding
1981	chr8	72421303	72421802	+	0	NA	promoter-TSS (NM_007944)	promoter-TSS (NM_007944)	-78	NM_007944	13859	Mm.288894	NM_007944	ENSMUSG00000006276	Eps15l1	9830147J04Rik|AI593686|Eps15-rs|Eps15R	epidermal growth factor receptor pathway substrate 15-like 1	protein-coding
3638	chr15	77235868	77236367	+	0	NA	intron (NM_175387, intron 1 of 12)	intron (NM_175387, intron 1 of 12)	9491	NM_001358772	93686	Mm.202774	NM_053104	ENSMUSG00000033565	Rbfox2	Fbm2|Fxh|Hrnbp2|Rbm9	RNA binding protein, fox-1 homolog (C. elegans) 2	protein-coding
2081	chr7	45017648	45018147	+	0	NA	promoter-TSS (NM_009101)	promoter-TSS (NM_009101)	-45	NM_009101	20130	Mm.389894	NM_009101	ENSMUSG00000038387	Rras	AI573426	related RAS viral (r-ras) oncogene	protein-coding
606	chr11	97435047	97435546	+	0	NA	Intergenic	Intergenic	-14864	NM_021493	58996	Mm.394118	NM_021493	ENSMUSG00000049807	Arhgap23	A330041B18Rik	Rho GTPase activating protein 23	protein-coding
4416	chr11	102432515	102433014	+	0	NA	intron (NM_008175, intron 1 of 12)	intron (NM_008175, intron 1 of 12)	2257	NM_008175	14824	Mm.1568	NM_008175	ENSMUSG00000034708	Grn	GP88|PCDGF|PEPI|Pgrn|epithelin	granulin	protein-coding
3559	chr15	103308342	103308841	+	0	NA	exon (NM_030720, exon 2 of 2)	exon (NM_030720, exon 2 of 2)	1847	NM_030720	80910	Mm.160369	NM_030720	ENSMUSG00000063234	Gpr84	EX33	G protein-coupled receptor 84	protein-coding
2522	chr13	64370184	64370683	+	0	NA	promoter-TSS (NM_009984)	promoter-TSS (NM_009984)	87	NM_009984	13039	Mm.930	NM_009984	ENSMUSG00000021477	Ctsl	1190035F06Rik|CatL|Ctsl1|MEP|fs|nkt	cathepsin L	protein-coding
1855	chr6	91683712	91684211	+	0	NA	promoter-TSS (NM_009320)	promoter-TSS (NM_009320)	-106	NM_009320	21366	Mm.395650	NM_009320	ENSMUSG00000030096	Slc6a6	AA589629|C80501|Taut	solute carrier family 6 (neurotransmitter transporter, taurine), member 6	protein-coding
432	chr17	72688697	72689196	+	0	NA	Intergenic	Intergenic	-84639	NM_007439	11682	Mm.311854	NM_007439	ENSMUSG00000055471	Alk	CD246|Tcrz	anaplastic lymphoma kinase	protein-coding
4235	chr5	135695090	135695589	+	0	NA	intron (NM_008898, intron 1 of 15)	intron (NM_008898, intron 1 of 15)	6194	NM_008898	18984	Mm.3863	NM_008898	ENSMUSG00000005514	Por	4933424M13Rik|CPR|CYPOR|P450R	P450 (cytochrome) oxidoreductase	protein-coding
2415	chr9	119402941	119403440	+	0	NA	intron (NM_007397, intron 1 of 9)	CpG	1012	NM_001313757	11481	Mm.8940	NM_007397	ENSMUSG00000061393	Acvr2b	4930516B21Rik|AI047905|ActRIIB	activin receptor IIB	protein-coding
708	chr10	95623100	95623599	+	0	NA	Intergenic	Intergenic	-59203	NM_027722	71207	Mm.24397	NM_027722	ENSMUSG00000020029	Nudt4	4933436C10Rik|DIPP-2|DIPP2|DIPP2alpha|DIPP2beta|HDCMB47P	nudix (nucleoside diphosphate linked moiety X)-type motif 4	protein-coding
2583	chr11	97702902	97703401	+	0	NA	promoter-TSS (NM_011971)	promoter-TSS (NM_011971)	-283	NM_011971	26446	Mm.21874	NM_011971	ENSMUSG00000069744	Psmb3	AL033320|C10-II	proteasome (prosome, macropain) subunit, beta type 3	protein-coding
2589	chr16	22439466	22439965	+	0	NA	promoter-TSS (NM_023794)	promoter-TSS (NM_023794)	-145	NM_023794	104156	Mm.155708	NM_023794	ENSMUSG00000013089	Etv5	1110005E01Rik|8430401F14Rik|ERM	ets variant 5	protein-coding
3286	chr1	58951204	58951703	+	0	NA	intron (NM_172406, intron 1 of 15)	intron (NM_172406, intron 1 of 15)	22029	NM_172406	70827	Mm.222887	NM_172406	ENSMUSG00000026028	Trak2	2900022D04Rik|4733401O11Rik|AI480836|AW046271|Als2cr3|CALS-C|GRIF-1|GRIF1|OIP98|mKIAA0549	trafficking protein, kinesin binding 2	protein-coding
4764	chr3	96198253	96198752	+	0	NA	promoter-TSS (NM_026975)	promoter-TSS (NM_026975)	-916	NM_026975	69168	Mm.104531	NM_026975	ENSMUSG00000015943	Bola1	1810037G04Rik	bolA-like 1 (E. coli)	protein-coding
2814	chr14	62837288	62837787	+	0	NA	promoter-TSS (NR_106174)	promoter-TSS (NR_106174)	-153	NM_175546	268752	Mm.1960	NM_175546	ENSMUSG00000014547	Wdfy2	5830485M08|B130024L21Rik|ProF|ZFYVE22	WD repeat and FYVE domain containing 2	protein-coding
710	chr2	26902636	26903135	+	0	NA	promoter-TSS (NM_009298)	promoter-TSS (NM_009298)	2	NM_009298	20935	Mm.245577	NM_009298	ENSMUSG00000036160	Surf6	D2Wsu129e|Surf-6	surfeit gene 6	protein-coding
1656	chr15	101078872	101079371	+	0	NA	Intergenic	Intergenic	-24722	NM_001214911	668225	Mm.385011	NM_001214911	ENSMUSG00000095440	Fignl2	EG668225	fidgetin-like 2	protein-coding
856	chr2	172370674	172371173	+	0	NA	promoter-TSS (NM_024199)	promoter-TSS (NM_024199)	-80	NM_024199	67337	Mm.26944	NM_024199	ENSMUSG00000027498	Cstf1	1700057K18Rik|AI788832	cleavage stimulation factor, 3' pre-RNA, subunit 1	protein-coding
1664	chr12	104859086	104859585	+	0	NA	intron (NR_104437, intron 1 of 13)	intron (NR_104437, intron 1 of 13)	5741	NR_104436	94040	Mm.244078	NM_053155	ENSMUSG00000021097	Clmn	9330188N17Rik|AI428889|AI788815|mKIAA1188	calmin	protein-coding
112	chr2	29623216	29623715	+	0	NA	intron (NM_001039087, intron 1 of 25)	intron (NM_001039087, intron 1 of 25)	3745	NM_001039086	107746	Mm.298274	NM_054050	ENSMUSG00000039844	Rapgef1	4932418O06Rik|C3G|Grf2	Rap guanine nucleotide exchange factor (GEF) 1	protein-coding
3211	chr8	70539269	70539768	+	0	NA	promoter-TSS (NM_007924)	promoter-TSS (NM_007924)	-157	NM_007924	13716	Mm.271973	NM_007924	ENSMUSG00000070002	Ell	Ell1|Men	elongation factor RNA polymerase II	protein-coding
191	chr7	97740856	97741355	+	0	NA	Intergenic	Intergenic	-2858	NM_175105	66333	Mm.29756	NM_175105	ENSMUSG00000042797	Aqp11	1700015P13Rik|AI648923|sjds	aquaporin 11	protein-coding
4613	chr16	91646657	91647156	+	0	NA	promoter-TSS (NM_019973)	promoter-TSS (NM_019973)	66	NM_010256	14450	Mm.4505	NM_010256	ENSMUSG00000022962	Gart	Gaps|Prgs	phosphoribosylglycinamide formyltransferase	protein-coding
3612	chr9	48744781	48745280	+	0	NA	intron (NM_001033324, intron 2 of 6)	intron (NM_001033324, intron 2 of 6)	90911	NM_001033324	235320	Mm.457803	NM_001033324	ENSMUSG00000066687	Zbtb16	AI467657|PLZF|Zfp145|lu	zinc finger and BTB domain containing 16	protein-coding
588	chr1	185203774	185204273	+	0	NA	promoter-TSS (NM_001163754)	promoter-TSS (NM_001163754)	-145	NM_001163754	98732	Mm.275841	NM_172649	ENSMUSG00000039318	Rab3gap2	1110059F07Rik|2010002H18Rik|5830469C09|AI851069|AW743433|RAB3-GAP150|mKIAA0839	RAB3 GTPase activating protein subunit 2	protein-coding
1684	chr12	104999132	104999631	+	0	NA	promoter-TSS (NM_001042699)	promoter-TSS (NM_001042699)	-704	NM_001042699	212073	Mm.212688	NM_172500	ENSMUSG00000054150	Syne3	KASH3|nesprin-3	spectrin repeat containing, nuclear envelope family member 3	protein-coding
756	chr13	68581721	68582220	+	0	NA	promoter-TSS (NM_027123)	promoter-TSS (NM_027123)	134	NM_001308475	210009	Mm.205514	NM_172480	ENSMUSG00000034617	Mtrr	4732420G08|MSR	5-methyltetrahydrofolate-homocysteine methyltransferase reductase	protein-coding
262	chr6	89297327	89297826	+	0	NA	Intergenic	Intergenic	-11851	NR_131021	75131	Mm.391482	NR_131021	ENSMUSG00000107622	4930512J16Rik	Gm44205	RIKEN cDNA 4930512J16 gene	ncRNA
1944	chr6	88742557	88743056	+	0	NA	intron (NM_001166249, intron 2 of 7)	intron (NM_001166249, intron 2 of 7)	18102	NM_001166251	23945	Mm.272197	NM_011844	ENSMUSG00000033174	Mgll	AA589436|Magl|Mgl	monoglyceride lipase	protein-coding
4422	chr2	32420211	32420710	+	0	NA	intron (NM_001362907, intron 3 of 9)	intron (NM_001362907, intron 3 of 9)	3606	NM_001290558	227731	Mm.37395	NM_146118	ENSMUSG00000026819	Slc25a25	1110030N17Rik|MCSC|mKIAA1896	solute carrier family 25 (mitochondrial carrier, phosphate carrier), member 25	protein-coding
2590	chr10	59920909	59921408	+	0	NA	Intergenic	Intergenic	30612	NM_029083	74747	Mm.21697	NM_029083	ENSMUSG00000020108	Ddit4	5830413E08Rik|AA415483|REDD1|Rtp801|dig2	DNA-damage-inducible transcript 4	protein-coding
542	chr13	59406997	59407496	+	0	NA	Intergenic	Intergenic	137205	NM_001284221	67269	Mm.153008	NM_023328	ENSMUSG00000021557	Agtpbp1	1700020N17Rik|2310001G17Rik|2900054O13Rik|4930445M19Rik|5730402G09Rik|CCP1|Nna1|nmf243|pcd	ATP/GTP binding protein 1	protein-coding
3750	chr5	3342001	3342500	+	0	NA	Intergenic	CpG	-1643	NM_009873	12571	Mm.31672	NM_009873	ENSMUSG00000040274	Cdk6	AI504062|Crk2	cyclin-dependent kinase 6	protein-coding
3114	chr8	84792549	84793048	+	0	NA	intron (NM_010906, intron 1 of 8)	intron (NM_010906, intron 1 of 8)	7570	NM_001081982	18032	Mm.9394	NM_010906	ENSMUSG00000001911	Nfix	CTF|NF-I/X|NF1-X|NFI-X	nuclear factor I/X	protein-coding
4649	chr6	47942943	47943442	+	0	NA	promoter-TSS (NR_027963)	promoter-TSS (NR_027963)	17	NR_027963	232785	Mm.482185	NR_027963	ENSMUSG00000072653	Zfp783	A230106D06Rik|Gm20494	zinc finger protein 783	ncRNA
2099	chr5	107272334	107272833	+	0	NA	intron (NM_011578, intron 1 of 16)	(TTTTC)n|Simple_repeat|Simple_repeat	17046	NM_011578	21814	Mm.200775	NM_011578	ENSMUSG00000029287	Tgfbr3	1110036H20Rik|AU015626|AW215636|TBRIII	transforming growth factor, beta receptor III	protein-coding
2476	chr10	127604529	127605028	+	0	NA	intron (NM_008512, intron 6 of 88)	intron (NM_008512, intron 6 of 88)	16370	NM_008512	16971	Mm.271854	NM_008512	ENSMUSG00000040249	Lrp1	A2mr|AI316852|CD91|Lrp|b2b1554Clo	low density lipoprotein receptor-related protein 1	protein-coding
2988	chr5	147429860	147430359	+	0	NA	promoter-TSS (NM_028291)	promoter-TSS (NM_028291)	-47	NM_001359433	72587	Mm.320469	NM_028291	ENSMUSG00000029647	Pan3	2700050F09Rik|A430027N15Rik|AU014670	PAN3 poly(A) specific ribonuclease subunit	protein-coding
170	chr7	16310209	16310708	+	0	NA	intron (NM_133234, intron 1 of 3)	CpG	875	NM_133234	170770	Mm.7660	NM_133234	ENSMUSG00000002083	Bbc3	PUMA|PUMA/JFY1	BCL2 binding component 3	protein-coding
1921	chr9	107971619	107972118	+	0	NA	3' UTR (NM_011634, exon 15 of 15)	3' UTR (NM_011634, exon 15 of 15)	-3699	NM_023738	74153	Mm.277125	NM_023738	ENSMUSG00000032596	Uba7	1300004C08Rik|Ube1l	ubiquitin-like modifier activating enzyme 7	protein-coding
3217	chr2	6195472	6195971	+	0	NA	exon (NM_024208, exon 4 of 5)	exon (NM_024208, exon 4 of 5)	2470	NR_040333	320132	Mm.445891	NR_040333	ENSMUSG00000087125	A230108P19Rik	-	RIKEN cDNA A230108P19 gene	ncRNA
26	chr10	80914347	80914846	+	0	NA	intron (NM_010722, intron 1 of 11)	intron (NM_010722, intron 1 of 11)	3649	NM_010722	16907	Mm.7362	NM_010722	ENSMUSG00000062075	Lmnb2	-	lamin B2	protein-coding
2116	chr11	7152302	7152801	+	0	NA	intron (NM_009622, intron 14 of 19)	intron (NM_009622, intron 14 of 19)	36018	NR_045101	100041347	Mm.300962	NR_045101	ENSMUSG00000087512	Cccd201	Gm11985	coiled coil domain 201	ncRNA
2250	chr14	47568180	47568679	+	0	NA	promoter-TSS (NM_172599)	promoter-TSS (NM_172599)	5	NM_172599	100504663	Mm.287279	NM_172599	ENSMUSG00000037526	Atg14	4832427M01|Atg14L|D14Ertd114e|D14Ertd436e	autophagy related 14	protein-coding
526	chr2	152360388	152360887	+	0	NA	intron (NR_033505, intron 1 of 4)	intron (NR_033505, intron 1 of 4)	14968	NR_033505	791417	Mm.451219	NR_033505	ENSMUSG00000068062	Gm14164	-	predicted gene 14164	ncRNA
1901	chr4	40828817	40829316	+	0	NA	intron (NM_022305, intron 1 of 5)	intron (NM_022305, intron 1 of 5)	21072	NR_039584	100628614		NR_039584	ENSMUSG00000096377	Mir5123	mmu-mir-5123|mu-mir-5123	microRNA 5123	ncRNA
3500	chr17	31635795	31636294	+	0	NA	intron (NM_178224, intron 1 of 15)	intron (NM_178224, intron 1 of 15)	1161	NM_001271353	12411	Mm.206417	NM_144855	ENSMUSG00000024039	Cbs	AI047524|AI303044|HIP4	cystathionine beta-synthase	protein-coding
359	chr10	80331637	80332136	+	0	NA	intron (NM_139292, intron 1 of 5)	intron (NM_139292, intron 1 of 5)	1741	NM_139292	70335	Mm.28147	NM_139292	ENSMUSG00000035504	Reep6	0610011M24Rik|Dp1l1	receptor accessory protein 6	protein-coding
1229	chr14	30714928	30715427	+	0	NA	promoter-TSS (NM_001166532)	promoter-TSS (NM_001166532)	10	NM_001166531	54650	Mm.294662	NM_019460	ENSMUSG00000006527	Sfmbt1	4930442N21Rik|9330180L21Rik|AA536974|Sfmbt|Smr	Scm-like with four mbt domains 1	protein-coding
2614	chr8	18846377	18846876	+	0	NA	exon (NM_026792, exon 1 of 8)	exon (NM_026792, exon 1 of 8)	347	NM_026792	52123	Mm.24117	NM_026792	ENSMUSG00000031467	Agpat5	1110013A05Rik|D8Ertd319e	1-acylglycerol-3-phosphate O-acyltransferase 5 (lysophosphatidic acid acyltransferase, epsilon)	protein-coding
2608	chr17	56036484	56036983	+	0	NA	promoter-TSS (NM_001252471)	promoter-TSS (NM_001252471)	-74	NM_001357649	20405	Mm.1773	NM_013664	ENSMUSG00000003200	Sh3gl1	C77078|EEN|SH3P8|Sh3d2b	SH3-domain GRB2-like 1	protein-coding
1001	chr11	120339876	120340375	+	0	NA	Intergenic	MLTR11B|LTR|ERVK	7288	NR_105900	102465564		NR_105900	ENSMUSG00000098955	Mir6935	Gm27344|mmu-mir-6935	microRNA 6935	ncRNA
3694	chr1	130715613	130716112	+	0	NA	promoter-TSS (NR_027859)	promoter-TSS (NR_027859)	-41	NR_027859	18640	Mm.249861	NM_008825	ENSMUSG00000026409	Pfkfb2	4930568D07Rik	6-phosphofructo-2-kinase/fructose-2,6-biphosphatase 2	protein-coding
232	chr10	79934172	79934671	+	0	NA	intron (NM_001288625, intron 3 of 8)	intron (NM_001288625, intron 3 of 8)	7080	NM_001288625	13496	Mm.301282	NM_007880	ENSMUSG00000019564	Arid3a	Bright|Dri1|Dril1	AT rich interactive domain 3A (BRIGHT-like)	protein-coding
3458	chr3	142749035	142749534	+	0	NA	Intergenic	B3A|SINE|B2	-15963	NM_145546	229906	Mm.271756	NM_145546	ENSMUSG00000028271	Gtf2b	-	general transcription factor IIB	protein-coding
3054	chr17	26780785	26781284	+	0	NA	promoter-TSS (NM_172149)	promoter-TSS (NM_172149)	-45	NM_172149	224630	Mm.21795	NM_172149	ENSMUSG00000024191	Bnip1	2010005M06Rik|5930429G21Rik|Sec20	BCL2/adenovirus E1B interacting protein 1	protein-coding
1182	chr18	52465445	52465944	+	0	NA	promoter-TSS (NM_026040)	promoter-TSS (NM_026040)	1	NM_026040	67222	Mm.100617	NM_026040	ENSMUSG00000024528	Srfbp1	2810036K01Rik|p49/STRAP	serum response factor binding protein 1	protein-coding
225	chr3	101805547	101806046	+	0	NA	Intergenic	Intergenic	30427	NM_172295	242125	Mm.32900	NM_172295	ENSMUSG00000044313	Mab21l3	-	mab-21-like 3	protein-coding
1447	chr7	44496235	44496734	+	0	NA	promoter-TSS (NM_197991)	promoter-TSS (NM_197991)	29	NM_001355107	69683	Mm.294759	NM_197991	ENSMUSG00000008140	Emc10	2310044H10Rik|5430410O10Rik|Inm02|Mirta22	ER membrane protein complex subunit 10	protein-coding
142	chr2	167777584	167778083	+	0	NA	Intergenic	Intergenic	86656	NR_015500	329562	Mm.123101	NM_177851	ENSMUSG00000006462	A530013C23Rik	-	RIKEN cDNA A530013C23 gene	ncRNA
207	chr5	149184353	149184852	+	0	NA	promoter-TSS (NM_001286824)	promoter-TSS (NM_001286824)	42	NM_001359957	231915	Mm.29402	NM_001013378	ENSMUSG00000041264	Uspl1	E430026A01Rik	ubiquitin specific peptidase like 1	protein-coding
1510	chr8	110217564	110218063	+	0	NA	promoter-TSS (NM_146215)	promoter-TSS (NM_146215)	-147	NM_146215	234728	Mm.275341	NM_146215	ENSMUSG00000046441	Cmtr2	AU022703|C730036L12Rik|Ftsjd1|MTr2	cap methyltransferase 2	protein-coding
48	chr1	184827051	184827550	+	0	NA	intron (NM_001368286, intron 4 of 7)	intron (NM_001368286, intron 4 of 7)	-4812	NR_035502	100316821		NR_035502	ENSMUSG00000088559	Mir1981	mir-1981|mmu-mir-1981	microRNA 1981	ncRNA
4491	chr8	86623741	86624240	+	0	NA	promoter-TSS (NM_025827)	promoter-TSS (NM_025827)	-53	NM_025827	66887	Mm.324550	NM_025827	ENSMUSG00000047866	Lonp2	1300002A08Rik|AU015403|Lonp	lon peptidase 2, peroxisomal	protein-coding
3641	chr5	77131726	77132225	+	0	NA	Intergenic	Intergenic	-16852	NM_175606	74318	Mm.181852	NM_175606	ENSMUSG00000059325	Hopx	1110018K11Rik|1200015P04Rik|2300002F06Rik|AI848177|AW490897|Cameo|Hdop|Hod|Hop|Ob1|Obl|Toto	HOP homeobox	protein-coding
3585	chr15	34495045	34495544	+	0	NA	promoter-TSS (NM_008287)	promoter-TSS (NM_008287)	-17	NM_026340	67724	Mm.248779	NM_026340	ENSMUSG00000022325	Pop1	4932434G09Rik	processing of precursor 1, ribonuclease P/MRP family, (S. cerevisiae)	protein-coding
3170	chr5	125392875	125393374	+	0	NA	Intergenic	Intergenic	-3107	NM_019639	22190	Mm.331	NM_019639	ENSMUSG00000008348	Ubc	2700054O04Rik|AI194771|Rps27a|TI-225|Uba52|Ubb	ubiquitin C	protein-coding
1988	chr1	73931745	73932244	+	0	NA	intron (NM_001289895, intron 22 of 32)	intron (NM_001289895, intron 22 of 32)	-67528	NR_045311	109198	Mm.359721	NR_045311	ENSMUSG00000100301	6030407O03Rik	-	RIKEN cDNA 6030407O03 gene	ncRNA
3923	chr3	90509276	90509775	+	0	NA	promoter-TSS (NM_001293782)	promoter-TSS (NM_001293782)	-27	NM_001293778	66511	Mm.154136	NM_023215	ENSMUSG00000001017	Chtop	2500003M10Rik|Fop|Srag	chromatin target of PRMT1	protein-coding
4128	chr12	99392965	99393464	+	0	NA	intron (NM_183186, intron 1 of 5)	CpG	56860	NM_183186	71375	Mm.341972	NM_183186	ENSMUSG00000033713	Foxn3	5430426H20Rik|AA589593|AW556347|Ches1|Ches1l|HTLFL1	forkhead box N3	protein-coding
3730	chr15	82706177	82706676	+	0	NA	Intergenic	(TG)n|Simple_repeat|Simple_repeat	-16368	NR_033515	627860	Mm.486636	NR_033515		Cyp2d37-ps	EG627860|Gm6800	cytochrome P450, family 2, subfamily d, polypeptide 37, pseudogene	pseudo
3135	chr5	134183706	134184205	+	0	NA	promoter-TSS (NM_001359852)	promoter-TSS (NM_001359852)	-83	NM_001359852	114674	Mm.218744	NM_053266	ENSMUSG00000015942	Gtf2ird2	1700012P16Rik	GTF2I repeat domain containing 2	protein-coding
4356	chr6	6248321	6248820	+	0	NA	promoter-TSS (NR_136904)	promoter-TSS (NR_136904)	-89	NR_136906	101056138	Mm.389085	NR_136904	ENSMUSG00000093482	Gm20619	-	predicted gene 20619	ncRNA
3665	chr1	183296809	183297308	+	0	NA	promoter-TSS (NM_027861)	promoter-TSS (NM_027861)	-2	NM_181732	108909	Mm.290502	NM_145626	ENSMUSG00000042901	Aida	2610208M17Rik|BC004835	axin interactor, dorsalization associated	protein-coding
4343	chr2	18139811	18140310	+	0	NA	intron (NR_045539, intron 10 of 24)	RMER19B|LTR|ERVK	75475	NM_001252561	17354	Mm.209175	NM_010804	ENSMUSG00000026743	Mllt10	Af10|B130021D15Rik|D630001B22Rik|mKIAA4140	myeloid/lymphoid or mixed-lineage leukemia; translocated to, 10	protein-coding
4376	chr13	41423704	41424203	+	0	NA	intron (NM_001111324, intron 2 of 7)	intron (NM_001111324, intron 2 of 7)	63407	NM_001111324	18003	Mm.288980	NM_017464	ENSMUSG00000021365	Nedd9	Cas-L|CasL|HEF1|MEF1|Nedd-9|p105	neural precursor cell expressed, developmentally down-regulated gene 9	protein-coding
659	chr9	61306189	61306688	+	0	NA	Intergenic	Intergenic	-12629	NR_045334	622037	Mm.126243	NR_045334	ENSMUSG00000111658	B930092H01Rik	-	RIKEN cDNA B930092H01 gene	ncRNA
2774	chr16	55894982	55895481	+	0	NA	promoter-TSS (NM_001134457)	promoter-TSS (NM_001134457)	48	NM_001134457	385658	Mm.310635	NM_001134457	ENSMUSG00000075033	Nxpe3	Fam55c|Gm1752|Gm611	neurexophilin and PC-esterase domain family, member 3	protein-coding
2763	chr15	58986436	58986935	+	0	NA	intron (NM_001146180, intron 3 of 13)	intron (NM_001146180, intron 3 of 13)	52884	NM_023172	66218	Mm.322294	NM_023172	ENSMUSG00000022354	Ndufb9	1190008J14Rik|CI-B22	NADH:ubiquinone oxidoreductase subunit B9	protein-coding
1141	chr2	128943805	128944304	+	0	NA	promoter-TSS (NM_020594)	promoter-TSS (NM_020594)	-34	NM_020594	57432	Mm.11675	NM_020594	ENSMUSG00000027387	Zc3h8	AU020882|E130108N08Rik|Fliz1|Zc3hdc8	zinc finger CCCH type containing 8	protein-coding
984	chr3	116662439	116662938	+	0	NA	promoter-TSS (NM_008246)	promoter-TSS (NM_008246)	-11	NM_008246	15247	Mm.280077	NM_008246	ENSMUSG00000089911	Mfsd14a	Hiat1	major facilitator superfamily domain containing 14A	protein-coding
1155	chr19	46727209	46727708	+	0	NA	intron (NM_020577, intron 10 of 10)	L1MB5|LINE|L1	20000	NM_020577	57344	Mm.28566	NM_020577	ENSMUSG00000003559	As3mt	2310045H08Rik|Cyt19	arsenic (+3 oxidation state) methyltransferase	protein-coding
3372	chr6	87838443	87838942	+	0	NA	promoter-TSS (NM_133934)	promoter-TSS (NM_133934)	67	NM_133934	57905	Mm.241546	NM_133934	ENSMUSG00000030056	Isy1	5830446M03Rik|AI181014|AU020769	ISY1 splicing factor homolog	protein-coding
1485	chr1	165764971	165765470	+	0	NA	intron (NR_149310, intron 2 of 4)	B4|SINE|B4	1462	NM_011804	433375	Mm.294885	NM_011804	ENSMUSG00000040713	Creg1	AA755314|Creg	cellular repressor of E1A-stimulated genes 1	protein-coding
788	chr11	31824462	31824961	+	0	NA	promoter-TSS (NR_102311)	promoter-TSS (NR_102311)	-164	NR_102312	414116	Mm.150222	NR_102310	ENSMUSG00000085772	D630024D03Rik	-	RIKEN cDNA D630024D03 gene	ncRNA
128	chr1	89669736	89670235	+	0	NA	intron (NM_001037136, intron 8 of 16)	intron (NM_001037136, intron 8 of 16)	13907	NR_015540	74403	Mm.444291	NR_015540		4933400F21Rik	1700091C04Rik|4930565K10Rik	RIKEN cDNA 4933400F21 gene	ncRNA
4115	chr2	164454806	164455305	+	0	NA	Intergenic	Intergenic	-5916	NM_025575	66460	Mm.44218	NM_025575	ENSMUSG00000045503	Sys1	2610042O14Rik|AI266964|C87389	SYS1 Golgi-localized integral membrane protein homolog (S. cerevisiae)	protein-coding
1313	chr19	6363692	6364191	+	0	NA	non-coding (NR_122118, exon 1 of 12)	non-coding (NR_122118, exon 1 of 12)	251	NR_122118	22668	Mm.256422	NM_011750	ENSMUSG00000024949	Sf1	BBP|MZFM|WBP4|Zfp162	splicing factor 1	protein-coding
278	chr14	54876717	54877216	+	0	NA	exon (NM_001167908, exon 1 of 2)	exon (NM_001167908, exon 1 of 2)	572	NM_001167908	105651	Mm.297365	NM_001167908	ENSMUSG00000072494	Ppp1r3e	A630071A11Rik|AW049239|Gm1211	protein phosphatase 1, regulatory subunit 3E	protein-coding
1617	chr4	133967090	133967589	+	0	NA	intron (NM_016957, intron 1 of 5)	CpG	652	NM_016957	15331	Mm.319660	NM_016957	ENSMUSG00000003038	Hmgn2	HMG-17|Hmg17	high mobility group nucleosomal binding domain 2	protein-coding
3521	chr11	59431554	59432053	+	0	NA	intron (NM_001356452, intron 2 of 4)	(TG)n|Simple_repeat|Simple_repeat	18231	NM_001356454	67826	Mm.26680	NM_144521	ENSMUSG00000009894	Snap47	1110031B06Rik|SNAP-47	synaptosomal-associated protein, 47	protein-coding
490	chr14	63943472	63943971	+	0	NA	promoter-TSS (NM_011446)	promoter-TSS (NM_011446)	15	NM_011446	20680	Mm.42162	NM_011446	ENSMUSG00000063060	Sox7	-	SRY (sex determining region Y)-box 7	protein-coding
1843	chr14	8259009	8259508	+	0	NA	promoter-TSS (NM_053115)	promoter-TSS (NM_053115)	-239	NM_053115	93732	Mm.28700	NM_053115	ENSMUSG00000021751	Acox2	THCCox	acyl-Coenzyme A oxidase 2, branched chain	protein-coding
2626	chr7	45466621	45467120	+	0	NA	promoter-TSS (NM_007527)	promoter-TSS (NM_007527)	28	NM_007527	12028	Mm.19904	NM_007527	ENSMUSG00000003873	Bax	-	BCL2-associated X protein	protein-coding
1112	chr5	129020252	129020751	+	0	NA	intron (NM_009391, intron 1 of 6)	CpG	345	NM_009391	19384	Mm.297440	NM_009391	ENSMUSG00000029430	Ran	-	RAN, member RAS oncogene family	protein-coding
1294	chr7	118705223	118705722	+	0	NA	exon (NM_019580, exon 1 of 6)	exon (NM_019580, exon 1 of 6)	266	NM_019580	56209	Mm.273142	NM_019580	ENSMUSG00000033917	Gde1	1200003M13Rik|Mir16|RGS16	glycerophosphodiester phosphodiesterase 1	protein-coding
461	chr13	98814988	98815487	+	0	NA	5' UTR (NM_172591, exon 1 of 26)	5' UTR (NM_172591, exon 1 of 26)	212	NM_172591	218503	Mm.23928	NM_172591	ENSMUSG00000041685	Fcho2	5832424M12Rik|AA387320	FCH domain only 2	protein-coding
2712	chr7	101450476	101450975	+	0	NA	promoter-TSS (NM_001143849)	promoter-TSS (NM_001143849)	205	NM_001243758	207728	Mm.247564	NM_001008548	ENSMUSG00000030653	Pde2a	CGS-PDE|cGSPDE	phosphodiesterase 2A, cGMP-stimulated	protein-coding
1562	chr2	57123238	57123737	+	0	NA	intron (NM_001139509, intron 1 of 7)	CpG	516	NM_001139509	18227	Mm.3507	NM_013613	ENSMUSG00000026826	Nr4a2	HZF-3|NOT|Nurr1|RNR-1|TINOR|TINUR	nuclear receptor subfamily 4, group A, member 2	protein-coding
1426	chr3	138526762	138527261	+	0	NA	promoter-TSS (NM_001313980)	promoter-TSS (NM_001313980)	-257	NM_001313980	13684	Mm.3941	NM_007917	ENSMUSG00000028156	Eif4e	EG668879|Eif4e-ps|If4e|eIF-4E	eukaryotic translation initiation factor 4E	protein-coding
3451	chr10	80819351	80819850	+	0	NA	Intergenic	RSINE1|SINE|B4	-6102	NM_028001	71912	Mm.45137	NM_028001	ENSMUSG00000020216	Jsrp1	2300003C06Rik|2310032K21Rik|JP-45|JP45	junctional sarcoplasmic reticulum protein 1	protein-coding
4640	chr2	24975741	24976240	+	0	NA	promoter-TSS (NM_001031808)	promoter-TSS (NM_001031808)	-43	NM_146251	241274	Mm.389243	NM_146251	ENSMUSG00000036833	Pnpla7	BC027342|E430013P11Rik|Nre	patatin-like phospholipase domain containing 7	protein-coding
1358	chr2	119167091	119167590	+	0	NA	promoter-TSS (NM_177157)	promoter-TSS (NM_177157)	-448	NM_177157	320415	Mm.86373	NM_177157	ENSMUSG00000046814	Gchfr	2010323F13Rik|GFRP|P35	GTP cyclohydrolase I feedback regulator	protein-coding
782	chr10	22058404	22058903	+	0	NA	Intergenic	CpG	9426	NM_053264	114671	Mm.288194	NM_053264	ENSMUSG00000069712	4930444G20Rik	-	RIKEN cDNA 4930444G20 gene	protein-coding
3647	chr8	88198819	88199318	+	0	NA	promoter-TSS (NM_001164499)	promoter-TSS (NM_001164499)	-145	NM_001164499	214627	Mm.491211	NM_001164497	ENSMUSG00000036779	Tent4b	5730445M16Rik|5830428A09|Papd5	terminal nucleotidyltransferase 4B	protein-coding
2281	chr2	3283543	3284042	+	0	NA	promoter-TSS (NM_001290368)	promoter-TSS (NM_001290368)	-420	NM_008708	18108	Mm.65021	NM_008708	ENSMUSG00000026643	Nmt2	A930001K02Rik|AI605445|AU044698|hNMT-2	N-myristoyltransferase 2	protein-coding
1557	chr1	105993787	105994286	+	0	NA	intron (NM_001122676, intron 1 of 13)	CpG	3630	NM_001122675	227449	Mm.210188	NM_001122675	ENSMUSG00000038866	Zcchc2	9930114B20Rik|AW212015	zinc finger, CCHC domain containing 2	protein-coding
1486	chr7	16286257	16286756	+	0	NA	intron (NM_001136471, intron 1 of 13)	CpG	289	NM_001136471	243846	Mm.482401	NM_172297	ENSMUSG00000041375	Ccdc9	2600011L02Rik	coiled-coil domain containing 9	protein-coding
425	chr14	122902766	122903265	+	0	NA	intron (NM_145466, intron 1 of 2)	intron (NM_145466, intron 1 of 2)	-10015	NR_155287	105245866	Mm.390754	NM_001039531	ENSMUSG00000075463	4930594M22Rik	F930011C10Rik|Gm15735	RIKEN cDNA 4930594M22 gene	ncRNA
2056	chr5	53589125	53589624	+	0	NA	promoter-TSS (NM_001277116)	promoter-TSS (NM_001277116)	-972	NM_009035	19664	Mm.209292	NM_009035	ENSMUSG00000039191	Rbpj	AI843960|CBF1|Igkjrb|Igkrsbp|RBP-J|RBP-J kappa|RBP-Jkappa|RBPjk|Rbpsuh	recombination signal binding protein for immunoglobulin kappa J region	protein-coding
3607	chr5	9100469	9100968	+	0	NA	promoter-TSS (NM_001081029)	promoter-TSS (NM_001081029)	-19	NM_001081029	652925	Mm.439954	NM_001081029	ENSMUSG00000079659	Tmem243	4930420K17Rik|E030031F02Rik	transmembrane protein 243, mitochondrial	protein-coding
2876	chr13	48878502	48879001	+	0	NA	TTS (NM_001033268)	TTS (NM_001033268)	-7866	NM_011078	18676	Mm.486213	NM_011078	ENSMUSG00000038025	Phf2	GRC5	PHD finger protein 2	protein-coding
3648	chr9	83536693	83537192	+	0	NA	Intergenic	RMER19B|LTR|ERVK	-11396	NM_172507	212531	Mm.491246	NM_172507	ENSMUSG00000032261	Sh3bgrl2	A930014C21Rik|AA408038|B930089I21	SH3 domain binding glutamic acid-rich protein like 2	protein-coding
3428	chr14	120312966	120313465	+	0	NA	intron (NM_001360376, intron 1 of 8)	intron (NM_001360376, intron 1 of 8)	6763	NM_001360376	105559	Mm.238266	NM_175341	ENSMUSG00000022139	Mbnl2	1110002M11Rik|AI047808|AI837313|AI849185|AL118326|MBLL|R75232|mKIAA4072	muscleblind like splicing factor 2	protein-coding
781	chr1	178368840	178369339	+	0	NA	Intergenic	CpG	-31274	NR_149827	51810	Mm.86589	NM_016805	ENSMUSG00000039630	Hnrnpu	AA408410|AI256620|AL024194|AL024437|AW557595|C86794|Hnrpu|SAFA|Sp120|hnRNP U	heterogeneous nuclear ribonucleoprotein U	protein-coding
3015	chr1	193289943	193290442	+	0	NA	Intergenic	L3b|LINE|CR1	-11802	NM_008484	16780	Mm.435441	NM_008484	ENSMUSG00000026639	Lamb3	-	laminin, beta 3	protein-coding
1950	chr7	41599072	41599571	+	0	NA	Intergenic	CpG	-34210	NM_001360675	67607	Mm.384626	NM_023363	ENSMUSG00000074165	Zfp788	2810426N06Rik|AI256342|AI605193	zinc finger protein 788	protein-coding
2782	chr1	59110445	59110944	+	0	NA	intron (NM_001037812, intron 5 of 12)	MER68|LTR|ERVL	9112	NM_001037812	381259	Mm.261275	NM_001033449	ENSMUSG00000038079	Tmem237	AI853305|Als2cr4|Gm972	transmembrane protein 237	protein-coding
2037	chr1	13312507	13313006	+	0	NA	intron (NM_008678, intron 1 of 22)	intron (NM_008678, intron 1 of 22)	59673	NM_001302702	17978	Mm.2537	NM_008678	ENSMUSG00000005886	Ncoa2	D1Ertd433e|GRIP-1|Grip1|KAT13C|NCoA-2|SRC-2|TIF2|bHLHe75	nuclear receptor coactivator 2	protein-coding
532	chr11	55204060	55204559	+	0	NA	promoter-TSS (NM_153139)	promoter-TSS (NM_153139)	-31	NM_153139	215335	Mm.35732	NM_153139	ENSMUSG00000020261	Slc36a1	5830411H19Rik|AI839897|Pat1	solute carrier family 36 (proton/amino acid symporter), member 1	protein-coding
1193	chr2	103760955	103761454	+	0	NA	promoter-TSS (NM_153126)	promoter-TSS (NM_153126)	66	NM_153126	98956	Mm.288005	NM_153126	ENSMUSG00000027185	Nat10	AI429152	N-acetyltransferase 10	protein-coding
3963	chr14	45983520	45984019	+	0	NA	Intergenic	Intergenic	-100258	NR_002875	218963	Mm.282093	NR_002875		Gm1821	-	ubiquitin pseudogene	pseudo
2455	chr18	6135834	6136333	+	0	NA	promoter-TSS (NM_029277)	promoter-TSS (NM_029277)	15	NM_029277	75415	Mm.239675	NM_029277	ENSMUSG00000041225	Arhgap12	2810011M08Rik	Rho GTPase activating protein 12	protein-coding
55	chr14	122912974	122913473	+	0	NA	promoter-TSS (NM_145466)	promoter-TSS (NM_145466)	-58	NM_145466	223267	Mm.379358	NM_145466	ENSMUSG00000041625	Ggact	A2ld1	gamma-glutamylamine cyclotransferase	protein-coding
3592	chr1	118627665	118628164	+	0	NA	promoter-TSS (NM_023755)	promoter-TSS (NM_023755)	-31	NM_023755	81879	Mm.24621	NM_023755	ENSMUSG00000026380	Tfcp2l1	1810030F05Rik|4932442M07Rik|AA575098|Cp2l1|Crtr-1|D930018N21Rik|LBP-9|Tcfcp2l1	transcription factor CP2-like 1	protein-coding
1890	chr5	52669223	52669722	+	0	NA	intron (NM_172490, intron 1 of 10)	CpG	229	NM_001363463	211006	Mm.244719	NM_172490	ENSMUSG00000029173	Sepsecs	AA986712|D5Ertd135e|SLA|SecS	Sep (O-phosphoserine) tRNA:Sec (selenocysteine) tRNA synthase	protein-coding
1681	chr9	22085033	22085532	+	0	NA	non-coding (NR_040406, exon 4 of 4)	non-coding (NR_040406, exon 4 of 4)	145	NM_001253898	26940	Mm.425568	NM_012029	ENSMUSG00000066839	Ecsit	Sitpec	ECSIT signalling integrator	protein-coding
872	chr9	106685136	106685635	+	0	NA	5' UTR (NM_011573, exon 1 of 6)	5' UTR (NM_011573, exon 1 of 6)	431	NM_011573	21767	Mm.22266	NM_011573	ENSMUSG00000040813	Tex264	TEG-264	testis expressed gene 264	protein-coding
1146	chr4	148038586	148039085	+	0	NA	promoter-TSS (NM_010840)	promoter-TSS (NM_010840)	-22	NM_011929	26372	Mm.89987	NM_011929	ENSMUSG00000029016	Clcn6	AI850629|Clc6	chloride channel, voltage-sensitive 6	protein-coding
395	chr19	12794613	12795112	+	0	NA	intron (NR_024093, intron 1 of 12)	CpG	1261	NR_024093	664779	Mm.290924	NM_001039718	ENSMUSG00000024695	Gm44505	Cntf|Pzf|Zfp-91|Zfp91|Zfp91-Cntf|Zfp91Cntf	predicted readthrough transcript (NMD candidate), 44505	ncRNA
89	chr9	22196448	22196947	+	0	NA	intron (NM_001033813, intron 1 of 3)	RLTR26_Mus|LTR|ERVK	8531	NM_001033813	619310	Mm.335016	NM_001033813	ENSMUSG00000074472	Zfp872	9530015I07Rik	zinc finger protein 872	protein-coding
988	chr15	103304953	103305452	+	0	NA	Intergenic	CpG	5236	NM_030720	80910	Mm.160369	NM_030720	ENSMUSG00000063234	Gpr84	EX33	G protein-coupled receptor 84	protein-coding
4342	chr19	43781880	43782379	+	0	NA	promoter-TSS (NM_013806)	promoter-TSS (NM_013806)	-179	NM_013806	12780	Mm.39054	NM_013806	ENSMUSG00000025194	Abcc2	AI173996|Abc30|Cmoat|Mrp2|cMRP	ATP-binding cassette, sub-family C (CFTR/MRP), member 2	protein-coding
3584	chr4	59331591	59332090	+	0	NA	intron (NM_001163288, intron 13 of 16)	intron (NM_001163288, intron 13 of 16)	71789	NR_105031	101055769	Mm.421401	NR_105031		Gm12596	-	predicted gene 12596	ncRNA
2295	chr10	62601836	62602335	+	0	NA	intron (NM_019553, intron 1 of 14)	CpG	213	NM_019553	56200	Mm.413275	NM_019553	ENSMUSG00000020075	Ddx21	AI255159|AL022742|D10Ertd645e|D10Wsu42e	DEAD (Asp-Glu-Ala-Asp) box polypeptide 21	protein-coding
1550	chr15	25929449	25929948	+	0	NA	intron (NM_001034851, intron 3 of 8)	intron (NM_001034851, intron 3 of 8)	-3854	NM_001277318	66270	Mm.25311	NM_025459	ENSMUSG00000022270	Retreg1	1810015C04Rik|AU015349|Fam134b|Retreg1d	reticulophagy regulator 1	protein-coding
1454	chr16	56717140	56717639	+	0	NA	promoter-TSS (NM_001252443)	promoter-TSS (NM_001252443)	61	NM_001357124	21787	Mm.425970	NM_019678	ENSMUSG00000022757	Tfg	AI173908	Trk-fused gene	protein-coding
2533	chr19	41339389	41339888	+	0	NA	intron (NM_031376, intron 2 of 16)	intron (NM_031376, intron 2 of 16)	45464	NM_031376	83490	Mm.222266	NM_031376	ENSMUSG00000025017	Pik3ap1	1810044J04Rik|BCAP	phosphoinositide-3-kinase adaptor protein 1	protein-coding
3960	chr16	95682424	95682923	+	0	NA	Intergenic	Intergenic	-19734	NM_011809	23872	Mm.290207	NM_011809	ENSMUSG00000022895	Ets2	AU022856|Ets-2	E26 avian leukemia oncogene 2, 3' domain	protein-coding
4434	chr15	25632917	25633416	+	0	NA	intron (NM_019472, intron 1 of 40)	ID_B1|SINE|B4	10616	NM_019472	17909	Mm.60590	NM_019472	ENSMUSG00000022272	Myo10	AW048724|D15Ertd600e|mKIAA0799|myosin-X	myosin X	protein-coding
1584	chr8	35587508	35588007	+	0	NA	promoter-TSS (NM_001081279)	promoter-TSS (NM_001081279)	-32	NR_157105	52065	Mm.103246	NM_001081279	ENSMUSG00000070056	Mfhas1	2310066G09Rik|D8Ertd91e	malignant fibrous histiocytoma amplified sequence 1	protein-coding
1675	chr5	108669009	108669508	+	0	NA	TTS (NM_001310692)	TTS (NM_001310692)	5538	NM_001310692	231583	Mm.440571	NM_174870	ENSMUSG00000046959	Slc26a1	Sat1	solute carrier family 26 (sulfate transporter), member 1	protein-coding
649	chr8	115983430	115983929	+	0	NA	Intergenic	Intergenic	-276785	NM_001025577	17132	Mm.275549	NM_001025577	ENSMUSG00000055435	Maf	2810401A20Rik|A230108G15Rik|AW047063|c-maf	avian musculoaponeurotic fibrosarcoma oncogene homolog	protein-coding
3903	chr1	191907414	191907913	+	0	NA	promoter-TSS (NR_030669)	promoter-TSS (NR_030669)	-136	NR_030669	98736	Mm.379232	NM_001024489	ENSMUSG00000055833	1700034H15Rik	4930557M11Rik|BB016121	RIKEN cDNA 1700034H15 gene	ncRNA
2150	chr1	86504055	86504554	+	0	NA	Intergenic	CpG	-22253	NR_153834	19231	Mm.19187	NM_008972	ENSMUSG00000026238	Ptma	Thym	prothymosin alpha	protein-coding
1318	chr7	19118231	19118730	+	0	NA	promoter-TSS (NM_001370811)	promoter-TSS (NM_001370811)	-136	NM_001370811	243866	Mm.446370	NM_001370811	ENSMUSG00000085601	Gm4969	9330180I18|EG243866	predicted gene 4969	protein-coding
642	chr12	33380066	33380565	+	0	NA	intron (NR_131031, intron 2 of 3)	B3|SINE|B2	14445	NR_131031	75836	Mm.410807	NR_131031	ENSMUSG00000085664	Atxn7l1os2	4930556N08Rik	ataxin 7-like 1, opposite strand 2	ncRNA
1764	chr12	110120051	110120550	+	0	NA	Intergenic	MER58A|DNA|hAT-Charlie	37773	NR_045466	67280	Mm.390495	NR_045466	ENSMUSG00000113331	3110009F21Rik	-	RIKEN cDNA 3110009F21 gene	ncRNA
3348	chr12	80080065	80080564	+	0	NA	Intergenic	Intergenic	32699	NM_007564	12192	Mm.235132	NM_007564	ENSMUSG00000021127	Zfp36l1	AW742437|AW743212|Berg36|Brf1|D530020L18Rik|ERF1|TIS11b|cMG1	zinc finger protein 36, C3H type-like 1	protein-coding
1908	chr16	70351877	70352376	+	0	NA	intron (NM_028803, intron 1 of 15)	intron (NM_028803, intron 1 of 15)	38177	NM_028803	74185	Mm.396102	NM_028803	ENSMUSG00000022707	Gbe1	2310045H19Rik|2810426P10Rik|D16Ertd536e	glucan (1,4-alpha-), branching enzyme 1	protein-coding
4291	chr10	67097139	67097638	+	0	NA	promoter-TSS (NM_001204915)	promoter-TSS (NM_001204915)	-400	NM_178606	28193	Mm.41272	NM_178606	ENSMUSG00000019873	Reep3	D10Ucla1	receptor accessory protein 3	protein-coding
2792	chr16	22891512	22892011	+	0	NA	promoter-TSS (NM_013465)	promoter-TSS (NM_013465)	-254	NR_075099	11625	Mm.197554	NM_013465	ENSMUSG00000022868	Ahsg	-	alpha-2-HS-glycoprotein	protein-coding
1718	chr8	120213877	120214376	+	0	NA	intron (NR_110496, intron 2 of 2)	intron (NR_110496, intron 2 of 2)	14104	NR_110496	434353	Mm.411793	NR_110496	ENSMUSG00000097960	A330074K22Rik	-	RIKEN cDNA A330074K22 gene	ncRNA
1098	chr12	101028859	101029358	+	0	NA	promoter-TSS (NM_026681)	promoter-TSS (NM_026681)	-217	NM_026681	68339	Mm.156217	NM_026681	ENSMUSG00000021182	Ccdc88c	0610010D24Rik|AV000935|AW324073|Daple|mKIAA1509	coiled-coil domain containing 88C	protein-coding
3003	chr13	23838418	23838917	+	0	NA	promoter-TSS (NM_134069)	promoter-TSS (NM_134069)	-767	NM_001164743	105355	Mm.27038	NM_134069	ENSMUSG00000036083	Slc17a3	AW261723|Npt4	solute carrier family 17 (sodium phosphate), member 3	protein-coding
2665	chr18	36678972	36679471	+	0	NA	promoter-TSS (NM_026404)	promoter-TSS (NM_026404)	6	NM_026404	67843	Mm.273350	NM_026404	ENSMUSG00000033272	Slc35a4	2610030J16Rik	solute carrier family 35, member A4	protein-coding
4609	chr1	59385703	59386202	+	0	NA	Intergenic	Intergenic	-96195	NM_008057	14369	Mm.297906	NM_008057	ENSMUSG00000041075	Fzd7	Fz7	frizzled class receptor 7	protein-coding
184	chr5	25101172	25101671	+	0	NA	promoter-TSS (NM_145401)	promoter-TSS (NM_145401)	446	NR_027851	67261	Mm.461781	NM_026059	ENSMUSG00000043833	2900005J15Rik	-	RIKEN cDNA 2900005J15 gene	ncRNA
776	chr8	25252636	25253135	+	0	NA	Intergenic	Intergenic	-51343	NM_199323	320165	Mm.308452	NM_177089	ENSMUSG00000065954	Tacc1	4833447E04Rik|AA960202|B230378H13Rik	transforming, acidic coiled-coil containing protein 1	protein-coding
3738	chr6	145823000	145823499	+	0	NA	Intergenic	Intergenic	42171	NM_024469	79362	Mm.154529	NM_024469	ENSMUSG00000030256	Bhlhe41	6430520M22Rik|Bhlhb2l|Bhlhb3|DEC2|Sharp1	basic helix-loop-helix family, member e41	protein-coding
1570	chr17	33684625	33685124	+	0	NA	TTS (NR_045522)	TTS (NR_045522)	584	NM_001109913	76936	Mm.311439	NM_029804	ENSMUSG00000059208	Hnrnpm	2610023M21Rik|AA409009|Hnrpm|mKIAA4193	heterogeneous nuclear ribonucleoprotein M	protein-coding
2673	chr11	116100352	116100851	+	0	NA	Intergenic	Intergenic	9634	NM_001205081	217333	Mm.347770	NM_172570	ENSMUSG00000020773	Trim47	2210023F24Rik	tripartite motif-containing 47	protein-coding
1269	chr12	104841239	104841738	+	0	NA	intron (NR_104437, intron 1 of 13)	intron (NR_104437, intron 1 of 13)	23588	NR_104436	94040	Mm.244078	NM_053155	ENSMUSG00000021097	Clmn	9330188N17Rik|AI428889|AI788815|mKIAA1188	calmin	protein-coding
181	chr11	97629610	97630109	+	0	NA	promoter-TSS (NM_175332)	promoter-TSS (NM_175332)	-143	NM_175332	103551	Mm.24506	NM_175332	ENSMUSG00000043439	Epop	AA409164|AI413509|AW539173|E13|E130012A19Rik|esPRC2p48	elongin BC and polycomb repressive complex 2 associated protein	protein-coding
412	chr8	4238501	4239000	+	0	NA	promoter-TSS (NM_001291777)	promoter-TSS (NM_001291777)	10	NM_001164172	26400	Mm.3906	NM_011944	ENSMUSG00000002948	Map2k7	5930412N11Rik|JNKK 2|Jnkk2|MAPKK 7|MEK 7|Mapkk7|Mek7|Mkk7|Prkmk7|sek2	mitogen-activated protein kinase kinase 7	protein-coding
1671	chr1	134217127	134217626	+	0	NA	intron (NM_001291930, intron 1 of 1)	ID_B1|SINE|B4	17480	NM_001291928	11539	Mm.298908	NM_009629	ENSMUSG00000042429	Adora1	A1-AR|A1AR|A1R|AA1R|AI848715|ARA1|BB176431|Ri	adenosine A1 receptor	protein-coding
4242	chr4	104824606	104825105	+	0	NA	intron (NM_146148, intron 9 of 10)	intron (NM_146148, intron 9 of 10)	51543	NM_001290645	230558	Mm.197638	NM_146148	ENSMUSG00000035031	C8a	-	complement component 8, alpha polypeptide	protein-coding
830	chr1	157077291	157077790	+	0	NA	Intergenic	Intergenic	31110	NM_001305059	73435	Mm.116705	NM_028540	ENSMUSG00000026592	Tex35	1700057K13Rik	testis expressed 35	protein-coding
3721	chr6	87207602	87208101	+	0	NA	intron (NM_054041, intron 13 of 17)	intron (NM_054041, intron 13 of 17)	103105	NM_001167937	52372	Mm.282851	NM_001167937	ENSMUSG00000090891	D6Ertd527e	AU043841	DNA segment, Chr 6, ERATO Doi 527, expressed	protein-coding
2893	chr18	5592677	5593176	+	0	NA	promoter-TSS (NR_033552)	intron (NM_001360981, intron 1 of 8)	279	NM_001360981	21417	Mm.3929	NM_011546	ENSMUSG00000024238	Zeb1	3110032K11Rik|AREB6|BZP|MEB1|Nil2|TCF-8|Tcf18|Tcf8|Tw|ZEB|Zfhep|Zfhx1a|Zfx1a|Zfx1ha|[delta]EF1	zinc finger E-box binding homeobox 1	protein-coding
2062	chr10	68541568	68542067	+	0	NA	promoter-TSS (NM_028491)	promoter-TSS (NM_028491)	58	NM_028491	73287	Mm.141830	NM_028491	ENSMUSG00000019945	Cabcoco1	1700040L02Rik	ciliary associated calcium binding coiled-coil 1	protein-coding
3935	chr5	63847540	63848039	+	0	NA	intron (NM_029554, intron 1 of 3)	intron (NM_029554, intron 1 of 3)	35294	NM_029554	76261	Mm.38143	NM_029554	ENSMUSG00000060512	0610040J01Rik	AI662686	RIKEN cDNA 0610040J01 gene	protein-coding
1101	chr2	121413270	121413769	+	0	NA	promoter-TSS (NM_007952)	promoter-TSS (NM_007952)	273	NM_153075	212670	Mm.384318	NM_153075	ENSMUSG00000033486	Catsper2	-	cation channel, sperm associated 2	protein-coding
326	chr16	4879367	4879866	+	0	NA	intron (NM_145359, intron 1 of 2)	CpG	235	NM_145359	207740	Mm.268895	NM_145359	ENSMUSG00000039568	Ubald1	1500031H01Rik|BC013706|Fam100a	UBA-like domain containing 1	protein-coding
1165	chr4	133552919	133553418	+	0	NA	promoter-TSS (NM_011850)	promoter-TSS (NM_011850)	-208	NM_011850	23957	Mm.346759	NM_011850	ENSMUSG00000037583	Nr0b2	SHP|SHP-1|Shp1	nuclear receptor subfamily 0, group B, member 2	protein-coding
2886	chr11	60210182	60210681	+	0	NA	promoter-TSS (NM_001358314)	promoter-TSS (NM_001358314)	40	NM_001358314	20787	Mm.278701	NM_011480	ENSMUSG00000020538	Srebf1	ADD1|SREBP1|bHLHd1	sterol regulatory element binding transcription factor 1	protein-coding
2543	chr11	60913576	60914075	+	0	NA	promoter-TSS (NM_025294)	promoter-TSS (NM_025294)	-33	NM_025294	24083	Mm.22780	NM_025294	ENSMUSG00000018931	Natd1	AI256713|F3-2|Gm16515|Gtlf3b	N-acetyltransferase domain containing 1	protein-coding
3940	chr4	9081843	9082342	+	0	NA	Intergenic	Intergenic	-187201	NM_001355183	74438	Mm.473368	NM_028940	ENSMUSG00000041216	Clvs1	4933402J24Rik|Clvl1|Rlbp1l1	clavesin 1	protein-coding
335	chr13	44301890	44302389	+	0	NA	Intergenic	Intergenic	-85652	NR_045088	100503592	Mm.184925	NR_045088	ENSMUSG00000113186	A330076C08Rik	-	RIKEN cDNA A330076C08 gene	ncRNA
4681	chr13	45903893	45904392	+	0	NA	intron (NM_001199304, intron 2 of 6)	intron (NM_001199304, intron 2 of 6)	60849	NM_001199304	20238	Mm.342683	NM_009124	ENSMUSG00000046876	Atxn1	2900016G23Rik|Atx1|C85907|Gm10786|Sca1	ataxin 1	protein-coding
4287	chr5	74613757	74614256	+	0	NA	intron (NM_001159577, intron 6 of 10)	intron (NM_001159577, intron 6 of 10)	63866	NM_001159580	16924	Mm.440403	NM_010727	ENSMUSG00000029228	Lnx1	Lnx	ligand of numb-protein X 1	protein-coding
2791	chr4	48043233	48043732	+	0	NA	Intergenic	CpG	-1823	NM_015743	18124	Mm.247261	NM_015743	ENSMUSG00000028341	Nr4a3	AI573420|CHN|CSMF|MINOR|NOR-1|Nor1|TEC	nuclear receptor subfamily 4, group A, member 3	protein-coding
4481	chr19	60795278	60795777	+	0	NA	Intergenic	RCHARR1|DNA|hAT-Charlie	-4834	NM_010123	13669	Mm.2238	NM_010123	ENSMUSG00000024991	Eif3a	A830012B05Rik|Csma|Eif3|Eif3s10|mKIAA0139	eukaryotic translation initiation factor 3, subunit A	protein-coding
1867	chr12	8921469	8921968	+	0	NA	5' UTR (NM_008640, exon 1 of 7)	5' UTR (NM_008640, exon 1 of 7)	411	NM_008640	17775	Mm.30071	NM_008640	ENSMUSG00000020585	Laptm4a	AA286466|LAPTM4|MTP|Mtrp|mKIAA0108	lysosomal-associated protein transmembrane 4A	protein-coding
4742	chr3	108476697	108477196	+	0	NA	intron (NM_001033304, intron 6 of 20)	intron (NM_001033304, intron 6 of 20)	-31687	NM_001204979	20226	Mm.28688	NM_011319	ENSMUSG00000068739	Sars	Sars1|Strs|serRS	seryl-aminoacyl-tRNA synthetase	protein-coding
3969	chr10	41810016	41810515	+	0	NA	promoter-TSS (NM_001243075)	promoter-TSS (NM_001243075)	-309	NM_001162908	140742	Mm.139418	NM_001013370	ENSMUSG00000038332	Sesn1	1110002G11Rik|AU044290|Pa26|Sest1	sestrin 1	protein-coding
4664	chr11	114668847	114669346	+	0	NA	intron (NM_001048057, intron 3 of 4)	CpG-2790	516	NM_001362918	67671	Mm.238817	NM_023372	ENSMUSG00000057322	Rpl38	0610025G13Rik|Rbt|Ts|Tss	ribosomal protein L38	protein-coding
2505	chr16	92611496	92611995	+	0	NA	intron (NM_001111023, intron 5 of 5)	intron (NM_001111023, intron 5 of 5)	85584	NM_001111023	12394	Mm.4081	NM_009821	ENSMUSG00000022952	Runx1	AML1|CBF-alpha-2|Cbfa2|Pebp2a2|Pebpa2b	runt related transcription factor 1	protein-coding
3533	chr7	26832659	26833158	+	0	NA	Intergenic	Intergenic	-2431	NM_007812	13087	Mm.389848	NM_007812	ENSMUSG00000005547	Cyp2a5	CYPIIA5|Coh|Cyp15a2	cytochrome P450, family 2, subfamily a, polypeptide 5	protein-coding
2936	chr10	127577142	127577641	+	0	NA	intron (NM_008512, intron 22 of 88)	intron (NM_008512, intron 22 of 88)	-42832	NM_183297	104080	Mm.437200	NM_183297	ENSMUSG00000040258	Nxph4	1110036M10Rik|AI851051	neurexophilin 4	protein-coding
440	chr15	25641304	25641803	+	0	NA	intron (NM_019472, intron 1 of 40)	intron (NM_019472, intron 1 of 40)	19003	NM_019472	17909	Mm.60590	NM_019472	ENSMUSG00000022272	Myo10	AW048724|D15Ertd600e|mKIAA0799|myosin-X	myosin X	protein-coding
1289	chr5	140203935	140204434	+	0	NA	intron (NM_001359025, intron 10 of 17)	C-rich|Low_complexity|Low_complexity	-29266	NM_001359027	17120	Mm.27250	NM_010752	ENSMUSG00000029554	Mad1l1	AI173502|AW550425|Mad1	MAD1 mitotic arrest deficient 1-like 1	protein-coding
2525	chr17	6841744	6842243	+	0	NA	Intergenic	ETnERV-int|LTR|ERVK	53344	NR_030465	751529		NR_030465	ENSMUSG00000076218	Mir692-1	Mirn692-1|mir-692-1	microRNA 692-1	ncRNA
841	chr18	14962313	14962812	+	0	NA	Intergenic	IMPB_01|Satellite|Satellite	-26433	NR_045372	74456	Mm.391075	NR_045372	ENSMUSG00000117450	4933424G05Rik	-	RIKEN cDNA 4933424G05 gene	ncRNA
1898	chr19	55803815	55804314	+	0	NA	intron (NM_001331150, intron 4 of 14)	intron (NM_001331150, intron 4 of 14)	62254	NM_001142923	21416	Mm.139815	NM_009333	ENSMUSG00000024985	Tcf7l2	TCF4B|TCF4E|Tcf-4|Tcf4	transcription factor 7 like 2, T cell specific, HMG box	protein-coding
4668	chr1	120654742	120655241	+	0	NA	Intergenic	Intergenic	52504	NM_010133	13798	Mm.2657	NM_010133	ENSMUSG00000058665	En1	En-1|Mo-en.1|engrailed-1	engrailed 1	protein-coding
1044	chr13	85189161	85189660	+	0	NA	promoter-TSS (NM_001347587)	promoter-TSS (NM_001347587)	25	NM_023243	66671	Mm.18474	NM_023243	ENSMUSG00000021548	Ccnh	6330408H09Rik|AI661354|AV102684|AW538719	cyclin H	protein-coding
3513	chr14	58709813	58710312	+	0	NA	Intergenic	Intergenic	432831	NM_026461	67932	Mm.65550	NM_026461	ENSMUSG00000021977	1700129C05Rik	-	RIKEN cDNA 1700129C05 gene	protein-coding
1751	chr7	120842559	120843058	+	0	NA	promoter-TSS (NM_007908)	promoter-TSS (NM_007908)	-23	NM_007908	13631	Mm.25997	NM_007908	ENSMUSG00000035064	Eef2k	C86191|eEF-2K	eukaryotic elongation factor-2 kinase	protein-coding
4029	chr3	127895729	127896228	+	0	NA	intron (NM_027482, intron 1 of 1)	C-rich|Low_complexity|Low_complexity	345	NM_027482	70617	Mm.317049	NM_027482	ENSMUSG00000050549	Fam241a	2700063A17Rik|5730508B09Rik|C80506	family with sequence similarity 241, member A	protein-coding
91	chr13	76056071	76056570	+	0	NA	exon (NM_175495, exon 1 of 1)	exon (NM_175495, exon 1 of 1)	676	NM_175495	238725	Mm.167172	NM_175495	ENSMUSG00000045509	Gpr150	C030001A19Rik|PGR11	G protein-coupled receptor 150	protein-coding
2137	chr14	54603085	54603584	+	0	NA	intron (NM_028890, intron 1 of 6)	CpG	2574	NM_028890	74359	Mm.79815	NM_028890	ENSMUSG00000022179	4931414P19Rik	Rtfc	RIKEN cDNA 4931414P19 gene	protein-coding
4116	chr2	27515081	27515580	+	0	NA	intron (NM_080848, intron 1 of 13)	CpG	183	NM_080848	140858	Mm.28265	NM_080848	ENSMUSG00000026917	Wdr5	2410008O07Rik|AA408785|AA960360|Big|Big-3	WD repeat domain 5	protein-coding
467	chr5	144223455	144223954	+	0	NA	promoter-TSS (NM_027410)	promoter-TSS (NM_027410)	-89	NM_001356993	70381	Mm.239412	NM_027410	ENSMUSG00000066621	Tecpr1	2210010N04Rik|mKIAA1358	tectonin beta-propeller repeat containing 1	protein-coding
2121	chr11	72215339	72215838	+	0	NA	promoter-TSS (NM_026068)	promoter-TSS (NM_026068)	4	NM_026068	67279	Mm.159496	NM_026068	ENSMUSG00000020801	Med31	3110004H13Rik|CGI-125|l11Jus15	mediator complex subunit 31	protein-coding
474	chr4	150371658	150372157	+	0	NA	intron (NM_001085492, intron 1 of 22)	CpG	89991	NM_001085492	68703	Mm.291274	NM_001085492	ENSMUSG00000039852	Rere	1110033A15Rik|AI414665|ARG|ARP|ATN1L|AW742570|Atr2|DNB1|eye<m03Jus>|eyes3|mKIAA0458	arginine glutamic acid dipeptide (RE) repeats	protein-coding
3563	chr1	86713179	86713678	+	0	NA	intron (NM_153530, intron 1 of 20)	B4|SINE|B4	9624	NM_001172157	208718	Mm.389152	NM_153530	ENSMUSG00000053333	Dis3l2	4930429A22Rik|8030493P09Rik	DIS3 like 3'-5' exoribonuclease 2	protein-coding
563	chr10	77606157	77606656	+	0	NA	promoter-TSS (NM_001301671)	promoter-TSS (NM_001301671)	-192	NM_001301671	20610	Mm.24433	NM_019929	ENSMUSG00000020265	Sumo3	2810014B19Rik|D10Ertd345e|SMT3A|SUMO-3|Smt3h1	small ubiquitin-like modifier 3	protein-coding
3248	chr12	111039827	111040326	+	0	NA	intron (NM_198023, intron 2 of 11)	CpG-3526	709	NM_198023	217864	Mm.23808	NM_198023	ENSMUSG00000037896	Rcor1	5730409O11|6720480E22Rik|AU042633|D12Wsu95e|Rocr1|mKIAA0071	REST corepressor 1	protein-coding
2919	chr3	95903707	95904206	+	0	NA	intron (NM_001355751, intron 1 of 11)	intron (NM_001355751, intron 1 of 11)	729	NM_001355751	23831	Mm.489647	NM_011797	ENSMUSG00000038526	Car14	AW536446|CA-XIV|Ca14	carbonic anhydrase 14	protein-coding
4058	chr19	32647906	32648405	+	0	NA	intron (NM_011864, intron 8 of 12)	intron (NM_011864, intron 8 of 12)	28150	NM_011864	23972	Mm.203916	NM_011864	ENSMUSG00000024899	Papss2	1810018P12Rik|AI159688|AtpsU2|Atpsk2|Sk2|bm	3'-phosphoadenosine 5'-phosphosulfate synthase 2	protein-coding
2953	chr7	80422676	80423175	+	0	NA	Intergenic	Intergenic	-17489	NM_001081454	18550	Mm.5241	NM_011046	ENSMUSG00000030530	Furin	9130404I01Rik|Fur|PACE|Pcsk3|SPC1	furin (paired basic amino acid cleaving enzyme)	protein-coding
3489	chr12	76369349	76369848	+	0	NA	promoter-TSS (NM_028356)	promoter-TSS (NM_028356)	-38	NM_028356	109929	Mm.41880	NM_028356	ENSMUSG00000056459	Zbtb25	2810462M08Rik|2900064P18Rik|AI842128|Kup|Zfp-50|Zfp50	zinc finger and BTB domain containing 25	protein-coding
68	chr6	125312468	125312967	+	0	NA	intron (NM_010736, intron 4 of 9)	intron (NM_010736, intron 4 of 9)	1168	NM_010736	17000	Mm.3122	NM_010736	ENSMUSG00000030339	Ltbr	AI256028|LTbetaR|Ltar|TNF-R-III|TNFCR|TNFR-RP|TNFR2-RP|TNFRrp|Tnfbr|Tnfrsf3	lymphotoxin B receptor	protein-coding
4106	chr13	34462567	34463066	+	0	NA	Intergenic	Intergenic	-117634	NM_001033167	73102	Mm.23932	NM_001033167	ENSMUSG00000038267	Slc22a23	3110004L20Rik	solute carrier family 22, member 23	protein-coding
2514	chr2	70476603	70477102	+	0	NA	exon (NM_022435, exon 2 of 2)	exon (NM_022435, exon 2 of 2)	1929	NM_022435	64406	Mm.423397	NM_022435	ENSMUSG00000075304	Sp5	-	trans-acting transcription factor 5	protein-coding
4176	chrX	103493201	103493700	+	0	NA	promoter-TSS (NR_015508)	promoter-TSS (NR_015508)	-108	NR_015508	70252	Mm.380486	NR_015508	ENSMUSG00000097571	Jpx	2010000I03Rik|2510040I06Rik|Enox	Jpx transcript, Xist activator (non-protein coding)	ncRNA
3628	chr10	71347797	71348296	+	0	NA	exon (NM_001347191, exon 1 of 6)	exon (NM_001347191, exon 1 of 6)	283	NM_001347191	69718	Mm.245867	NM_027184	ENSMUSG00000060733	Ipmk	2410017C19Rik|AA408208|Impk	inositol polyphosphate multikinase	protein-coding
3807	chr15	83455005	83455504	+	0	NA	intron (NM_001159509, intron 1 of 10)	B2_Mm2|SINE|B2	-7374	NM_001358644	23970	Mm.23978	NM_011862	ENSMUSG00000016664	Pacsin2	AI197433	protein kinase C and casein kinase substrate in neurons 2	protein-coding
3995	chr19	4767568	4768067	+	0	NA	intron (NR_157185, intron 2 of 2)	(TG)n|Simple_repeat|Simple_repeat	11292	NM_025717	66704	Mm.396734	NM_025717	ENSMUSG00000033760	Rbm4b	4921506I22Rik|AI504630|AI506404|Lark2|Neosin	RNA binding motif protein 4B	protein-coding
222	chr1	4807473	4807972	+	0	NA	promoter-TSS (NM_008866)	promoter-TSS (NM_008866)	-101	NM_001355712	18777	Mm.299955	NM_008866	ENSMUSG00000025903	Lypla1	APT-1|Gm39587|LPL-I|Pla1a	lysophospholipase 1	protein-coding
2911	chr3	10439775	10440274	+	0	NA	5' UTR (NM_029068, exon 1 of 8)	5' UTR (NM_029068, exon 1 of 8)	106	NM_029068	74718	Mm.440548	NM_029068	ENSMUSG00000027534	Snx16	4930522N22Rik|AI117577|AI747675	sorting nexin 16	protein-coding
2418	chr19	38395718	38396217	+	0	NA	promoter-TSS (NM_175507)	promoter-TSS (NM_175507)	-13	NM_175507	240660	Mm.262085	NM_175507	ENSMUSG00000044026	Slc35g1	AA590464|D330039I19Rik|Tmem20	solute carrier family 35, member G1	protein-coding
3132	chr16	32608527	32609026	+	0	NA	promoter-TSS (NM_011638)	promoter-TSS (NM_011638)	-120	NM_011638	22042	Mm.28683	NM_011638	ENSMUSG00000022797	Tfrc	2610028K12Rik|CD71|E430033M20Rik|Mtvr1|TFR|TFR1|TR|Trfr|p90	transferrin receptor	protein-coding
305	chr4	136021567	136022066	+	0	NA	promoter-TSS (NM_013736)	promoter-TSS (NM_013736)	-167	NM_013736	27224	Mm.27663	NM_013736	ENSMUSG00000028668	Eloa	110kDa|AA408125|Tceb3|Tceb3a	elongin A	protein-coding
928	chr10	75835317	75835816	+	0	NA	promoter-TSS (NM_010361)	promoter-TSS (NM_010361)	-685	NM_010361	14872	Mm.24118	NM_010361	ENSMUSG00000033318	Gstt2	AI266894|Yrs|mGSTT2	glutathione S-transferase, theta 2	protein-coding
1644	chr4	150854824	150855323	+	0	NA	promoter-TSS (NR_040649)	promoter-TSS (NR_040649)	3	NM_133753	74155	Mm.318841	NM_133753	ENSMUSG00000028967	Errfi1	1300002F13Rik|AI788755|Mig-6|Mig6|RALT	ERBB receptor feedback inhibitor 1	protein-coding
1526	chr15	25713656	25714155	+	0	NA	intron (NM_019472, intron 3 of 40)	CpG	-39301	NM_001353142	17909	Mm.60590	NM_019472	ENSMUSG00000022272	Myo10	AW048724|D15Ertd600e|mKIAA0799|myosin-X	myosin X	protein-coding
4560	chr3	83039576	83040075	+	0	NA	Intergenic	Intergenic	10038	NM_181849	110135	Mm.30063	NM_181849	ENSMUSG00000033831	Fgb	2510049G14Rik	fibrinogen beta chain	protein-coding
4276	chr17	34952092	34952591	+	0	NA	intron (NR_015536, intron 1 of 3)	CpG-6295	127	NR_027943	68763	Mm.28895	NR_015536	ENSMUSG00000092203	1110038B12Rik	0610009C20Rik|0910001G04Rik	RIKEN cDNA 1110038B12 gene	ncRNA
3245	chr9	61372062	61372561	+	0	NA	promoter-TSS (NM_001083928)	promoter-TSS (NM_001083928)	-55	NM_001083928	21887	Mm.24255	NM_009389	ENSMUSG00000032280	Tle3	2610103N05Rik|ESG|Grg3a|Grg3b|mKIAA1547	transducin-like enhancer of split 3	protein-coding
217	chr4	142068963	142069462	+	0	NA	intron (NM_145402, intron 1 of 2)	RSINE1|SINE|B4	-15086	NR_027137	100038693	Mm.402714	NR_027137	ENSMUSG00000073728	Tmem51os1	Gm10565|Tmem51as1	Tmem51 opposite strand 1	ncRNA
4076	chr9	65021549	65022048	+	0	NA	promoter-TSS (NM_021345)	promoter-TSS (NM_021345)	-81	NM_021345	57874	Mm.308180	NM_021345	ENSMUSG00000033629	Hacd3	4930523M17Rik|AW742319|B-ind1|Hcad3|Hspc121|Ptplad1	3-hydroxyacyl-CoA dehydratase 3	protein-coding
158	chr2	165034562	165035061	+	0	NA	promoter-TSS (NM_144892)	promoter-TSS (NM_144892)	-32	NM_144892	228869	Mm.233080	NM_144892	ENSMUSG00000039804	Ncoa5	CIA	nuclear receptor coactivator 5	protein-coding
281	chr2	156065658	156066157	+	0	NA	intron (NM_139151, intron 1 of 11)	CpG	694	NM_139151	245865	Mm.330713	NM_139151	ENSMUSG00000038180	Spag4	1700041K21Rik|MNCb-0953|Sun4|mKIAA4118	sperm associated antigen 4	protein-coding
3832	chr5	108109548	108110047	+	0	NA	TTS (NM_001359089)	TTS (NM_001359089)	22823	NM_001347383	73130	Mm.363960	NM_028876	ENSMUSG00000063406	Tmed5	3110020O18Rik|4432412D15Rik|p24gamma2	transmembrane p24 trafficking protein 5	protein-coding
3412	chr19	40471805	40472304	+	0	NA	intron (NM_178362, intron 1 of 28)	intron (NM_178362, intron 1 of 28)	-20656	NM_001034963	20411	Mm.210815	NM_009166	ENSMUSG00000025006	Sorbs1	2310065E01Rik|9530001P15Rik|CAP|SH3P12|Sh3d5|mKIAA1296	sorbin and SH3 domain containing 1	protein-coding
3658	chr10	93543134	93543633	+	0	NA	intron (NM_175488, intron 1 of 15)	intron (NM_175488, intron 1 of 15)	2751	NM_175488	237465	Mm.477086	NM_175488	ENSMUSG00000036168	Ccdc38	4933417K05Rik	coiled-coil domain containing 38	protein-coding
1418	chr5	139252081	139252580	+	0	NA	promoter-TSS (NM_001359238)	promoter-TSS (NM_001359238)	6	NM_026269	67604	Mm.270137	NM_026269	ENSMUSG00000025858	Get4	1110007L15Rik|AW412535|Cee	golgi to ER traffic protein 4	protein-coding
36	chr5	108708427	108708926	+	0	NA	Intergenic	Intergenic	14447	NM_054071	116701	Mm.35691	NM_054071	ENSMUSG00000008090	Fgfrl1	FGFR5|FGFR5beta|FGFR5gamma	fibroblast growth factor receptor-like 1	protein-coding
1368	chr9	107554463	107554962	+	0	NA	5' UTR (NM_019713, exon 1 of 5)	5' UTR (NM_019713, exon 1 of 5)	129	NM_019713	56289	Mm.12091	NM_019713	ENSMUSG00000010067	Rassf1	123F2|AA536941|AU044980|NORE2A|RDA32|REH3P21|Rassf1A|Rassf1B|Rassf1C	Ras association (RalGDS/AF-6) domain family member 1	protein-coding
748	chr2	122784759	122785258	+	0	NA	exon (NM_021507, exon 2 of 10)	exon (NM_021507, exon 2 of 10)	3009	NM_021507	59010	Mm.28986	NM_021507	ENSMUSG00000005803	Sqor	0610039J17Rik|4930557M22Rik|Sqrdl	sulfide quinone oxidoreductase	protein-coding
472	chr5	136102120	136102619	+	0	NA	exon (NM_133914, exon 13 of 21)	exon (NM_133914, exon 13 of 21)	-3153	NR_106002	102465626		NR_106002	ENSMUSG00000099003	Mir7035	Gm27661|mmu-mir-7035	microRNA 7035	ncRNA
1655	chr5	45493158	45493657	+	0	NA	promoter-TSS (NM_024434)	promoter-TSS (NM_024434)	33	NM_024434	66988	Mm.286830	NM_024434	ENSMUSG00000039682	Lap3	2410015L10Rik|AA410100|LAP-3|Lap|Lapep|Pep-7|Pep-S|Pep7|Peps	leucine aminopeptidase 3	protein-coding
1943	chr13	100015396	100015895	+	0	NA	promoter-TSS (NM_030026)	promoter-TSS (NM_030026)	-6	NM_030026	78038	Mm.137327	NM_030026	ENSMUSG00000021646	Mccc2	4930552N12Rik|MCCB	methylcrotonoyl-Coenzyme A carboxylase 2 (beta)	protein-coding
711	chr14	65375534	65376033	+	0	NA	intron (NM_199029, intron 1 of 9)	intron (NM_199029, intron 1 of 9)	17107	NM_199029	380912	Mm.270087	NM_199029	ENSMUSG00000034522	Zfp395	BC053701|Gm910	zinc finger protein 395	protein-coding
132	chr14	69804961	69805460	+	0	NA	5' UTR (NM_153514, exon 1 of 10)	5' UTR (NM_153514, exon 1 of 10)	335	NM_153514	246710	Mm.102367	NM_153514	ENSMUSG00000022075	Rhobtb2	Dbc2|E130206H14Rik|mKIAA0717	Rho-related BTB domain containing 2	protein-coding
1791	chr8	127461060	127461559	+	0	NA	intron (NM_001363431, intron 21 of 24)	RLTR26C_MM|LTR|ERVK	161697	NM_001013581	93742	Mm.299254	NM_033620	ENSMUSG00000025812	Pard3	AA960621|AI256638|Asip|D8Ertd580e|Par-3|Par3|Pard-3|Pard3a|Phip	par-3 family cell polarity regulator	protein-coding
3779	chr7	97650632	97651131	+	0	NA	intron (NR_154552, intron 2 of 2)	intron (NR_154552, intron 2 of 2)	-5769	NR_126461	75448	Mm.439818	NR_126461	ENSMUSG00000086433	Rsf1os1	1700006D18Rik	remodeling and spacing factor 1, opposite strand 1	ncRNA
3747	chr19	38124638	38125137	+	0	NA	promoter-TSS (NM_011255)	promoter-TSS (NM_011255)	-76	NM_011255	19662	Mm.2605	NM_011255	ENSMUSG00000024990	Rbp4	Rbp-4	retinol binding protein 4, plasma	protein-coding
2180	chr19	46668061	46668560	+	0	NA	intron (NM_007809, intron 6 of 7)	intron (NM_007809, intron 6 of 7)	4690	NM_007809	13074	Mm.1262	NM_007809	ENSMUSG00000003555	Cyp17a1	Cyp17|p450c17	cytochrome P450, family 17, subfamily a, polypeptide 1	protein-coding
2769	chr2	144270369	144270868	+	0	NA	promoter-TSS (NM_028984)	promoter-TSS (NM_028984)	-46	NM_024225	69178	Mm.273379	NM_024225	ENSMUSG00000027423	Snx5	0910001N05Rik|1810032P22Rik|AU019504|D2Ertd52e	sorting nexin 5	protein-coding
1428	chr3	129830860	129831359	+	0	NA	intron (NM_026578, intron 1 of 6)	CpG	287	NM_026578	68147	Mm.24873	NM_026578	ENSMUSG00000028010	Gar1	AA409823|AI326794|C430047J18Rik|Nola1	GAR1 ribonucleoprotein	protein-coding
4081	chr12	84408810	84409309	+	0	NA	promoter-TSS (NM_028377)	promoter-TSS (NM_028377)	-9	NM_028377	72873	Mm.440428	NM_028377	ENSMUSG00000057265	Bbof1	2900006K08Rik|AI427784|Ccdc176	basal body orientation factor 1	protein-coding
1018	chr10	78464837	78465336	+	0	NA	promoter-TSS (NM_172134)	promoter-TSS (NM_172134)	-138	NM_172134	216134	Mm.206159	NM_172134	ENSMUSG00000032788	Pdxk	2310036D04Rik|AA119688|C77999	pyridoxal (pyridoxine, vitamin B6) kinase	protein-coding
1125	chr7	140115615	140116114	+	0	NA	intron (NM_053119, intron 1 of 7)	intron (NM_053119, intron 1 of 7)	557	NM_053119	93747	Mm.24452	NM_053119	ENSMUSG00000025465	Echs1	C80529|SCEH	enoyl Coenzyme A hydratase, short chain, 1, mitochondrial	protein-coding
2279	chr11	95712449	95712948	+	0	NA	promoter-TSS (NR_045780)	promoter-TSS (NR_045780)	56	NR_045780	432396	Mm.426849	NR_045780	ENSMUSG00000086191	Zfp652os	1110035M17Rik	zinc finger protein 652, opposite strand	ncRNA
741	chr4	15265434	15265933	+	0	NA	promoter-TSS (NM_181401)	promoter-TSS (NM_181401)	-137	NM_181401	100201	Mm.394111	NM_181401	ENSMUSG00000043252	Tmem64	9630015D15Rik|AI790744|AV300874	transmembrane protein 64	protein-coding
998	chr10	127351704	127352203	+	0	NA	promoter-TSS (NM_008382)	promoter-TSS (NM_008382)	-105	NM_008382	16326	Mm.3510	NM_008382	ENSMUSG00000047492	Inhbe	-	inhibin beta-E	protein-coding
2806	chr7	100607437	100607936	+	0	NA	promoter-TSS (NM_001163663)	promoter-TSS (NM_001163663)	-64	NR_153424	52443	Mm.473730	NM_198831	ENSMUSG00000030706	Mrpl48	1810030E20Rik|2610028L11Rik|CGI-118|D4Ertd786e|L48mt|MRP-L48	mitochondrial ribosomal protein L48	protein-coding
4621	chr3	97642904	97643403	+	0	NA	intron (NM_001355119, intron 6 of 8)	RSINE1|SINE|B4	14134	NM_001355119	14263	Mm.385180	NM_010232	ENSMUSG00000028088	Fmo5	5033418D19Rik|AI195026	flavin containing monooxygenase 5	protein-coding
3032	chr18	84685359	84685858	+	0	NA	promoter-TSS (NM_023149)	promoter-TSS (NM_023149)	94	NM_023149	66054	Mm.29646	NM_023149	ENSMUSG00000024644	Cndp2	0610010E05Rik|C76600|Cn2|Dip-2|Pep-1|Pep1	CNDP dipeptidase 2 (metallopeptidase M20 family)	protein-coding
1789	chr17	56989784	56990283	+	0	NA	promoter-TSS (NM_017393)	promoter-TSS (NM_017393)	-231	NM_017393	53895	Mm.287892	NM_017393	ENSMUSG00000002660	Clpp	AU019820|D17Wsu160e	caseinolytic mitochondrial matrix peptidase proteolytic subunit	protein-coding
3880	chr11	75737694	75738193	+	0	NA	intron (NM_009536, intron 1 of 5)	RSINE1|SINE|B4	5056	NM_009536	22627	Mm.234700	NM_009536	ENSMUSG00000020849	Ywhae	AU019196	tyrosine 3-monooxygenase/tryptophan 5-monooxygenase activation protein, epsilon polypeptide	protein-coding
4757	chr19	53554216	53554715	+	0	NA	Intergenic	Intergenic	25320	NM_001085390	240672	Mm.482424	NM_001085390	ENSMUSG00000034765	Dusp5	Gm337	dual specificity phosphatase 5	protein-coding
3947	chr10	123843497	123843996	+	0	NA	Intergenic	Intergenic	579670	NM_001252387	268354	Mm.51939	NM_182807	ENSMUSG00000044071	Tafa2	6330575M02|FAM19A2 TAFA-2|Fam19a2|Sam2|Tafa-2	TAFA chemokine like family member 2	protein-coding
3192	chr4	108780554	108781053	+	0	NA	intron (NM_001347163, intron 1 of 18)	CpG	285	NM_001347163	230597	Mm.196776	NM_183300	ENSMUSG00000034557	Zfyve9	Madhip|NSP|SARA|SMADIP	zinc finger, FYVE domain containing 9	protein-coding
2076	chr4	123282451	123282950	+	0	NA	promoter-TSS (NM_130881)	promoter-TSS (NM_130881)	-211	NM_148917	230721	Mm.277091	NM_130881	ENSMUSG00000011257	Pabpc4	-	poly(A) binding protein, cytoplasmic 4	protein-coding
4294	chr2	79635591	79636090	+	0	NA	intron (NM_080558, intron 1 of 17)	CpG	415	NM_080558	70599	Mm.272881	NM_080558	ENSMUSG00000027007	Itprid2	5730488C15Rik|CS-1|CS1|KRAP|SPAG13|Ssfa2|mKIAA1927	ITPR interacting domain containing 2	protein-coding
1545	chr19	14724471	14724970	+	0	NA	Intergenic	Intergenic	-126537	NM_001302947	21888	Mm.103638	NM_011600	ENSMUSG00000024642	Tle4	5730411M05Rik|AA792082|Bce-1|Bce1|ESTM13|ESTM14|Grg4|X83332|X83333|grg-4	transducin-like enhancer of split 4	protein-coding
1838	chr1	93825284	93825783	+	0	NA	5' UTR (NM_001310767, exon 1 of 10)	5' UTR (NM_001310767, exon 1 of 10)	293	NM_001310767	98314	Mm.383401	NM_178882	ENSMUSG00000073609	D2hgdh	AA408776|AA408778|AI325464	D-2-hydroxyglutarate dehydrogenase	protein-coding
1773	chr17	57011211	57011710	+	0	NA	promoter-TSS (NM_133801)	promoter-TSS (NM_133801)	-172	NM_133801	98053	Mm.24632	NM_133801	ENSMUSG00000002658	Gtf2f1	2810405L04Rik|C76800|RAP74	general transcription factor IIF, polypeptide 1	protein-coding
1058	chr4	45011925	45012424	+	0	NA	5' UTR (NM_001163284, exon 1 of 2)	5' UTR (NM_001163284, exon 1 of 2)	238	NM_001163284	230119	Mm.44222	NM_173399	ENSMUSG00000049657	Zbtb5	5930421I10|9430083K24Rik|AI646847|mKIAA0354	zinc finger and BTB domain containing 5	protein-coding
3883	chr12	84451247	84451746	+	0	NA	promoter-TSS (NM_134042)	promoter-TSS (NM_134042)	-12	NM_173756	217708	Mm.311904	NM_173756	ENSMUSG00000085793	Lin52	5830457H20Rik	lin-52 homolog (C. elegans)	protein-coding
3704	chr17	56476364	56476863	+	0	NA	promoter-TSS (NM_001252453)	promoter-TSS (NM_001252453)	-133	NM_011218	19280	Mm.258771	NM_011218	ENSMUSG00000013236	Ptprs	AL022616|PTP|PTP-NU3|PTPNU-3|PTPsigma|Ptpt9|R-PTP-S|RPTPsigma	protein tyrosine phosphatase, receptor type, S	protein-coding
3166	chr19	57366042	57366541	+	0	NA	intron (NM_145505, intron 1 of 16)	intron (NM_145505, intron 1 of 16)	5282	NM_145505	226252	Mm.358870	NM_145505	ENSMUSG00000033478	Fam160b1	AI450540|mKIAA1600	family with sequence similarity 160, member B1	protein-coding
3392	chr16	43889456	43889955	+	0	NA	promoter-TSS (NM_027801)	promoter-TSS (NM_027801)	-29	NM_001356328	106248	Mm.275354	NM_029128	ENSMUSG00000022704	Qtrt2	3110012M05Rik|4930470H18Rik|AI648807|Qrtr2|Qtrtd1	queuine tRNA-ribosyltransferase accessory subunit 2	protein-coding
2860	chr17	86167315	86167814	+	0	NA	promoter-TSS (NM_011104)	promoter-TSS (NM_011104)	-221	NM_011104	18754	Mm.24614	NM_011104	ENSMUSG00000045038	Prkce	5830406C15Rik|PKC[e]|PKCepsilon|Pkce|R75156	protein kinase C, epsilon	protein-coding
3141	chr15	81810741	81811240	+	0	NA	promoter-TSS (NM_017376)	promoter-TSS (NM_017376)	-424	NM_017376	21685	Mm.270278	NM_017376	ENSMUSG00000022389	Tef	2310028D20Rik	thyrotroph embryonic factor	protein-coding
1535	chr1	13660141	13660640	+	0	NA	exon (NM_145381, exon 1 of 7)	exon (NM_145381, exon 1 of 7)	119	NM_145381	212442	Mm.89572	NM_145381	ENSMUSG00000025937	Lactb2	Cgi-83|E430032H21Rik	lactamase, beta 2	protein-coding
3775	chr15	82358877	82359376	+	0	NA	Intergenic	Intergenic	-4835	NM_025987	67130	Mm.27570	NM_025987	ENSMUSG00000022450	Ndufa6	14kDa|2700038D15Rik|B230217P19Rik	NADH:ubiquinone oxidoreductase subunit A6	protein-coding
4253	chrX	152232619	152233118	+	0	NA	promoter-TSS (NM_013668)	promoter-TSS (NM_013668)	-359	NM_013668	20591	Mm.142655	NM_013668	ENSMUSG00000025332	Kdm5c	D930009K15Rik|Jarid1c|Smcx|mKIAA0234	lysine (K)-specific demethylase 5C	protein-coding
1335	chr9	119342749	119343248	+	0	NA	intron (NM_001357516, intron 3 of 10)	intron (NM_001357516, intron 3 of 10)	1704	NM_001357516	113868	Mm.205266	NM_130864	ENSMUSG00000036138	Acaa1a	Acaa|Acaa1|D9Ertd25e|PTL	acetyl-Coenzyme A acyltransferase 1A	protein-coding
4652	chr11	101134141	101134640	+	0	NA	Intergenic	ID_B1|SINE|B4	14273	NM_134024	103733	Mm.479145	NM_134024	ENSMUSG00000035198	Tubg1	1500010O08Rik|AI451582|AI503389|GCP-1|Tubg	tubulin, gamma 1	protein-coding
3780	chr5	92541124	92541623	+	0	NA	Intergenic	PB1D9|SINE|Alu	-30164	NM_001033478	384198	Mm.76757	NM_001033478	ENSMUSG00000057068	Fam47e	C730043O17|Gm1381	family with sequence similarity 47, member E	protein-coding
3974	chr15	82423408	82423907	+	0	NA	Intergenic	Intergenic	-16463	NM_010005	13101	Mm.174372	NM_010005	ENSMUSG00000094806	Cyp2d10	AI303445|Cyp2d|P450-2D	cytochrome P450, family 2, subfamily d, polypeptide 10	protein-coding
3918	chr2	38823869	38824368	+	0	NA	intron (NM_010264, intron 3 of 10)	intron (NM_010264, intron 3 of 10)	-28617	NR_029568	387176		NR_029568	ENSMUSG00000065423	Mir181a-2	Mirn181|Mirn181a|Mirn181a-2|miR-181|mir-181a|mir-181a-2	microRNA 181a-2	ncRNA
3409	chr9	65827848	65828347	+	0	NA	promoter-TSS (NM_172536)	promoter-TSS (NM_172536)	-533	NM_172536	214812	Mm.139231	NM_172536	ENSMUSG00000040524	Zfp609	9830165N24|BC016271|Znf609|mKIAA0295	zinc finger protein 609	protein-coding
4490	chr14	120911327	120911826	+	0	NA	intron (NM_023579, intron 1 of 25)	CpG	382	NM_023579	70572	Mm.221452	NM_023579	ENSMUSG00000030662	Ipo5	1110011C18Rik|5730478E03Rik|AA409333|C76941|IMB3|Kpnb3|Ranbp5|imp5	importin 5	protein-coding
165	chr5	139460446	139460945	+	0	NA	promoter-TSS (NM_028469)	promoter-TSS (NM_028469)	-161	NM_028469	73212	Mm.84294	NM_028469	ENSMUSG00000053553	3110082I17Rik	AW411904	RIKEN cDNA 3110082I17 gene	protein-coding
4579	chr11	4096378	4096877	+	0	NA	TTS (NM_144520)	TTS (NM_144520)	-1196	NM_026443	67900	Mm.41719	NM_026443	ENSMUSG00000004748	Mtfp1	1700020C11Rik|2610507A21Rik|AV005788|Mtp18	mitochondrial fission process 1	protein-coding
2351	chrX	10718908	10719407	+	0	NA	3' UTR (NM_026524, exon 2 of 2)	3' UTR (NM_026524, exon 2 of 2)	1792	NM_001166635	68041	Mm.29429	NM_026524	ENSMUSG00000008035	Mid1ip1	3110038L01Rik|Mig12|S14R	Mid1 interacting protein 1 (gastrulation specific G12-like (zebrafish))	protein-coding
729	chr3	101604373	101604872	+	0	NA	promoter-TSS (NM_144900)	promoter-TSS (NM_144900)	85	NM_144900	11928	Mm.193670	NM_144900	ENSMUSG00000033161	Atp1a1	Atpa-1|BC010319	ATPase, Na+/K+ transporting, alpha 1 polypeptide	protein-coding
4509	chr2	76674969	76675468	+	0	NA	promoter-TSS (NM_031256)	promoter-TSS (NM_031256)	-97	NM_031256	83435	Mm.41636	NM_031256	ENSMUSG00000002733	Plekha3	FAPP1	pleckstrin homology domain-containing, family A (phosphoinositide binding specific) member 3	protein-coding
2	chr14	57107014	57107513	+	0	NA	Intergenic	Intergenic	-2561	NM_008125	14619	Mm.390683	NM_008125	ENSMUSG00000046352	Gjb2	AI325222|Cnx26|Cx26|Gjb-2	gap junction protein, beta 2	protein-coding
4229	chr13	48926829	48927328	+	0	NA	intron (NM_001033268, intron 5 of 17)	RMER19B|LTR|ERVK	40982	NM_001033268	218236	Mm.426571	NM_001033268	ENSMUSG00000038014	Fam120a	C9orf10|Ossa	family with sequence similarity 120, member A	protein-coding
2125	chr6	72438721	72439220	+	0	NA	non-coding (NR_046011, exon 1 of 1)	non-coding (NR_046011, exon 1 of 1)	287	NR_046011	78108	Mm.440743	NR_046011	ENSMUSG00000108591	Particl	4930414L22Rik|AI449819	promoter of Mat2a antisense radiation induced circulating long non-coding RNA	ncRNA
2553	chr16	4702632	4703131	+	0	NA	intron (NM_001135112, intron 10 of 10)	intron (NM_001135112, intron 10 of 10)	16475	NM_001290763	67824	Mm.28451	NM_026393	ENSMUSG00000063445	Nmral1	1110025F24Rik|AI256624	NmrA-like family domain containing 1	protein-coding
1231	chr9	75409859	75410358	+	0	NA	promoter-TSS (NR_040719)	promoter-TSS (NR_040719)	-76	NR_040719	71274	Mm.399152	NR_040719	ENSMUSG00000097021	4933433G15Rik	4921522K19Rik	RIKEN cDNA 4933433G15 gene	ncRNA
2979	chr7	127274052	127274551	+	0	NA	promoter-TSS (NM_009266)	promoter-TSS (NM_009266)	-242	NM_009266	20768	Mm.20294	NM_009266	ENSMUSG00000049091	Sephs2	Sps2|Ysg3	selenophosphate synthetase 2	protein-coding
3270	chr19	32637267	32637766	+	0	NA	intron (NM_001360403, intron 3 of 11)	intron (NM_001360403, intron 3 of 11)	17511	NM_011864	23972	Mm.203916	NM_011864	ENSMUSG00000024899	Papss2	1810018P12Rik|AI159688|AtpsU2|Atpsk2|Sk2|bm	3'-phosphoadenosine 5'-phosphosulfate synthase 2	protein-coding
2446	chr11	120349972	120350471	+	0	NA	intron (NR_038126, intron 1 of 1)	CpG	1543	NR_038126	66838	Mm.375010	NR_038126	ENSMUSG00000043644	0610009L18Rik	-	RIKEN cDNA 0610009L18 gene	ncRNA
973	chr5	121618743	121619242	+	0	NA	promoter-TSS (NM_178799)	promoter-TSS (NM_178799)	-54	NM_178799	338350	Mm.482918	NM_178799	ENSMUSG00000042647	Acad12	9330129D05Rik	acyl-Coenzyme A dehydrogenase family, member 12	protein-coding
2961	chr7	80232608	80233107	+	0	NA	promoter-TSS (NM_001291276)	promoter-TSS (NM_001291276)	-36	NM_178752	269952	Mm.187733	NM_178752	ENSMUSG00000050973	Gdpgp1	D330012F22Rik	GDP-D-glucose phosphorylase 1	protein-coding
2569	chr5	121711173	121711672	+	0	NA	promoter-TSS (NM_009125)	promoter-TSS (NM_009125)	-187	NM_009125	20239	Mm.260900	NM_009125	ENSMUSG00000042605	Atxn2	9630045M23Rik|ATX2|AW544490|Sca2	ataxin 2	protein-coding
1046	chr12	108794408	108794907	+	0	NA	intron (NM_009537, intron 1 of 4)	CpG-3499	1360	NM_009537	22632	Mm.3868	NM_009537	ENSMUSG00000021264	Yy1	NF-E1|YY-1	YY1 transcription factor	protein-coding
319	chr2	168721200	168721699	+	0	NA	intron (NM_001289446, intron 1 of 27)	intron (NM_001289446, intron 1 of 27)	-8492	NM_001354977	11981	Mm.330819	NM_015731	ENSMUSG00000027546	Atp9a	IIa	ATPase, class II, type 9A	protein-coding
4021	chr3	121169086	121169585	+	0	NA	intron (NM_028456, intron 1 of 4)	intron (NM_028456, intron 1 of 4)	2360	NM_028456	66568	Mm.263163	NM_025637	ENSMUSG00000028133	Rwdd3	2510027J23Rik|3110037C01Rik|AI035684|AI662458|Rsume|X2CR1	RWD domain containing 3	protein-coding
2857	chr5	130255257	130255756	+	0	NA	promoter-TSS (NM_023248)	promoter-TSS (NM_023248)	24	NM_023248	66711	Mm.280484	NM_023248	ENSMUSG00000025337	Sbds	4733401P19Rik|AI836084|CGI-97|SDS	SBDS ribosome maturation factor	protein-coding
1179	chr8	123042187	123042686	+	0	NA	promoter-TSS (NR_037865)	promoter-TSS (NR_037865)	-139	NR_045268	100503178	Mm.294938	NR_045268	ENSMUSG00000099881	2810013P06Rik	-	RIKEN cDNA 2810013P06 gene	ncRNA
1922	chr19	32959730	32960229	+	0	NA	Intergenic	MTD|LTR|ERVL-MaLR	-197133	NR_039552	100628575		NR_039552	ENSMUSG00000106278	Mir3970	mmu-mir-3970|mu-mir-3970	microRNA 3970	ncRNA
735	chr18	61357541	61358040	+	0	NA	intron (NM_133249, intron 1 of 11)	L3|LINE|CR1	40110	NR_029879	723889		NR_029879	ENSMUSG00000105200	Mir378a	Mir378|Mirn378|mmu-mir-378|mmu-mir-378a	microRNA 378a	ncRNA
3048	chr13	40859707	40860206	+	0	NA	5' UTR (NM_023887, exon 1 of 3)	5' UTR (NM_023887, exon 1 of 3)	188	NM_023887	14538	Mm.314757	NM_008105	ENSMUSG00000021360	Gcnt2	5330430K10Rik|IGnT|IGnTA|IGnTB|IGnTC	glucosaminyl (N-acetyl) transferase 2, I-branching enzyme	protein-coding
2948	chr6	128549395	128549894	+	0	NA	intron (NM_001001179, intron 26 of 35)	intron (NM_001001179, intron 26 of 35)	-22924	NM_007376	11287	Mm.260144	NM_007376	ENSMUSG00000030359	Pzp	A1m|A2m|AI893533|MAM	PZP, alpha-2-macroglobulin like	protein-coding
1271	chr3	103136394	103136893	+	0	NA	intron (NM_177857, intron 4 of 18)	RCHARR1|DNA|hAT-Charlie	-3683	NM_001356383	329727	Mm.293641	NM_177857	ENSMUSG00000007379	Dennd2c	A930010I20Rik	DENN/MADD domain containing 2C	protein-coding
4566	chr12	33301910	33302409	+	0	NA	promoter-TSS (NM_001033436)	promoter-TSS (NM_001033436)	-356	NM_001033436	380753	Mm.41540	NM_028139	ENSMUSG00000020564	Atxn7l1	2810423G08Rik|Atxn7l4	ataxin 7-like 1	protein-coding
344	chr2	120563609	120564108	+	0	NA	promoter-TSS (NM_011743)	promoter-TSS (NM_011743)	1	NM_011743	20402	Mm.485295	NM_011743	ENSMUSG00000027288	Zfp106	Cd-1|D2Dcr28|EyeLinc12|H3a|Sh3bp3|Znf106|sirm|zfp-106	zinc finger protein 106	protein-coding
4682	chr7	30090001	30090500	+	0	NA	intron (NM_152814, intron 1 of 3)	intron (NM_152814, intron 1 of 3)	260	NM_152814	72556	Mm.441512	NM_152814	ENSMUSG00000078768	Zfp566	2700043M03Rik|mszf4	zinc finger protein 566	protein-coding
2103	chr6	114968869	114969368	+	0	NA	promoter-TSS (NM_001356371)	promoter-TSS (NM_001356371)	85	NM_001356371	232334	Mm.268357	NM_177683	ENSMUSG00000030315	Vgll4	BC048841|VGL-4	vestigial like family member 4	protein-coding
2949	chr11	58009882	58010381	+	0	NA	intron (NM_028451, intron 1 of 18)	intron (NM_028451, intron 1 of 18)	1067	NM_028451	73158	Mm.248843	NM_028451	ENSMUSG00000037331	Larp1	1810024J12Rik|3110040D16Rik|Larp|mKIAA0731	La ribonucleoprotein domain family, member 1	protein-coding
1710	chr7	31107855	31108354	+	0	NA	intron (NM_008281, intron 4 of 12)	intron (NM_008281, intron 4 of 12)	2893	NM_001276269	15451	Mm.19182	NM_008281	ENSMUSG00000001249	Hpn	Hlb320	hepsin	protein-coding
2224	chr14	56571681	56572180	+	0	NA	promoter-TSS (NM_001014996)	promoter-TSS (NM_001014996)	-84	NM_001014996	219103	Mm.212525	NM_001014996	ENSMUSG00000064128	Cenpj	4932437H03Rik|CPAP|Gm81|LAP|LIP1|Sas4	centromere protein J	protein-coding
1133	chr1	193152898	193153397	+	0	NA	promoter-TSS (NM_016851)	promoter-TSS (NM_016851)	35	NM_016851	54139	Mm.273695	NM_016851	ENSMUSG00000026638	Irf6	AI876454|E230028I05Rik|mirf6	interferon regulatory factor 6	protein-coding
2421	chr13	101753606	101754105	+	0	NA	intron (NM_001077495, intron 2 of 15)	intron (NM_001077495, intron 2 of 15)	14362	NM_001077495	18708	Mm.259333	NM_001024955	ENSMUSG00000041417	Pik3r1	PI3K|p50alpha|p55alpha|p85alpha	phosphoinositide-3-kinase regulatory subunit 1	protein-coding
209	chr7	135053249	135053748	+	0	NA	intron (NM_001033420, intron 29 of 51)	intron (NM_001033420, intron 29 of 51)	-115068	NM_001143802	627214	Mm.323610	NM_001143802	ENSMUSG00000073805	Insyn2a	B830028B13Rik|Fam196a|InSyn2	inhibitory synaptic factor 2A	protein-coding
2837	chr5	115010834	115011333	+	0	NA	promoter-TSS (NM_029012)	promoter-TSS (NM_029012)	-441	NM_029012	74585	Mm.355894	NM_029012	ENSMUSG00000029550	Sppl3	4833416I09Rik|Psl4|Usmg3	signal peptide peptidase 3	protein-coding
4456	chr11	83964108	83964607	+	0	NA	promoter-TSS (NM_194341)	promoter-TSS (NM_194341)	-74	NM_194341	217030	Mm.82680	NM_194341	ENSMUSG00000034940	Synrg	Ap1gbp1|SYNG	synergin, gamma	protein-coding
4132	chr14	48475557	48476056	+	0	NA	intron (NM_001310584, intron 6 of 16)	intron (NM_001310584, intron 6 of 16)	29454	NR_132324	218989	Mm.85211	NM_172600	ENSMUSG00000036339	Tmem260	5930435P15|6720456H20Rik	transmembrane protein 260	protein-coding
1118	chr11	90390691	90391190	+	0	NA	promoter-TSS (NM_172563)	promoter-TSS (NM_172563)	-23	NM_172563	217082	Mm.158903	NM_172563	ENSMUSG00000003949	Hlf	E230015K02Rik	hepatic leukemia factor	protein-coding
1575	chr3	103020292	103020791	+	0	NA	promoter-TSS (NM_001310693)	promoter-TSS (NM_001310693)	-5	NM_001310693	229663	Mm.277713	NM_144901	ENSMUSG00000068823	Csde1	AA960392|BC016898|D3Jfr1|mKIAA0885|unr	cold shock domain containing E1, RNA binding	protein-coding
2428	chr4	129000416	129000915	+	0	NA	intron (NM_001033966, intron 2 of 5)	B1F|SINE|Alu	7441	NM_001033966	11637	Mm.29460	NM_016895	ENSMUSG00000028792	Ak2	Ak-2|D4Ertd220e	adenylate kinase 2	protein-coding
4718	chr15	31343630	31344129	+	0	NA	intron (NM_027496, intron 1 of 3)	RSINE1|SINE|B4	23880	NM_001357923	67434	Mm.102470	NM_026153	ENSMUSG00000022237	Ankrd33b	0610012A05Rik|3021401C12Rik|5730557B15Rik	ankyrin repeat domain 33B	protein-coding
4460	chr11	87735687	87736186	+	0	NA	TTS (NM_001363437)	TTS (NM_001363437)	-1615	NM_001355753	20922	Mm.622	NM_009296	ENSMUSG00000020485	Supt4a	AL022777|Supt4h|Supt4h1|Supt4h1a	suppressor of Ty 4A	protein-coding
4191	chr8	71476589	71477088	+	0	NA	TTS (NM_001294258)	TTS (NM_001294258)	7644	NR_122114	66498	Mm.260360	NM_025600	ENSMUSG00000074247	Dda1	1500034J01Rik|1700095J19Rik|R74921	DET1 and DDB1 associated 1	protein-coding
600	chr11	55467982	55468481	+	0	NA	Intergenic	Intergenic	-1521	NM_013716	27041	Mm.39631	NM_013716	ENSMUSG00000018583	G3bp1	AI849976|B430204O07|C87777|G3bp|mKIAA4115	GTPase activating protein (SH3 domain) binding protein 1	protein-coding
80	chr19	10634797	10635296	+	0	NA	intron (NM_027913, intron 1 of 19)	intron (NM_027913, intron 1 of 19)	813	NR_153778	71768	Mm.169261	NM_027913	ENSMUSG00000043789	Vwce	1300015B04Rik	von Willebrand factor C and EGF domains	protein-coding
336	chr2	167828232	167828731	+	0	NA	Intergenic	Intergenic	-103846	NM_011201	19246	Mm.277916	NM_011201	ENSMUSG00000027540	Ptpn1	PTP-1B|PTP-HA2|PTP1B	protein tyrosine phosphatase, non-receptor type 1	protein-coding
457	chr4	118122064	118122563	+	0	NA	intron (NM_001285521, intron 1 of 10)	intron (NM_001285521, intron 1 of 10)	12633	NM_001285520	20441	Mm.251002	NM_009176	ENSMUSG00000028538	St3gal3	ST3GalIII|ST3N|Siat3|Siat6	ST3 beta-galactoside alpha-2,3-sialyltransferase 3	protein-coding
1301	chr5	37824432	37824931	+	0	NA	promoter-TSS (NM_010835)	promoter-TSS (NM_010835)	-96	NM_010835	17701	Mm.256509	NM_010835	ENSMUSG00000048450	Msx1	AA675338|AI324650|Hox-7|Hox7|Hox7.1|msh	msh homeobox 1	protein-coding
383	chr1	59483628	59484127	+	0	NA	exon (NM_008057, exon 1 of 1)	exon (NM_008057, exon 1 of 1)	1730	NM_008057	14369	Mm.297906	NM_008057	ENSMUSG00000041075	Fzd7	Fz7	frizzled class receptor 7	protein-coding
2532	chr3	21935689	21936188	+	0	NA	Intergenic	Intergenic	-140714	NM_030732	81004	Mm.202966	NM_030732	ENSMUSG00000027630	Tbl1xr1	8030499H02Rik|A630076E03Rik|AW539987|C21|C230089I12Rik|DC42|Ira1|TBLR1	transducin (beta)-like 1X-linked receptor 1	protein-coding
3817	chr17	53642801	53643300	+	0	NA	intron (NR_151733, intron 7 of 16)	intron (NR_151733, intron 7 of 16)	46265	NM_028232	72415	Mm.153202	NM_028232	ENSMUSG00000023940	Sgo1	3300001M08Rik|C81037|Sgol1	shugoshin 1	protein-coding
1873	chr1	60180358	60180857	+	0	NA	promoter-TSS (NM_173444)	promoter-TSS (NM_173444)	8	NM_173444	269198	Mm.205224	NM_173444	ENSMUSG00000073664	Nbeal1	2310076G13Rik|A530050O19Rik|A530083I02Rik|AI662228|ALS2CR17	neurobeachin like 1	protein-coding
2497	chr5	135009521	135010020	+	0	NA	exon (NM_145215, exon 1 of 6)	exon (NM_145215, exon 1 of 6)	314	NR_033794	68758	Mm.389700	NM_145215	ENSMUSG00000040532	Abhd11	1110054D16Rik|A630008N09Rik|Wbscr21	abhydrolase domain containing 11	protein-coding
3651	chr18	5818819	5819318	+	0	NA	Intergenic	Intergenic	226421	NM_001360981	21417	Mm.3929	NM_011546	ENSMUSG00000024238	Zeb1	3110032K11Rik|AREB6|BZP|MEB1|Nil2|TCF-8|Tcf18|Tcf8|Tw|ZEB|Zfhep|Zfhx1a|Zfx1a|Zfx1ha|[delta]EF1	zinc finger E-box binding homeobox 1	protein-coding
4157	chr10	83244072	83244571	+	0	NA	intron (NM_177388, intron 10 of 10)	intron (NM_177388, intron 10 of 10)	93496	NM_177388	338365	Mm.67073	NM_177388	ENSMUSG00000034591	Slc41a2	A230035L05Rik|SLC41A1-L1	solute carrier family 41, member 2	protein-coding
92	chr1	87032306	87032805	+	0	NA	intron (NM_153530, intron 14 of 20)	intron (NM_153530, intron 14 of 20)	57373	NM_007433	11650	Mm.195224	NM_007433	ENSMUSG00000026246	Alppl2	Akp5|Alpg|C77216|D1Ertd816e|EAP	alkaline phosphatase, placental-like 2	protein-coding
3687	chr5	28071843	28072342	+	0	NA	intron (NM_153526, intron 1 of 4)	intron (NM_153526, intron 1 of 4)	680	NM_153526	231070	Mm.30221	NM_153526	ENSMUSG00000045294	Insig1	1810013C12Rik|Insig-1	insulin induced gene 1	protein-coding
1212	chr2	31469926	31470425	+	0	NA	promoter-TSS (NM_007494)	promoter-TSS (NM_007494)	-95	NM_007494	11898	Mm.3217	NM_007494	ENSMUSG00000076441	Ass1	AA408052|ASS|Ass-1|fold	argininosuccinate synthetase 1	protein-coding
2253	chr14	29995779	29996278	+	0	NA	TTS (NM_019583)	TTS (NM_019583)	7140	NR_105912	102466209		NR_105912	ENSMUSG00000104926	Mir6947	mmu-mir-6947	microRNA 6947	ncRNA
2787	chr11	60728143	60728642	+	0	NA	promoter-TSS (NR_039559)	promoter-TSS (NR_039559)	-6	NM_001009927	237781	Mm.339760	NM_001009927	ENSMUSG00000018599	Mief2	AI482195|Gm11|Smcr7	mitochondrial elongation factor 2	protein-coding
2433	chr7	44849733	44850232	+	0	NA	promoter-TSS (NM_001042655)	promoter-TSS (NM_001042655)	-25	NM_001253920	67605	Mm.148007	NM_026270	ENSMUSG00000011096	Akt1s1	1110012J22Rik|AI227026|Lobe|Lobel|PRAS40	AKT1 substrate 1 (proline-rich)	protein-coding
1477	chr17	46751963	46752462	+	0	NA	promoter-TSS (NM_001305990)	promoter-TSS (NM_001305990)	2	NM_001305989	72029	Mm.240325	NM_028065	ENSMUSG00000023973	Cnpy3	1600025D17Rik|2410050O22Rik|AI413153|CAG4A|ERDA5|PRAT4A|Tnrc5	canopy FGF signaling regulator 3	protein-coding
1164	chr6	3498166	3498665	+	0	NA	promoter-TSS (NM_024260)	promoter-TSS (NM_024260)	22	NM_001167750	73288	Mm.45539	NM_024260	ENSMUSG00000001376	Vps50	1700034M03Rik|8430415E05Rik|BLM|C87205|Ccdc132|mKIAA1861	VPS50 EARP/GARPII complex subunit	protein-coding
2824	chr9	118150060	118150559	+	0	NA	promoter-TSS (NM_026442)	promoter-TSS (NM_026442)	78	NR_155294	100502695	Mm.100991	NR_155294	ENSMUSG00000097402	Gm17399	-	predicted gene, 17399	ncRNA
4597	chr19	59198123	59198622	+	0	NA	Intergenic	Intergenic	-21276	NM_207261	332396	Mm.329947	NM_207261	ENSMUSG00000040901	Kcnk18	Gm781|Tresk|Tresk-2|Trik	potassium channel, subfamily K, member 18	protein-coding
505	chr6	126939411	126939910	+	0	NA	promoter-TSS (NM_001347455)	promoter-TSS (NM_001347455)	-73	NM_009013	19362	Mm.204634	NM_009013	ENSMUSG00000030346	Rad51ap1	2510006L10Rik|RAB22	RAD51 associated protein 1	protein-coding
2739	chr10	126905512	126906011	+	0	NA	Intergenic	Intergenic	-4390	NM_001358969	68876	Mm.276769	NM_026858	ENSMUSG00000025436	Atp23	1110068E08Rik|2410012H02Rik|Xrcc6bp1	ATP23 metallopeptidase and ATP synthase assembly factor homolog	protein-coding
670	chr9	66059912	66060411	+	0	NA	promoter-TSS (NM_011149)	promoter-TSS (NM_011149)	-8	NM_011149	19035	Mm.335249	NM_011149	ENSMUSG00000032383	Ppib	AA408962|AA553318|AI844835|Cphn-2|Cphn2|CyP-20b	peptidylprolyl isomerase B	protein-coding
1094	chr10	95773440	95773939	+	0	NA	Intergenic	Intergenic	-166974	NM_001001932	216238	Mm.210035	NM_001001932	ENSMUSG00000036499	Eea1	A430109M19Rik|B230358H09Rik|ZFYVE2	early endosome antigen 1	protein-coding
419	chr19	42147690	42148189	+	0	NA	exon (NM_183195, exon 1 of 2)	exon (NM_183195, exon 1 of 2)	550	NM_183195	277010	Mm.206250	NM_183195	ENSMUSG00000044345	Marveld1	AI504298|Mrvldc1	MARVEL (membrane-associating) domain containing 1	protein-coding
995	chr8	111726476	111726975	+	0	NA	intron (NM_009954, intron 1 of 6)	intron (NM_009954, intron 1 of 6)	5411	NM_001198839	12927	Mm.3758	NM_009954	ENSMUSG00000031955	Bcar1	AI385681|Cas|Crkas	breast cancer anti-estrogen resistance 1	protein-coding
837	chr6	95718102	95718601	+	0	NA	intron (NM_011507, intron 1 of 10)	CpG	495	NM_011507	20917	Mm.371585	NM_011507	ENSMUSG00000061838	Suclg2	AF171077|AW556404|D6Wsu120e|G-SCS|GTPSCS|SCS-betaG	succinate-Coenzyme A ligase, GDP-forming, beta subunit	protein-coding
2015	chr12	3806109	3806608	+	0	NA	promoter-TSS (NM_007872)	promoter-TSS (NM_007872)	-622	NM_007872	13435	Mm.5001	NM_007872	ENSMUSG00000020661	Dnmt3a	MmuIIIA	DNA methyltransferase 3A	protein-coding
4521	chr9	120492362	120492861	+	0	NA	promoter-TSS (NM_026892)	promoter-TSS (NM_026892)	5	NM_026892	68969	Mm.28753	NM_026892	ENSMUSG00000006941	Eif1b	1500010M16Rik|3110001N14Rik|Gc20	eukaryotic translation initiation factor 1B	protein-coding
625	chr17	32320946	32321445	+	0	NA	promoter-TSS (NM_001357760)	promoter-TSS (NM_001357760)	43	NR_131219	56399	Mm.328945	NM_019774	ENSMUSG00000024045	Akap8	1200016A02Rik|AA673585|AKAP-8|AKAP95|AU015639	A kinase (PRKA) anchor protein 8	protein-coding
149	chr8	94386215	94386714	+	0	NA	promoter-TSS (NM_022331)	promoter-TSS (NM_022331)	35	NM_022331	64209	Mm.29151	NM_022331	ENSMUSG00000031770	Herpud1	Herp|Mifl|SUP	homocysteine-inducible, endoplasmic reticulum stress-inducible, ubiquitin-like domain member 1	protein-coding
3208	chr9	53536511	53537010	+	0	NA	promoter-TSS (NM_001081152)	promoter-TSS (NM_001081152)	-89	NM_007499	11920	Mm.5088	NM_007499	ENSMUSG00000034218	Atm	AI256621|C030026E19Rik	ataxia telangiectasia mutated	protein-coding
3839	chr6	119388542	119389041	+	0	NA	promoter-TSS (NM_001355692)	promoter-TSS (NM_001355692)	-57	NM_001355692	68465	Mm.291826	NM_197985	ENSMUSG00000030168	Adipor2	1110001I14Rik|ADCR2|AI115388|AW554121|D6Ucla1e|Paqr2	adiponectin receptor 2	protein-coding
406	chr10	11280732	11281231	+	0	NA	promoter-TSS (NM_027968)	promoter-TSS (NM_027968)	-349	NM_027968	71865	Mm.276229	NM_027968	ENSMUSG00000047648	Fbxo30	1700026A16Rik|MUSA1	F-box protein 30	protein-coding
2289	chr5	151166274	151166773	+	0	NA	intron (NR_153382, intron 1 of 13)	intron (NR_153382, intron 1 of 13)	23670	NM_001163493	243362	Mm.209272	NM_146258	ENSMUSG00000016128	Stard13	DLC2|GT650	StAR-related lipid transfer (START) domain containing 13	protein-coding
3283	chr16	44724274	44724773	+	0	NA	intron (NM_145972, intron 1 of 8)	CpG	222	NM_145972	212547	Mm.310573	NM_145972	ENSMUSG00000036208	Nepro	-	nucleolus and neural progenitor protein	protein-coding
2312	chr10	127355236	127355735	+	0	NA	TTS (NM_010565)	TTS (NM_010565)	-3637	NM_008382	16326	Mm.3510	NM_008382	ENSMUSG00000047492	Inhbe	-	inhibin beta-E	protein-coding
19	chr2	28840455	28840954	+	0	NA	promoter-TSS (NM_001166033)	promoter-TSS (NM_001166033)	298	NM_001033294	227674	Mm.44179	NM_001033294	ENSMUSG00000026806	Ddx31	5830444G11Rik|Gm997	DEAD/H (Asp-Glu-Ala-Asp/His) box polypeptide 31	protein-coding
3096	chr4	132274068	132274567	+	0	NA	promoter-TSS (NM_025579)	promoter-TSS (NM_025579)	-58	NM_025579	66464	Mm.331926	NM_025579	ENSMUSG00000028899	Taf12	20kDa|2810422D08Rik|AW557038|Taf2J	TATA-box binding protein associated factor 12	protein-coding
3637	chr2	11513012	11513511	+	0	NA	intron (NM_001177758, intron 1 of 14)	intron (NM_001177758, intron 1 of 14)	-11171	NM_001177757	170768	Mm.19669	NM_133232	ENSMUSG00000026773	Pfkfb3	E330010H22Rik|iPFK-2|uPFK-2	6-phosphofructo-2-kinase/fructose-2,6-biphosphatase 3	protein-coding
1030	chr12	32820689	32821188	+	0	NA	intron (NM_021524, intron 1 of 10)	CpG	603	NM_021524	59027	Mm.202727	NM_021524	ENSMUSG00000020572	Nampt	1110035O14Rik|AI314458|AI480535|NAmPRTase|Pbef|Pbef1|Visfatin	nicotinamide phosphoribosyltransferase	protein-coding
365	chr2	167834508	167835007	+	0	NA	Intergenic	Intergenic	-97570	NM_011201	19246	Mm.277916	NM_011201	ENSMUSG00000027540	Ptpn1	PTP-1B|PTP-HA2|PTP1B	protein tyrosine phosphatase, non-receptor type 1	protein-coding
2730	chr8	93228909	93229408	+	0	NA	intron (NM_133660, intron 1 of 13)	intron (NM_133660, intron 1 of 13)	461	NM_133660	13897	Mm.63490	NM_133660	ENSMUSG00000061959	Ces1e	Eg|Es-22|Es22|egasyn	carboxylesterase 1E	protein-coding
763	chr7	141437094	141437593	+	0	NA	TTS (NM_001360524)	TTS (NM_001360524)	531	NM_026646	68267	Mm.33729	NM_026646	ENSMUSG00000019082	Slc25a22	1300006L01Rik|AI060884|Gc1	solute carrier family 25 (mitochondrial carrier, glutamate), member 22	protein-coding
3255	chr8	126808479	126808978	+	0	NA	Intergenic	Intergenic	-40292	NR_151740	414091	Mm.240068	NM_001033546		A630001O12Rik	Gm45803	RIKEN cDNA A630001O12 gene	ncRNA
3332	chr11	75348188	75348687	+	0	NA	promoter-TSS (NM_026653)	promoter-TSS (NM_026653)	4	NM_001102611	319822	Mm.340377	NM_177009	ENSMUSG00000018809	Smyd4	G430029E23Rik	SET and MYND domain containing 4	protein-coding
4632	chr10	118700122	118700621	+	0	NA	Intergenic	MIR|SINE|MIR	15355	NR_155867	102636202	Mm.407006	NR_155867		Gm33337	-	predicted gene, 33337	ncRNA
2021	chr9	108080198	108080697	+	0	NA	promoter-TSS (NM_008243)	promoter-TSS (NM_008243)	11	NM_008243	15235	Mm.8369	NM_008243	ENSMUSG00000032591	Mst1	D3F15S2h|D9H3F15S2|DNF15S2h|Hgfl	macrophage stimulating 1 (hepatocyte growth factor-like)	protein-coding
3430	chr4	101419700	101420199	+	0	NA	exon (NM_001177605, exon 2 of 6)	exon (NM_001177605, exon 2 of 6)	246	NM_009647	11639	Mm.42040	NM_009647	ENSMUSG00000028527	Ak4	AK 4|Ak-3|Ak-4|Ak3|Ak3l1|D4Ertd274e	adenylate kinase 4	protein-coding
4590	chr10	117435286	117435785	+	0	NA	Intergenic	Intergenic	11900	NR_152734	102634600	Mm.399106	NR_152734	ENSMUSG00000112344	Gm32141	-	predicted gene, 32141	ncRNA
3318	chr2	174803558	174804057	+	0	NA	Intergenic	Intergenic	43188	NM_007903	13616	Mm.9478	NM_007903	ENSMUSG00000027524	Edn3	ET-3|PPET3|ls|tmgc48	endothelin 3	protein-coding
570	chr12	105039797	105040296	+	0	NA	intron (NM_028419, intron 1 of 1)	intron (NM_028419, intron 1 of 1)	7428	NM_028419	73046	Mm.29128	NM_028419	ENSMUSG00000021102	Glrx5	-	glutaredoxin 5	protein-coding
3123	chr6	113865707	113866206	+	0	NA	intron (NM_009723, intron 3 of 21)	intron (NM_009723, intron 3 of 21)	25583	NM_001036684	11941	Mm.321755	NM_009723	ENSMUSG00000030302	Atp2b2	D6Abb2e|Gena300|PMCA2|Tmy|dfw|jog|wms|wri	ATPase, Ca++ transporting, plasma membrane 2	protein-coding
1880	chr11	121237482	121237981	+	0	NA	intron (NM_026272, intron 1 of 10)	intron (NM_026272, intron 1 of 10)	495	NM_026272	67608	Mm.291832	NM_026272	ENSMUSG00000000056	Narf	4430402O11Rik	nuclear prelamin A recognition factor	protein-coding
3761	chr4	141865457	141865956	+	0	NA	intron (NM_025994, intron 1 of 3)	intron (NM_025994, intron 1 of 3)	9214	NM_025994	27984	Mm.395598	NM_025994	ENSMUSG00000040659	Efhd2	2600015J22Rik|AA408606|D4Wsu27e	EF hand domain containing 2	protein-coding
252	chr5	74194855	74195354	+	0	NA	promoter-TSS (NM_026878)	promoter-TSS (NM_026878)	-222	NM_026878	68939	Mm.293316	NM_026878	ENSMUSG00000049907	Rasl11b	1190017B18Rik	RAS-like, family 11, member B	protein-coding
4063	chr10	85916920	85917419	+	0	NA	promoter-TSS (NM_001302887)	promoter-TSS (NM_001302887)	-183	NM_001302886	72843	Mm.25307	NM_181650	ENSMUSG00000035529	Prdm4	1700031E19Rik|2810470D21Rik|AW552272|SC-1|SC1	PR domain containing 4	protein-coding
3389	chr1	90967493	90967992	+	0	NA	promoter-TSS (NM_001159725)	promoter-TSS (NM_001159725)	-75	NM_001159725	19329	Mm.279780	NM_008998	ENSMUSG00000026304	Rab17	AW413472	RAB17, member RAS oncogene family	protein-coding
883	chr12	104863519	104864018	+	0	NA	intron (NR_104437, intron 1 of 13)	intron (NR_104437, intron 1 of 13)	1308	NR_104436	94040	Mm.244078	NM_053155	ENSMUSG00000021097	Clmn	9330188N17Rik|AI428889|AI788815|mKIAA1188	calmin	protein-coding
4610	chr19	29042209	29042708	+	0	NA	intron (NM_001365071, intron 1 of 4)	(CA)n|Simple_repeat|Simple_repeat	-5025	NR_028360	67329	Mm.394933	NR_028360		1700018L02Rik	-	RIKEN cDNA 1700018L02 gene	ncRNA
1998	chr7	65914759	65915258	+	0	NA	intron (NM_011048, intron 2 of 21)	intron (NM_011048, intron 2 of 21)	52872	NM_011048	18553	Mm.294007	NM_011048	ENSMUSG00000030513	Pcsk6	C86343|Pace4|SPC4|b2b2830Clo	proprotein convertase subtilisin/kexin type 6	protein-coding
2930	chr6	113639147	113639646	+	0	NA	intron (NM_001113553, intron 1 of 11)	intron (NM_001113553, intron 1 of 11)	929	NM_001113553	108960	Mm.152142	NM_172161	ENSMUSG00000060477	Irak2	6330415L08Rik|AI649099|IRAK-2	interleukin-1 receptor-associated kinase 2	protein-coding
1367	chr15	81802348	81802847	+	0	NA	promoter-TSS (NM_153484)	promoter-TSS (NM_153484)	16	NR_155271	100504312	Mm.384036	NR_155271	ENSMUSG00000097613	Gm17597	-	predicted gene, 17597	ncRNA
3825	chr5	125249075	125249574	+	0	NA	Intergenic	Intergenic	-70110	NM_001253904	20602	Mm.278646	NM_011424	ENSMUSG00000029478	Ncor2	N-CoR|SMRT|SMRTe	nuclear receptor co-repressor 2	protein-coding
1070	chr17	86447067	86447566	+	0	NA	intron (NM_011104, intron 2 of 14)	intron (NM_011104, intron 2 of 14)	-160138	NR_045435	72104	Mm.443401	NR_045435	ENSMUSG00000100738	2010106C02Rik	-	RIKEN cDNA 2010106C02 gene	ncRNA
3117	chr15	77306402	77306901	+	0	NA	5' UTR (NM_001110827, exon 1 of 14)	5' UTR (NM_001110827, exon 1 of 14)	402	NM_001110827	93686	Mm.202774	NM_053104	ENSMUSG00000033565	Rbfox2	Fbm2|Fxh|Hrnbp2|Rbm9	RNA binding protein, fox-1 homolog (C. elegans) 2	protein-coding
3618	chr6	56923578	56924077	+	0	NA	5' UTR (NM_026004, exon 1 of 9)	5' UTR (NM_026004, exon 1 of 9)	105	NM_026004	107569	Mm.158936	NM_026004	ENSMUSG00000029780	Nt5c3	1600024P05Rik|2610206B05Rik|3110004A18Rik|AI842776|Nt5c3a|Nt5y|P5'N-1|P5N-1|PN-1|PN-I|PSN1|UMPH|Umph-1|Umph1|cN-III|lupin|p36	5'-nucleotidase, cytosolic III	protein-coding
3275	chr8	25254687	25255186	+	0	NA	Intergenic	Intergenic	51334	NR_040352	74489	Mm.256468	NR_040352	ENSMUSG00000110140	5430421F17Rik	-	RIKEN cDNA 5430421F17 gene	ncRNA
2463	chr1	74016564	74017063	+	0	NA	intron (NM_027884, intron 3 of 34)	intron (NM_027884, intron 3 of 34)	107735	NM_027884	21961	Mm.309975	NM_027884	ENSMUSG00000055322	Tns1	1110018I21Rik|1200014E20Rik|AI648117|E030018G17Rik|E030037J05Rik|Tns	tensin 1	protein-coding
4332	chr13	9277022	9277521	+	0	NA	intron (NM_001081426, intron 1 of 36)	IMPB_01|Satellite|Satellite	746	NM_001081426	208440	Mm.217326	NM_172459	ENSMUSG00000048264	Dip2c	2900024P20Rik|9630044M06|mKIAA0934	disco interacting protein 2 homolog C	protein-coding
2493	chr8	22136366	22136865	+	0	NA	intron (NM_011848, intron 11 of 15)	RLTR44B|LTR|ERVK	-11548	NM_001347318	330721	Mm.113940	NM_177898	ENSMUSG00000037738	Nek5	6530411J22|BB049667	NIMA (never in mitosis gene a)-related expressed kinase 5	protein-coding
105	chr19	32755970	32756469	+	0	NA	Intergenic	CpG	-1358	NM_008960	19211	Mm.245395	NM_008960	ENSMUSG00000013663	Pten	2310035O07Rik|A130070J02Rik|AI463227|B430203M17Rik|MMAC1|PTENbeta|TEP1	phosphatase and tensin homolog	protein-coding
4500	chr9	65032093	65032592	+	0	NA	promoter-TSS (NM_028906)	promoter-TSS (NM_028906)	-116	NM_028906	74388	Mm.202749	NM_028906	ENSMUSG00000032393	Dpp8	2310004I03Rik|4932434F09Rik|AI666706|DPP VIII	dipeptidylpeptidase 8	protein-coding
2380	chr4	149798581	149799080	+	0	NA	Intergenic	Intergenic	-24563	NM_027460	70556	Mm.41877	NM_027460	ENSMUSG00000028982	Slc25a33	5730438N18Rik|Pnc1	solute carrier family 25, member 33	protein-coding
111	chr17	83835977	83836476	+	0	NA	intron (NM_025325, intron 4 of 9)	intron (NM_025325, intron 4 of 9)	10564	NM_025325	107766	Mm.30100	NM_025325	ENSMUSG00000000673	Haao	0610007K21Rik|0610012J07Rik|3-HAO|3-HAOxase|3HAO	3-hydroxyanthranilate 3,4-dioxygenase	protein-coding
3549	chr8	46414715	46415214	+	0	NA	Intergenic	Intergenic	-56073	NM_007981	14081	Mm.210323	NM_007981	ENSMUSG00000018796	Acsl1	Acas|Acas1|Acs|FACS|Facl2|LACS 1|LACS1	acyl-CoA synthetase long-chain family member 1	protein-coding
408	chr18	75502620	75503119	+	0	NA	intron (NM_201354, intron 9 of 11)	intron (NM_201354, intron 9 of 11)	-11776	NR_045879	100038353	Mm.440724	NR_045879	ENSMUSG00000097712	Gm10532	-	predicted gene 10532	ncRNA
3577	chr17	35896813	35897312	+	0	NA	TTS (NM_001347378)	TTS (NM_001347378)	316	NM_001033630	69662	Mm.260159	NM_001033630	ENSMUSG00000050705	2310061I04Rik	-	RIKEN cDNA 2310061I04 gene	protein-coding
2777	chr15	102100385	102100884	+	0	NA	Intergenic	CpG	-2300	NM_001355636	209039	Mm.29389	NM_153533	ENSMUSG00000037003	Tns2	C1-ten|Tenc1|nep|nph	tensin 2	protein-coding
559	chr11	5761943	5762442	+	0	NA	promoter-TSS (NR_015577)	promoter-TSS (NR_015577)	42	NR_015577	76508	Mm.260203	NR_015577	ENSMUSG00000083844	Ube2d-ps	1600028I17Rik|2210015D19Rik|AI596465	ubiquitin-conjugating enzyme E2D, pseudogene	ncRNA
3601	chrX	136741856	136742355	+	0	NA	promoter-TSS (NR_033324)	promoter-TSS (NR_033324)	-496	NM_019768	56397	Mm.27218	NM_019768	ENSMUSG00000031422	Morf4l2	2410017O14Rik|Mrgx|Sid393p|mKIAA0026	mortality factor 4 like 2	protein-coding
580	chr1	92180633	92181132	+	0	NA	promoter-TSS (NM_207225)	promoter-TSS (NM_207225)	-541	NM_207225	208727	Mm.318567	NM_207225	ENSMUSG00000026313	Hdac4	4932408F19Rik|HD4	histone deacetylase 4	protein-coding
2800	chr4	149793717	149794216	+	0	NA	Intergenic	(TG)n|Simple_repeat|Simple_repeat	-19699	NM_027460	70556	Mm.41877	NM_027460	ENSMUSG00000028982	Slc25a33	5730438N18Rik|Pnc1	solute carrier family 25, member 33	protein-coding
2523	chr13	28858002	28858501	+	0	NA	intron (NR_045054, intron 2 of 7)	intron (NR_045054, intron 2 of 7)	27171	NR_045054	72518	Mm.37454	NR_045053		2610307P16Rik	AI666457	RIKEN cDNA 2610307P16 gene	ncRNA
4618	chr4	149282143	149282642	+	0	NA	intron (NM_008441, intron 2 of 20)	B3A|SINE|B2	25306	NM_207682	16561	Mm.402393	NM_008441	ENSMUSG00000063077	Kif1b	A530096N05Rik|AI448212|AI506502|D4Mil1e|KIF1Bp130|KIF1Bp204	kinesin family member 1B	protein-coding
3808	chr4	43492671	43493170	+	0	NA	promoter-TSS (NM_001037913)	promoter-TSS (NM_001037913)	139	NR_001460	19782		NR_001460	ENSMUSG00000088088	Rmrp	1110032O22Rik|Rmrpr	RNA component of mitochondrial RNAase P	ncRNA
1257	chr3	52102153	52102652	+	0	NA	intron (NM_001004176, intron 1 of 4)	CpG	2604	NM_001004176	433586	Mm.234972	NM_001004176	ENSMUSG00000061143	Maml3	AV234550|BC049812|Mam-2|mKIAA1816	mastermind like transcriptional coactivator 3	protein-coding
31	chr18	84376414	84376913	+	0	NA	intron (NM_001033341, intron 4 of 8)	intron (NM_001033341, intron 4 of 8)	212841	NM_001033341	240476	Mm.329575	NM_001033341	ENSMUSG00000048410	Zfp407	6430585N13Rik|Gm333|Gm334|Gm948|ZNF407	zinc finger protein 407	protein-coding
4717	chr3	20154867	20155366	+	0	NA	promoter-TSS (NM_013755)	promoter-TSS (NM_013755)	0	NM_001355261	27357	Mm.6375	NM_013755	ENSMUSG00000019528	Gyg	AU017667|GN1|Gyg1	glycogenin	protein-coding
4093	chr11	57984070	57984569	+	0	NA	Intergenic	Intergenic	-24745	NM_028451	73158	Mm.248843	NM_028451	ENSMUSG00000037331	Larp1	1810024J12Rik|3110040D16Rik|Larp|mKIAA0731	La ribonucleoprotein domain family, member 1	protein-coding
2307	chr7	19680957	19681456	+	0	NA	intron (NM_007385, intron 1 of 2)	intron (NM_007385, intron 1 of 2)	254	NM_007385	11425	Mm.477720	NM_007385	ENSMUSG00000074336	Apoc4	Acl|apo-CIV|apoC-IV	apolipoprotein C-IV	protein-coding
2706	chr5	125122017	125122516	+	0	NA	intron (NM_001253904, intron 2 of 47)	intron (NM_001253904, intron 2 of 47)	56948	NM_001253905	20602	Mm.278646	NM_011424	ENSMUSG00000029478	Ncor2	N-CoR|SMRT|SMRTe	nuclear receptor co-repressor 2	protein-coding
4439	chr18	7644504	7645003	+	0	NA	Intergenic	Intergenic	-17890	NM_001161620	75739	Mm.133293	NM_001081287	ENSMUSG00000057440	Mpp7	1110068J02Rik|2810038M04Rik|5430426E14Rik|AI415104|Gm955	membrane protein, palmitoylated 7 (MAGUK p55 subfamily member 7)	protein-coding
4160	chr5	99578599	99579098	+	0	NA	intron (NR_030692, intron 1 of 3)	intron (NR_030692, intron 1 of 3)	150212	NR_030692	319818	Mm.295233	NR_030692	ENSMUSG00000089809	A930011G23Rik	-	RIKEN cDNA A930011G23 gene	ncRNA
3336	chr8	111939766	111940265	+	0	NA	promoter-TSS (NM_026693)	promoter-TSS (NM_026693)	-688	NM_026693	93739	Mm.371666	NM_026693	ENSMUSG00000031950	Gabarapl2	0610012F20Rik|2900019O08Rik|AI173605|GATE-16|Gef2	gamma-aminobutyric acid (GABA) A receptor-associated protein-like 2	protein-coding
4629	chr12	110024197	110024696	+	0	NA	Intergenic	Intergenic	133627	NR_045466	67280	Mm.390495	NR_045466	ENSMUSG00000113331	3110009F21Rik	-	RIKEN cDNA 3110009F21 gene	ncRNA
2133	chr19	41048159	41048658	+	0	NA	intron (NM_001043228, intron 8 of 10)	intron (NM_001043228, intron 8 of 10)	19133	NM_009345	21673	Mm.25620	NM_009345	ENSMUSG00000025014	Dntt	Tdt	deoxynucleotidyltransferase, terminal	protein-coding
968	chr14	70766699	70767198	+	0	NA	promoter-TSS (NM_023045)	promoter-TSS (NM_023045)	-320	NM_023045	65246	Mm.152987	NM_023045	ENSMUSG00000022100	Xpo7	4930506C02Rik|BB164534|Ranbp16|exp7	exportin 7	protein-coding
675	chr1	186358221	186358720	+	0	NA	Intergenic	Intergenic	200211	NR_131124	320449	Mm.404477	NR_131124	ENSMUSG00000103690	A730004F24Rik	-	RIKEN cDNA A730004F24 gene	ncRNA
4722	chr14	29976840	29977339	+	0	NA	Intergenic	B4A|SINE|B4	-1248	NM_027493	56249	Mm.215110	NM_027493	ENSMUSG00000015971	Actr8	5730542K05Rik|ARP8	ARP8 actin-related protein 8	protein-coding
431	chr6	113494315	113494814	+	0	NA	exon (NM_001289699, exon 4 of 4)	exon (NM_001289699, exon 4 of 4)	7254	NM_172487	210673	Mm.133060	NM_172487	ENSMUSG00000045009	Prrt3	6330505P20|B230206N24Rik	proline-rich transmembrane protein 3	protein-coding
3541	chr6	119417304	119418286	+	0	NA	promoter-TSS (NM_197985)	promoter-TSS (NM_197985)	-267	NM_197985	68465	Mm.291826	NM_197985	ENSMUSG00000030168	Adipor2	1110001I14Rik|ADCR2|AI115388|AW554121|D6Ucla1e|Paqr2	adiponectin receptor 2	protein-coding
382	chr14	25505123	25505622	+	0	NA	intron (NM_183208, intron 2 of 23)	intron (NM_183208, intron 2 of 23)	-29067	NR_037236	100526533		NR_037236	ENSMUSG00000093081	Mir3075	mir-3075|mmu-mir-3075	microRNA 3075	ncRNA
3487	chr2	25628530	25629029	+	0	NA	promoter-TSS (NM_007995)	promoter-TSS (NM_007995)	-805	NM_007995	14133	Mm.10510	NM_007995	ENSMUSG00000026938	Fcna	Fcn1	ficolin A	protein-coding
2846	chr4	129915398	129915897	+	0	NA	Intergenic	(TC)n|Simple_repeat|Simple_repeat	9421	NR_045190	319894	Mm.59196	NR_045190	ENSMUSG00000086369	E330017L17Rik	-	RIKEN cDNA E330017L17 gene	ncRNA
4208	chr13	101862003	101862502	+	0	NA	Intergenic	Intergenic	-94035	NM_001077495	18708	Mm.259333	NM_001024955	ENSMUSG00000041417	Pik3r1	PI3K|p50alpha|p55alpha|p85alpha	phosphoinositide-3-kinase regulatory subunit 1	protein-coding
4729	chr9	111461572	111462071	+	0	NA	intron (NM_172928, intron 1 of 4)	MER5A1|DNA|hAT-Charlie	22740	NM_172928	245038	Mm.26361	NM_172928	ENSMUSG00000032500	Dclk3	BC056929|C730036H08|Dcamkl3	doublecortin-like kinase 3	protein-coding
4329	chr7	101381501	101382000	+	0	NA	intron (NM_001040112, intron 1 of 30)	intron (NM_001040112, intron 1 of 30)	3628	NM_001040112	69710	Mm.277687	NM_027180	ENSMUSG00000032812	Arap1	2410002L19Rik|Centd2|mKIAA0782	ArfGAP with RhoGAP domain, ankyrin repeat and PH domain 1	protein-coding
3863	chr5	93206551	93207050	+	0	NA	promoter-TSS (NM_017367)	promoter-TSS (NM_017367)	282	NM_029363	75610	Mm.175502	NM_029363	ENSMUSG00000029384	2010109A12Rik	-	RIKEN cDNA 2010109A12 gene	protein-coding
139	chr8	117333549	117334048	+	0	NA	intron (NM_001163262, intron 1 of 20)	intron (NM_001163262, intron 1 of 20)	-15372	NM_028941	74440	Mm.233181	NM_028941	ENSMUSG00000034390	Cmip	4933407C03Rik|5830471E12Rik|AI314065|AI464126	c-Maf inducing protein	protein-coding
129	chr5	130079173	130079672	+	0	NA	promoter-TSS (NM_001130476)	promoter-TSS (NM_001130476)	52	NM_001130476	22021	Mm.332720	NM_013837	ENSMUSG00000034118	Tpst1	R75054|Tango13a	protein-tyrosine sulfotransferase 1	protein-coding
4662	chr5	38491914	38492413	+	0	NA	intron (NM_145559, intron 1 of 10)	intron (NM_145559, intron 1 of 10)	-8778	NM_001012363	117591	Mm.260137	NM_145559	ENSMUSG00000005107	Slc2a9	Glut9|SLC2A9B|SLC2a9A	solute carrier family 2 (facilitated glucose transporter), member 9	protein-coding
3008	chr11	106514988	106515487	+	0	NA	intron (NM_198292, intron 8 of 11)	intron (NM_198292, intron 8 of 11)	14246	NR_030703	100216537		NR_030703	ENSMUSG00000065126	Snord104	-	small nucleolar RNA, C/D box 104	snoRNA
926	chr6	128200387	128200886	+	0	NA	Intergenic	CpG	-16833	NR_077223	330427	Mm.426356	NR_077223	ENSMUSG00000107879	9330102E08Rik	-	RIKEN cDNA 9330102E08 gene	ncRNA
4377	chr8	23256878	23257377	+	0	NA	promoter-TSS (NM_001042484)	promoter-TSS (NM_001042484)	-47	NM_020585	57437	Mm.196269	NM_020585	ENSMUSG00000015341	Golga7	AB041568|C130038N16Rik|GCP16|GOLGA3AP1|HSPC041|R75586	golgi autoantigen, golgin subfamily a, 7	protein-coding
1246	chr14	21848665	21849164	+	0	NA	promoter-TSS (NM_026965)	promoter-TSS (NM_026965)	-4	NM_026965	69156	Mm.11827	NM_026965	ENSMUSG00000021773	Comtd1	1810030M08Rik|MT773	catechol-O-methyltransferase domain containing 1	protein-coding
1083	chr14	41013611	41014110	+	0	NA	promoter-TSS (NM_027464)	promoter-TSS (NM_027464)	-27	NM_001316737	70564	Mm.27227	NM_027464	ENSMUSG00000021792	Prxl2a	5730469M10Rik|AU040822|Adrx|Fam213a|Pamm	peroxiredoxin like 2A	protein-coding
4000	chr3	122245216	122245715	+	0	NA	promoter-TSS (NM_008129)	promoter-TSS (NM_008129)	-92	NM_008129	14630	Mm.292676	NM_008129	ENSMUSG00000028124	Gclm	AI649393|Gcmc|Glclr	glutamate-cysteine ligase, modifier subunit	protein-coding
1293	chr9	78481679	78482178	+	0	NA	promoter-TSS (NM_010106)	promoter-TSS (NM_010106)	-204	NM_010106	13627	Mm.138471	NM_010106	ENSMUSG00000037742	Eef1a1	-	eukaryotic translation elongation factor 1 alpha 1	protein-coding
3024	chr13	96985838	96986337	+	0	NA	Intergenic	Intergenic	48275	NM_025585	66479	Mm.390629	NM_025585	ENSMUSG00000052075	1700029F12Rik	-	RIKEN cDNA 1700029F12 gene	protein-coding
1792	chr2	33444334	33444833	+	0	NA	Intergenic	Intergenic	-13259	NM_001276332	241311	Mm.296512	NM_001085507	ENSMUSG00000068966	Zbtb34	Gm349|mKIAA1993	zinc finger and BTB domain containing 34	protein-coding
662	chr5	90872251	90872750	+	0	NA	Intergenic	Intergenic	-18745	NM_008176	14825	Mm.21013	NM_008176	ENSMUSG00000029380	Cxcl1	Fsp|Gro1|KC|Mgsa|N51|Scyb1|gro	chemokine (C-X-C motif) ligand 1	protein-coding
168	chr13	55390573	55391072	+	0	NA	Intergenic	Intergenic	-8826	NM_011392	20505	Mm.276355	NM_011392	ENSMUSG00000021490	Slc34a1	NaPi-IIa|Npt2|Npt2a|Slc17a2	solute carrier family 34 (sodium phosphate), member 1	protein-coding
1518	chr6	121300494	121300993	+	0	NA	intron (NM_144512, intron 1 of 14)	MIRb|SINE|MIR	455	NM_144512	14412	Mm.258596	NM_144512	ENSMUSG00000030108	Slc6a13	GAT3|Gabt3|Gat2	solute carrier family 6 (neurotransmitter transporter, GABA), member 13	protein-coding
3447	chr2	85061253	85061752	+	0	NA	intron (NM_001081260, intron 5 of 11)	intron (NM_001081260, intron 5 of 11)	11042	NM_001081260	228140	Mm.23606	NM_001081260	ENSMUSG00000033955	Tnks1bp1	Tab182|mKIAA1741	tankyrase 1 binding protein 1	protein-coding
3444	chr4	138342596	138343095	+	0	NA	intron (NM_028176, intron 3 of 3)	intron (NM_028176, intron 3 of 3)	-16549	NM_026880	68943	Mm.18539	NM_026880	ENSMUSG00000028756	Pink1	1190006F07Rik|AU042772|AW557854|BRPK|mFLJ00387	PTEN induced putative kinase 1	protein-coding
178	chr5	139803438	139803937	+	0	NA	Intergenic	Intergenic	9556	NM_144914	231832	Mm.482655	NM_144914	ENSMUSG00000036687	Tmem184a	Sdmg1	transmembrane protein 184a	protein-coding
3156	chr9	65884899	65885398	+	0	NA	promoter-TSS (NM_001170907)	promoter-TSS (NM_001170907)	25	NM_001170907	56404	Mm.208379	NM_019797	ENSMUSG00000032386	Trip4	4930558E03Rik|ASC-1|Asc1|BB191711	thyroid hormone receptor interactor 4	protein-coding
2728	chr19	5510417	5510916	+	0	NA	promoter-TSS (NM_001362042)	promoter-TSS (NM_001362042)	-149	NM_001024560	225861	Mm.20071	NM_001024560	ENSMUSG00000056185	Snx32	B930037P14Rik|Snx6b	sorting nexin 32	protein-coding
3992	chr10	17653848	17654347	+	0	NA	Intergenic	Intergenic	-69131	NM_010828	17684	Mm.272321	NM_010828	ENSMUSG00000039910	Cited2	AI835299|ER154-like|Mrg1|Msg2|p35srj	Cbp/p300-interacting transactivator, with Glu/Asp-rich carboxy-terminal domain, 2	protein-coding
3439	chr3	88949961	88950460	+	0	NA	promoter-TSS (NM_001164533)	promoter-TSS (NM_001164533)	72	NM_022994	65111	Mm.29028	NM_022994	ENSMUSG00000068921	Dap3	4921514D13Rik|DAP-3|MRP-S29|S29mt	death associated protein 3	protein-coding
124	chr11	75213333	75213832	+	0	NA	intron (NM_177708, intron 1 of 1)	intron (NM_177708, intron 1 of 1)	19589	NM_177708	237847	Mm.82661	NM_177708	ENSMUSG00000045287	Rtn4rl1	Ngr3|Ngrh2|Ngrl2	reticulon 4 receptor-like 1	protein-coding
1429	chr5	103306041	103306540	+	0	NA	Intergenic	ERVB7_1-LTR_MM|LTR|ERVK	-7261	NR_040699	74624	Mm.389662	NR_040699	ENSMUSG00000104956	4930429D17Rik	-	RIKEN cDNA 4930429D17 gene	ncRNA
4259	chr15	76715118	76715617	+	0	NA	TTS (NM_198119)	TTS (NM_198119)	4726	NM_001358893	223664	Mm.277582	NM_145471	ENSMUSG00000033728	Lrrc14	E130306I01Rik|mKIAA0014	leucine rich repeat containing 14	protein-coding
1974	chr5	123684103	123684602	+	0	NA	promoter-TSS (NM_019765)	promoter-TSS (NM_019765)	9	NM_019765	56430	Mm.241109	NM_019765	ENSMUSG00000049550	Clip1	1110007I12Rik|4631429H07Rik|AV017631|C81039|CLIP-170|CLIP170|CYLN1|Clip50|Rsn|mKIAA4046|restin	CAP-GLY domain containing linker protein 1	protein-coding
2536	chr18	60525910	60526409	+	0	NA	promoter-TSS (NM_026302)	promoter-TSS (NM_026302)	5	NM_001357462	67665	Mm.272801	NM_026302	ENSMUSG00000024603	Dctn4	1110001K06Rik|4930547K17Rik|C130039E17Rik|p62	dynactin 4	protein-coding
4350	chr11	4035749	4036248	+	0	NA	intron (NM_146013, intron 2 of 11)	B4A|SINE|B4	4216	NM_146013	103655	Mm.337476	NM_146013	ENSMUSG00000019368	Sec14l4	AI256582|AW536553|SPF|TAP	SEC14-like lipid binding 4	protein-coding
3611	chr12	111842488	111842987	+	0	NA	intron (NM_011625, intron 7 of 16)	intron (NM_011625, intron 7 of 16)	28567	NM_026752	68520	Mm.390497	NM_026752	ENSMUSG00000021286	Zfyve21	1110013H04Rik|AW558780|C85416	zinc finger, FYVE domain containing 21	protein-coding
2483	chr5	104046481	104046980	+	0	NA	promoter-TSS (NM_028794)	promoter-TSS (NM_028794)	-134	NM_028794	74167	Mm.241484	NM_028794	ENSMUSG00000029310	Nudt9	1190002C07Rik|ADPR-PPase|AI462474	nudix (nucleoside diphosphate linked moiety X)-type motif 9	protein-coding
1374	chr4	40970721	40971220	+	0	NA	promoter-TSS (NM_023739)	promoter-TSS (NM_023739)	27	NM_023739	74164	Mm.247456	NM_023739	ENSMUSG00000028423	Nfx1	1300017N15Rik|3000003M19Rik|NFX.1|TEG-42|Tex42	nuclear transcription factor, X-box binding 1	protein-coding
2807	chr10	94546525	94547024	+	0	NA	intron (NM_172051, intron 1 of 3)	intron (NM_172051, intron 1 of 3)	-4098	NM_001359761	319880	Mm.23047	NM_172051	ENSMUSG00000020023	Tmcc3	A230066D03Rik|AW488095|C630016B22Rik|C88213|Gm1556|Tmcc1	transmembrane and coiled coil domains 3	protein-coding
2303	chr16	4683794	4684293	+	0	NA	promoter-TSS (NM_023646)	promoter-TSS (NM_023646)	-27	NM_023646	83945	Mm.248337	NM_023646	ENSMUSG00000004069	Dnaja3	1200003J13Rik|1810053A11Rik|C81173|Tid-1|Tid1l	DnaJ heat shock protein family (Hsp40) member A3	protein-coding
2259	chr11	78427575	78428074	+	0	NA	Intergenic	L1MB2|LINE|L1	-5590	NM_022411	20500	Mm.274058	NM_022411	ENSMUSG00000001095	Slc13a2	Nadc-1|Nadc1|mNaDC-1	solute carrier family 13 (sodium-dependent dicarboxylate transporter), member 2	protein-coding
2212	chr3	153912757	153913256	+	0	NA	promoter-TSS (NR_028096)	promoter-TSS (NR_028096)	-40	NR_028094	19352	Mm.277831	NM_011231	ENSMUSG00000038975	Rabggtb	-	Rab geranylgeranyl transferase, b subunit	protein-coding
716	chr12	72536107	72536606	+	0	NA	promoter-TSS (NM_026327)	promoter-TSS (NM_026327)	-1	NM_026327	67708	Mm.11233	NM_026327	ENSMUSG00000034501	Pcnx4	1810048J11Rik|4932413O10|AU017192|Pcnxl4	pecanex homolog 4	protein-coding
1886	chr6	71172752	71173251	+	0	NA	Intergenic	Intergenic	-26878	NM_017399	14080	Mm.22126	NM_017399	ENSMUSG00000054422	Fabp1	Fabpl|L-FABP	fatty acid binding protein 1, liver	protein-coding
1972	chr5	25499580	25500079	+	0	NA	promoter-TSS (NR_030700)	promoter-TSS (NR_030700)	32	NR_030700	320965	Mm.32025	NR_030700		4831440E17Rik	-	RIKEN cDNA 4831440E17 gene	ncRNA
940	chr1	120073549	120074048	+	0	NA	promoter-TSS (NM_019432)	promoter-TSS (NM_019432)	-18	NM_019432	170706	Mm.24750	NM_019432	ENSMUSG00000050777	Tmem37	AI173373|AW540203|Pr|Pr1	transmembrane protein 37	protein-coding
685	chr9	21073239	21073738	+	0	NA	promoter-TSS (NR_157204)	promoter-TSS (NR_157204)	43	NM_001039824	68165	Mm.490294	NM_001039824	ENSMUSG00000079677	Fdx2	B230118G17Rik|Fdx1l	ferredoxin 2	protein-coding
4169	chr7	143756926	143757425	+	0	NA	Intergenic	Intergenic	9818	NM_203492	381974	Mm.297839	NM_203492	ENSMUSG00000050276	Mrgprg	Gm1098|Mrgg	MAS-related GPR, member G	protein-coding
21	chr7	49351836	49352335	+	0	NA	intron (NM_175272, intron 1 of 37)	intron (NM_175272, intron 1 of 37)	105896	NM_175272	78286	Mm.333881	NM_175272	ENSMUSG00000052512	Nav2	5330421F07Rik|AU067780|BQ960892|HELAD1|POMFIL2|RAINB1|RAINB2|Unc53H2|mKIAA3015	neuron navigator 2	protein-coding
523	chr1	172147771	172148270	+	0	NA	promoter-TSS (NM_153555)	promoter-TSS (NM_153555)	5	NM_001357204	98193	Mm.159915	NM_153555	ENSMUSG00000026554	Dcaf8	AA408877|AA433120|AA792214|AU018973|C76055|D1Dau35e|D1Ucla4|H326|Wdr42a	DDB1 and CUL4 associated factor 8	protein-coding
4360	chr5	134813704	134814203	+	0	NA	Intergenic	Intergenic	-66630	NM_007925	13717	Mm.275320	NM_007925	ENSMUSG00000029675	Eln	AI385707|AI480567|E030024M20Rik	elastin	protein-coding
3823	chr11	84198019	84198518	+	0	NA	intron (NM_133360, intron 1 of 53)	intron (NM_133360, intron 1 of 53)	2830	NM_133360	107476	Mm.31374	NM_133360	ENSMUSG00000020532	Acaca	A530025K05Rik|Acac|Acc1|Gm738	acetyl-Coenzyme A carboxylase alpha	protein-coding
2377	chr10	52417555	52418054	+	0	NA	exon (NM_030250, exon 1 of 5)	exon (NM_030250, exon 1 of 5)	257	NM_030250	52014	Mm.199964	NM_030250	ENSMUSG00000023068	Nus1	1600027K07Rik|AU019165|AW538011|BC003223|D10Ertd438e	NUS1 dehydrodolichyl diphosphate synthase subunit	protein-coding
3975	chr2	158794450	158794949	+	0	NA	promoter-TSS (NM_001291144)	promoter-TSS (NM_001291144)	-108	NM_145742	71715	Mm.315652	NM_145742	ENSMUSG00000027655	Dhx35	1200009D07Rik|Ddx35	DEAH (Asp-Glu-Ala-His) box polypeptide 35	protein-coding
453	chr10	77978206	77978705	+	0	NA	promoter-TSS (NM_026431)	promoter-TSS (NM_026431)	-195	NM_026431	67884	Mm.297512	NM_026431	ENSMUSG00000020284	Cfap410	1810043G02Rik|AV026620|D10Jhu13e	cilia and flagella associated protein 410	protein-coding
2500	chr4	149784314	149784813	+	0	NA	Intergenic	Intergenic	-10296	NM_027460	70556	Mm.41877	NM_027460	ENSMUSG00000028982	Slc25a33	5730438N18Rik|Pnc1	solute carrier family 25, member 33	protein-coding
3937	chr5	88928153	88928652	+	0	NA	intron (NM_001359211, intron 1 of 26)	intron (NM_001359211, intron 1 of 26)	41142	NM_018760	54403	Mm.41044	NM_018760	ENSMUSG00000060961	Slc4a4	AI835705|NBC|NBC1	solute carrier family 4 (anion exchanger), member 4	protein-coding
1202	chr7	118543941	118544440	+	0	NA	intron (NM_172476, intron 12 of 15)	intron (NM_172476, intron 12 of 15)	-10834	NM_009940	12850	Mm.20634	NM_009940	ENSMUSG00000030652	Coq7	clk-1	demethyl-Q 7	protein-coding
3162	chr12	21416996	21417495	+	0	NA	5' UTR (NM_011739, exon 1 of 5)	5' UTR (NM_011739, exon 1 of 5)	191	NM_011739	22630	Mm.289630	NM_011739	ENSMUSG00000076432	Ywhaq	2700028P07Rik|AA409740|AU021156|R74690	tyrosine 3-monooxygenase/tryptophan 5-monooxygenase activation protein theta	protein-coding
3895	chr7	30169451	30169950	+	0	NA	promoter-TSS (NM_011980)	promoter-TSS (NM_011980)	41	NM_011980	26465	Mm.446516	NM_011980	ENSMUSG00000037029	Zfp146	OZF|Znf146	zinc finger protein 146	protein-coding
3303	chr14	54253604	54254103	+	0	NA	promoter-TSS (NM_001205181)	promoter-TSS (NM_001205181)	76	NM_001113358	13135	Mm.319038	NM_010015	ENSMUSG00000022174	Dad1	AI323713	defender against cell death 1	protein-coding
351	chr7	96951267	96951766	+	0	NA	promoter-TSS (NM_153591)	promoter-TSS (NM_153591)	-11	NM_153591	244141	Mm.274864	NM_153591	ENSMUSG00000018995	Nars2	AI875199	asparaginyl-tRNA synthetase 2 (mitochondrial)(putative)	protein-coding
2838	chr5	108693879	108694378	+	0	NA	promoter-TSS (NM_054071)	promoter-TSS (NM_054071)	-101	NM_001164259	116701	Mm.35691	NM_054071	ENSMUSG00000008090	Fgfrl1	FGFR5|FGFR5beta|FGFR5gamma	fibroblast growth factor receptor-like 1	protein-coding
595	chr15	89477153	89477652	+	0	NA	promoter-TSS (NM_009713)	promoter-TSS (NM_009713)	22	NM_009713	11883	Mm.620	NM_009713	ENSMUSG00000022620	Arsa	AS-A|ASA|AW212749|As-2|As2|TISP73	arylsulfatase A	protein-coding
2926	chr16	18416015	18416514	+	0	NA	intron (NM_007744, intron 1 of 4)	L1MB4|LINE|L1	-2770	NM_001111063	12846	Mm.100940	NM_007744	ENSMUSG00000000326	Comt	Comt1|D16Wsu103e|D330014B15Rik	catechol-O-methyltransferase	protein-coding
1854	chr18	12168453	12168952	+	0	NA	promoter-TSS (NM_029623)	promoter-TSS (NM_029623)	-28	NM_029623	76482	Mm.196596	NM_029623	ENSMUSG00000024410	Rmc1	2400010D15Rik|3110002H16Rik|Mic-1|Mic1|Wdr98	regulator of MON1-CCZ1	protein-coding
1498	chr10	117710508	117711007	+	0	NA	promoter-TSS (NM_001288586)	promoter-TSS (NM_001288586)	1	NM_010786	17246	Mm.22670	NM_010786	ENSMUSG00000020184	Mdm2	1700007J15Rik|AA415488|Mdm-2	transformed mouse 3T3 cell double minute 2	protein-coding
835	chr7	34233952	34234451	+	0	NA	Intergenic	CpG	-3865	NM_008155	14751	Mm.589	NM_008155	ENSMUSG00000036427	Gpi1	Amf|Gpi|Gpi-1|Gpi-1r|Gpi-1s|Gpi-1t|Gpi1-r|Gpi1-s|Gpi1-t|Gpi1s|MF|NK|NK/GPI|Nlk|Org|Pgi|Phi	glucose phosphate isomerase 1	protein-coding
1267	chr5	122372165	122372664	+	0	NA	promoter-TSS (NM_026883)	promoter-TSS (NM_026883)	-72	NM_026883	68948	Mm.474469	NM_026883	ENSMUSG00000029463	Fam216a	1500011H22Rik	family with sequence similarity 216, member A	protein-coding
4620	chr10	95682808	95683307	+	0	NA	Intergenic	Intergenic	-118911	NM_027722	71207	Mm.24397	NM_027722	ENSMUSG00000020029	Nudt4	4933436C10Rik|DIPP-2|DIPP2|DIPP2alpha|DIPP2beta|HDCMB47P	nudix (nucleoside diphosphate linked moiety X)-type motif 4	protein-coding
4015	chr4	49520420	49520919	+	0	NA	promoter-TSS (NM_145547)	promoter-TSS (NM_145547)	414	NM_178603	28028	Mm.30052	NM_178603	ENSMUSG00000044018	Mrpl50	AA408971|AI317351|D4Wsu125e	mitochondrial ribosomal protein L50	protein-coding
113	chr7	127361327	127361826	+	0	NA	Intergenic	Intergenic	14474	NM_175560	269997	Mm.221270	NM_175560	ENSMUSG00000054381	Zfp747	6430604K15Rik	zinc finger protein 747	protein-coding
901	chr6	28479978	28480477	+	0	NA	promoter-TSS (NM_019776)	promoter-TSS (NM_019776)	-121	NM_019776	56463	Mm.439987	NM_019776	ENSMUSG00000001424	Snd1	AL033314|Tudor-SN	staphylococcal nuclease and tudor domain containing 1	protein-coding
2191	chr19	4837584	4838083	+	0	NA	intron (NM_016892, intron 2 of 7)	B1_Mur2|SINE|Alu	1489	NM_016892	12460	Mm.434411	NM_016892	ENSMUSG00000034108	Ccs	Ccsd	copper chaperone for superoxide dismutase	protein-coding
1056	chr5	33629545	33630044	+	0	NA	promoter-TSS (NM_001359463)	promoter-TSS (NM_001359463)	-159	NM_001359463	74504	Mm.294695	NM_178390	ENSMUSG00000037339	Fam53a	2410018C17Rik|5430419M09Rik|Dntnp	family with sequence similarity 53, member A	protein-coding
3664	chr2	131204567	131205066	+	0	NA	Intergenic	Intergenic	-5544	NM_001291032	69596	Mm.2937	NM_027129	ENSMUSG00000068264	Ap5s1	0610038L13Rik|2310035K24Rik|AW060727|sigma5	adaptor-related protein 5 complex, sigma 1 subunit	protein-coding
3108	chr8	121578540	121579039	+	0	NA	promoter-TSS (NM_133765)	promoter-TSS (NM_133765)	17	NM_133765	76454	Mm.24829	NM_133765	ENSMUSG00000052934	Fbxo31	1110003O08Rik|2310046N15Rik|Fbx14|Fbxo14	F-box protein 31	protein-coding
4365	chr10	88502302	88502801	+	0	NA	intron (NM_144807, intron 1 of 7)	intron (NM_144807, intron 1 of 7)	1419	NR_027477	212862	Mm.288897	NM_144807	ENSMUSG00000060002	Chpt1	-	choline phosphotransferase 1	protein-coding
4285	chr11	69411879	69412378	+	0	NA	intron (NM_001017426, intron 2 of 23)	intron (NM_001017426, intron 2 of 23)	4066	NM_001017426	216850	Mm.261201	NM_001017426	ENSMUSG00000018476	Kdm6b	1700064E03Rik|BC038313|Jmjd3	KDM1 lysine (K)-specific demethylase 6B	protein-coding
2753	chr4	63229854	63230353	+	0	NA	intron (NM_025685, intron 3 of 60)	MIRb|SINE|MIR	14691	NM_025685	373864	Mm.194116	NM_025685	ENSMUSG00000045672	Col27a1	5730512J02Rik|AI449266	collagen, type XXVII, alpha 1	protein-coding
1473	chr4	149954881	149955380	+	0	NA	promoter-TSS (NM_029035)	promoter-TSS (NM_029035)	-124	NM_029035	74646	Mm.30	NM_029035	ENSMUSG00000039911	Spsb1	1110014L01Rik|4930422J18Rik|AI596360|AI854583|SSB-1|SSB1	splA/ryanodine receptor domain and SOCS box containing 1	protein-coding
881	chr14	46962542	46963041	+	0	NA	intron (NM_001037221, intron 2 of 12)	B4|SINE|B4	-7863	NR_105813	102465206		NR_105813	ENSMUSG00000099036	Mir378c	Gm27930|mmu-mir-378c	microRNA 378c	ncRNA
2461	chr10	20148700	20149199	+	0	NA	promoter-TSS (NM_001198635)	promoter-TSS (NM_001198635)	29	NM_001198635	17761	Mm.20928	NM_008635	ENSMUSG00000019996	Map7	E-MAP-115|MAP-7|Mtap7|R75000|mshi|mste|ste	microtubule-associated protein 7	protein-coding
3186	chr8	13472196	13472695	+	0	NA	intron (NM_019521, intron 10 of 14)	intron (NM_019521, intron 10 of 14)	22090	NM_019521	14456	Mm.3982	NM_019521	ENSMUSG00000031451	Gas6	Gas-6	growth arrest specific 6	protein-coding
405	chr6	85254116	85254615	+	0	NA	intron (NM_178639, intron 10 of 13)	intron (NM_178639, intron 10 of 13)	66434	NM_010131	13796	Mm.391473	NM_010131	ENSMUSG00000033726	Emx1	-	empty spiracles homeobox 1	protein-coding
507	chr11	50188755	50189254	+	0	NA	intron (NM_026543, intron 3 of 6)	intron (NM_026543, intron 3 of 6)	14153	NM_026543	68067	Mm.40828	NM_026543	ENSMUSG00000020381	Mrnip	2900016G09Rik|3010026O09Rik|AI851514|AW475975	MRN complex interacting protein	protein-coding
3843	chr7	19675714	19676213	+	0	NA	intron (NM_001309799, intron 1 of 3)	intron (NM_001309799, intron 1 of 3)	1978	NM_001277944	11813	Mm.28394	NM_001277944	ENSMUSG00000002992	Apoc2	apo-CII|apoC-II	apolipoprotein C-II	protein-coding
1734	chr4	116995717	116996216	+	0	NA	exon (NM_175244, exon 2 of 21)	exon (NM_175244, exon 2 of 21)	632	NM_175244	76608	Mm.251420	NM_175244	ENSMUSG00000046861	Hectd3	1700064K09Rik|AI467540|AW743312	HECT domain E3 ubiquitin protein ligase 3	protein-coding
3565	chr1	16664928	16665427	+	0	NA	promoter-TSS (NM_027415)	promoter-TSS (NM_027415)	-14	NM_027415	70397	Mm.194225	NM_026392	ENSMUSG00000025940	Tmem70	1110020A09Rik|2210416J16Rik	transmembrane protein 70	protein-coding
3230	chr10	80387593	80388092	+	0	NA	promoter-TSS (NM_198615)	promoter-TSS (NM_198615)	-191	NM_198615	237400	Mm.268389	NM_198615	ENSMUSG00000048696	Mex3d	BC059858|Rkhd1	mex3 RNA binding family member D	protein-coding
1258	chr18	14782821	14783320	+	0	NA	promoter-TSS (NM_001100449)	promoter-TSS (NM_001100449)	-175	NM_001369357	72504	Mm.312233	NM_001100449	ENSMUSG00000054321	Taf4b	105kDa|2610524B04Rik|4932409F03Rik|AW987595|TAFII-105|TAFII105|Taf2c2	TATA-box binding protein associated factor 4b	protein-coding
4030	chr14	30951131	30951630	+	0	NA	promoter-TSS (NM_011849)	promoter-TSS (NM_011849)	3	NM_011849	23955	Mm.251494	NM_011849	ENSMUSG00000021918	Nek4	Stk2	NIMA (never in mitosis gene a)-related expressed kinase 4	protein-coding
2313	chr8	34622556	34623055	+	0	NA	intron (NR_040706, intron 1 of 4)	intron (NR_040706, intron 1 of 4)	17511	NR_040706	330734	Mm.149998	NR_040706	ENSMUSG00000109819	B930018H19Rik	B930018H19	RIKEN cDNA B930018H19 gene	ncRNA
392	chr15	38519196	38519695	+	0	NA	promoter-TSS (NM_001301688)	promoter-TSS (NM_001301688)	-179	NM_018745	54375	Mm.250214	NM_018745	ENSMUSG00000037458	Azin1	1700085L02Rik|AZI|Oazi|Oazin	antizyme inhibitor 1	protein-coding
3653	chr17	45573104	45573603	+	0	NA	promoter-TSS (NM_008302)	promoter-TSS (NM_008302)	-92	NM_008302	15516	Mm.2180	NM_008302	ENSMUSG00000023944	Hsp90ab1	90kDa|AL022974|C81438|Hsp84|Hsp84-1|Hsp90|Hspcb	heat shock protein 90 alpha (cytosolic), class B member 1	protein-coding
2242	chr7	80636909	80637408	+	0	NA	intron (NR_040343, intron 2 of 4)	PB1D10|SINE|Alu	1141	NR_040343	100504375	Mm.322881	NR_040343	ENSMUSG00000084821	Gm15880	-	predicted gene 15880	ncRNA
2254	chr6	124425086	124425585	+	0	NA	Intergenic	RLTRETN_Mm|LTR|ERVK	-9480	NM_001360570	19305	Mm.22418	NM_008995	ENSMUSG00000005069	Pex5	AW212715|ESTM1|PTS1-BP|PTS1R|PXR1P|Pxr1|X83306	peroxisomal biogenesis factor 5	protein-coding
3354	chr7	30987194	30987693	+	0	NA	intron (NM_001242647, intron 1 of 1)	B3A|SINE|B2	5522	NM_001242647	76415	Mm.259739	NM_175240	ENSMUSG00000046826	Fam187b	1700020B09Rik|Tmem162	family with sequence similarity 187, member B	protein-coding
813	chr9	103228596	103229095	+	0	NA	intron (NM_133977, intron 1 of 16)	B4A|SINE|B4	1441	NM_133977	22041	Mm.37214	NM_133977	ENSMUSG00000032554	Trf	AI266983|Cd176|HP|Tf|Tfn|hpx	transferrin	protein-coding
2014	chr11	115708506	115709005	+	0	NA	promoter-TSS (NM_008163)	promoter-TSS (NM_008163)	-158	NM_008163	14784	Mm.439649	NM_008163	ENSMUSG00000059923	Grb2	AA408164|Ash	growth factor receptor bound protein 2	protein-coding
644	chr10	76531416	76531915	+	0	NA	promoter-TSS (NM_146006)	promoter-TSS (NM_146006)	60	NM_146006	16987	Mm.55075	NM_146006	ENSMUSG00000033105	Lss	2810025N20Rik|D10Ertd116e|Osc	lanosterol synthase	protein-coding
2477	chr6	136808639	136809138	+	0	NA	3' UTR (NM_177688, exon 1 of 1)	3' UTR (NM_177688, exon 1 of 1)	640	NM_177688	232440	Mm.154564	NM_177688	ENSMUSG00000060032	H2afj	E130307C13	H2A histone family, member J	protein-coding
3360	chr4	144957095	144957594	+	0	NA	Intergenic	Intergenic	64207	NM_001357277	20148	Mm.14063	NM_011303	ENSMUSG00000066026	Dhrs3	Rsdr1|retSDR1	dehydrogenase/reductase (SDR family) member 3	protein-coding
1820	chr10	78574203	78574702	+	0	NA	promoter-TSS (NM_001359301)	promoter-TSS (NM_001359301)	-48	NM_173751	216136	Mm.2644	NM_173751	ENSMUSG00000032763	Ilvbl	5830463I21|AI415009	ilvB (bacterial acetolactate synthase)-like	protein-coding
2110	chr5	127610670	127611169	+	0	NA	intron (NM_133895, intron 1 of 7)	intron (NM_133895, intron 1 of 7)	6473	NM_133895	100561	Mm.28506	NM_133895	ENSMUSG00000029416	Slc15a4	AA987064|AW742963|C130069N12Rik|PHT1|PTR4	solute carrier family 15, member 4	protein-coding
1342	chr10	81292579	81293078	+	0	NA	promoter-TSS (NM_001146687)	promoter-TSS (NM_001146687)	-135	NM_008844	18717	Mm.24222	NM_008844	ENSMUSG00000034902	Pip5k1c	AI115456|AI835305|Pip5kIgamma	phosphatidylinositol-4-phosphate 5-kinase, type 1 gamma	protein-coding
4359	chrX	90744376	90744875	+	0	NA	Intergenic	Intergenic	-147517	NM_001101450	212952	Mm.477436	NM_001101450	ENSMUSG00000091497	Gm44	-	predicted gene 44	protein-coding
4185	chr10	80602862	80603361	+	0	NA	intron (NM_019575, intron 1 of 6)	CpG	229	NM_019575	56214	Mm.273170	NM_019575	ENSMUSG00000113949	Scamp4	2410022D05Rik|AI448940|AU022392|AW742369|Sc4	secretory carrier membrane protein 4	protein-coding
2457	chr6	116635133	116635632	+	0	NA	3' UTR (NM_178045, exon 11 of 11)	3' UTR (NM_178045, exon 11 of 11)	-6383	NM_026057	67255	Mm.18810	NM_026057	ENSMUSG00000059878	Zfp422	2900028O21Rik|AU041373|KOX15|Krox-25-2|Krox-26|Krox25|Krox26|Znf22	zinc finger protein 422	protein-coding
1968	chr14	54893618	54894117	+	0	NA	promoter-TSS (NM_019402)	promoter-TSS (NM_019402)	-276	NM_019402	54196	Mm.7723	NM_019402	ENSMUSG00000022194	Pabpn1	PAB2|Pabp3|mPABII	poly(A) binding protein, nuclear 1	protein-coding
1802	chr16	91441366	91441865	+	0	NA	Intergenic	B3|SINE|B2	-23489	NR_077219	100503120	Mm.387130	NR_077219	ENSMUSG00000084866	A930006K02Rik	-	RIKEN cDNA A930006K02 gene	ncRNA
2775	chr11	50325345	50325844	+	0	NA	promoter-TSS (NM_001110500)	promoter-TSS (NM_001110500)	79	NM_001110499	12330	Mm.248827	NM_007597	ENSMUSG00000020368	Canx	1110069N15Rik|AI988026|Cnx|D11Ertd153e	calnexin	protein-coding
4065	chr17	29716780	29717279	+	0	NA	promoter-TSS (NM_026782)	promoter-TSS (NM_026782)	-12	NM_001163741	68597	Mm.390979	NM_026782	ENSMUSG00000024018	Ccdc167	1110021J02Rik	coiled-coil domain containing 167	protein-coding
4009	chr11	84033646	84034145	+	0	NA	intron (NM_194341, intron 18 of 19)	intron (NM_194341, intron 18 of 19)	34462	NM_019819	56405	Mm.240885	NM_019819	ENSMUSG00000018648	Dusp14	1110014C10Rik|2310042C07Rik|D11Ertd395e|MKP-L|Mkp6	dual specificity phosphatase 14	protein-coding
2273	chr1	165763660	165764159	+	0	NA	exon (NM_011804, exon 1 of 4)	exon (NM_011804, exon 1 of 4)	151	NM_011804	433375	Mm.294885	NM_011804	ENSMUSG00000040713	Creg1	AA755314|Creg	cellular repressor of E1A-stimulated genes 1	protein-coding
3476	chr18	6489724	6490223	+	0	NA	TTS (NR_035446)	TTS (NR_035446)	673	NR_035446	100316773		NR_035446	ENSMUSG00000084514	Mir1893	Mirn1893|mmu-mir-1893	microRNA 1893	ncRNA
791	chr5	138255416	138255915	+	0	NA	5' UTR (NM_001081108, exon 1 of 4)	5' UTR (NM_001081108, exon 1 of 4)	183	NM_001081108	66096	Mm.206901	NM_001081108	ENSMUSG00000050552	Lamtor4	0910001L09Rik|AV006840	late endosomal/lysosomal adaptor, MAPK and MTOR activator 4	protein-coding
3330	chr3	58582730	58583229	+	0	NA	intron (NM_001040396, intron 1 of 5)	intron (NM_001040396, intron 1 of 5)	6343	NM_001040396	69227	Mm.270950	NM_001040396	ENSMUSG00000075700	Selenot	2810407C02Rik|5730408P04Rik|Selt	selenoprotein T	protein-coding
1355	chr6	113696701	113697200	+	0	NA	promoter-TSS (NM_001347356)	promoter-TSS (NM_001347356)	-100	NM_001347356	381801	Mm.333322	NM_001033463	ENSMUSG00000056952	Tatdn2	AI646012|mKIAA0218	TatD DNase domain containing 2	protein-coding
3640	chr18	80214995	80215494	+	0	NA	intron (NM_025299, intron 2 of 3)	intron (NM_025299, intron 2 of 3)	8377	NM_001042408	27366	Mm.172411	NM_025299	ENSMUSG00000057130	Txnl4a	D18Wsu98e|Dim1|Gm16286|Txnl4|U5-15kD|U5-15kDa	thioredoxin-like 4A	protein-coding
2231	chr11	74837570	74838069	+	0	NA	intron (NM_010813, intron 4 of 5)	CpG	6895	NM_010813	17428	Mm.3759	NM_010813	ENSMUSG00000000282	Mnt	Rox|bHLHd3	max binding protein	protein-coding
3617	chrX	109013327	109013826	+	0	NA	promoter-TSS (NM_016710)	promoter-TSS (NM_016710)	-196	NM_016710	50887	Mm.298443	NM_016710	ENSMUSG00000031245	Hmgn5	GARP45|NBP-45|Nsbp1	high-mobility group nucleosome binding domain 5	protein-coding
3231	chr9	106886970	106887469	+	0	NA	promoter-TSS (NM_175402)	promoter-TSS (NM_175402)	-219	NM_175402	109095	Mm.431589	NM_175402	ENSMUSG00000074102	Rbm15b	1810017N16Rik	RNA binding motif protein 15B	protein-coding
3095	chr6	97269673	97270172	+	0	NA	Intergenic	Intergenic	-17165	NM_001081157	320502	Mm.68163	NM_001081157	ENSMUSG00000044086	Lmod3	5430424A14Rik	leiomodin 3 (fetal)	protein-coding
916	chr11	5520680	5521179	+	0	NA	5' UTR (NM_001271730, exon 1 of 6)	5' UTR (NM_001271730, exon 1 of 6)	288	NM_001271730	22433	Mm.469937	NM_013842	ENSMUSG00000020484	Xbp1	D11Ertd39e|TREB-5|TREB5|XBP-1	X-box binding protein 1	protein-coding
2043	chr2	25472513	25473012	+	0	NA	Intergenic	Intergenic	-3013	NM_008963	19215	Mm.1008	NM_008963	ENSMUSG00000015090	Ptgds	21kDa|L-PGDS|PGD2|PGDS|PGDS2|Ptgs3	prostaglandin D2 synthase (brain)	protein-coding
3646	chr8	111745442	111745941	+	0	NA	Intergenic	Intergenic	-1842	NM_009954	12927	Mm.3758	NM_009954	ENSMUSG00000031955	Bcar1	AI385681|Cas|Crkas	breast cancer anti-estrogen resistance 1	protein-coding
329	chr7	3704367	3704866	+	0	NA	intron (NM_029767, intron 2 of 4)	CpG-12606	575	NM_029767	76846	Mm.13944	NM_029767	ENSMUSG00000006333	Rps9	3010033P07Rik|AL022771|AL022885	ribosomal protein S9	protein-coding
525	chr2	112265264	112265763	+	0	NA	promoter-TSS (NM_133649)	promoter-TSS (NM_133649)	-801	NM_133649	107723	Mm.491155	NM_133648	ENSMUSG00000027130	Slc12a6	9530023I19Rik|KCC3|gaxp	solute carrier family 12, member 6	protein-coding
4476	chr2	60797336	60797835	+	0	NA	intron (NM_020296, intron 3 of 13)	intron (NM_020296, intron 3 of 13)	-74982	NM_001159564	16420	Mm.98193	NM_021359	ENSMUSG00000026971	Itgb6	2210409C20Rik|4831415H04Rik	integrin beta 6	protein-coding
27	chr3	95139875	95140374	+	0	NA	promoter-TSS (NR_106201)	promoter-TSS (NR_106201)	-938	NR_106201	102466888		NR_106201	ENSMUSG00000098931	Mir8099-2	Gm27692|mmu-mir-8099-2	microRNA 8099-2	ncRNA
787	chr19	8880701	8881200	+	0	NA	promoter-TSS (NM_001160356)	promoter-TSS (NM_001160356)	-17	NM_001160356	107197	Mm.381181	NM_001160356	ENSMUSG00000071654	Uqcc3	AI462493|Cbp4	ubiquinol-cytochrome c reductase complex assembly factor 3	protein-coding
2331	chr2	30093528	30094027	+	0	NA	promoter-TSS (NM_025428)	promoter-TSS (NM_025428)	-142	NM_001037762	66220	Mm.22538	NM_025428	ENSMUSG00000015335	Zdhhc12	1190004A01Rik	zinc finger, DHHC domain containing 12	protein-coding
1902	chr7	99225423	99225922	+	0	NA	intron (NM_177448, intron 2 of 5)	intron (NM_177448, intron 2 of 5)	12939	NM_177448	233549	Mm.208030	NM_177448	ENSMUSG00000052396	Mogat2	DGAT2L5|MGAT2|Mgat1l	monoacylglycerol O-acyltransferase 2	protein-coding
1561	chr16	44347211	44347710	+	0	NA	promoter-TSS (NM_144550)	promoter-TSS (NM_144550)	59	NM_144550	212514	Mm.24035	NM_144550	ENSMUSG00000043065	Spice1	Ccdc52|D16Ertd480e	spindle and centriole associated protein 1	protein-coding
3909	chr15	25942177	25942676	+	0	NA	promoter-TSS (NM_001277317)	promoter-TSS (NM_001277317)	-253	NM_001277317	66270	Mm.25311	NM_025459	ENSMUSG00000022270	Retreg1	1810015C04Rik|AU015349|Fam134b|Retreg1d	reticulophagy regulator 1	protein-coding
1866	chr15	97272159	97272658	+	0	NA	intron (NM_172293, intron 1 of 5)	intron (NM_172293, intron 1 of 5)	-25121	NM_001164602	105827	Mm.24005	NM_178114	ENSMUSG00000048218	Amigo2	AI415330|AMIGO-2|AW208913|Ali1	adhesion molecule with Ig like domain 2	protein-coding
2001	chr4	130637674	130638173	+	0	NA	Intergenic	RSINE1|SINE|B4	-25398	NM_030722	80912	Mm.440206	NM_030722	ENSMUSG00000028580	Pum1	AA517475|Pumm|mKIAA0099	pumilio RNA-binding family member 1	protein-coding
4394	chr2	58743321	58743820	+	0	NA	intron (NM_001289660, intron 1 of 7)	ORR1F|LTR|ERVL-MaLR	-11614	NM_001289659	76654	Mm.200370	NM_029692	ENSMUSG00000026839	Upp2	1700124F02Rik|AI266885|UDRPASE2|UP2|UPASE2	uridine phosphorylase 2	protein-coding
3736	chr3	96555101	96555600	+	0	NA	TTS (NR_040409)	TTS (NR_040409)	-2607	NM_023719	56338	Mm.410189	NM_023719	ENSMUSG00000038393	Txnip	1200008J08Rik|AA682105|Hyplip1|THIF|Tbp-2|VDUP1	thioredoxin interacting protein	protein-coding
3731	chr14	86727546	86728045	+	0	NA	intron (NM_019670, intron 27 of 27)	intron (NM_019670, intron 27 of 27)	413429	NM_019670	56419	Mm.440585	NM_019670	ENSMUSG00000022021	Diaph3	4930417P13Rik|Dia2|Diap3|Drf3|p134MDia2	diaphanous related formin 3	protein-coding
3216	chr5	90447566	90448065	+	0	NA	Intergenic	Intergenic	-13055	NM_009654	11657	Mm.16773	NM_009654	ENSMUSG00000029368	Alb	Alb-1|Alb1|BCL002	albumin	protein-coding
1310	chr16	97962085	97962584	+	0	NA	intron (NM_175428, intron 1 of 2)	CpG	288	NM_001081685	114565	Mm.474489	NM_175428	ENSMUSG00000046962	Zbtb21	5430437K12Rik|B430213I24Rik|Zfp295|Znf295|mKIAA1227	zinc finger and BTB domain containing 21	protein-coding
3459	chr1	133362217	133362716	+	0	NA	Intergenic	MER3|DNA|hAT-Charlie	-1106	NM_175443	214253	Mm.52111	NM_175443	ENSMUSG00000070644	Etnk2	4933417N20Rik|AI197444|EKI 2|Eki2|Tuc1	ethanolamine kinase 2	protein-coding
2115	chr16	4370174	4370673	+	0	NA	intron (NM_009624, intron 2 of 10)	intron (NM_009624, intron 2 of 10)	50075	NM_001291910	11515	Mm.439750	NM_009624	ENSMUSG00000005580	Adcy9	AC9|ACtp10|AW125421|D16Wsu65e|mKIAA0520	adenylate cyclase 9	protein-coding
4703	chr4	59626570	59627069	+	0	NA	intron (NM_001015681, intron 1 of 3)	CpG	608	NM_153158	230259	Mm.45688	NM_153158	ENSMUSG00000045071	E130308A19Rik	-	RIKEN cDNA E130308A19 gene	protein-coding
4357	chr7	90442649	90443148	+	0	NA	non-coding (NR_073438, exon 1 of 4)	non-coding (NR_073438, exon 1 of 4)	117	NR_073438	233490	Mm.29496	NM_145151	ENSMUSG00000051451	Crebzf	1110034C16Rik|6330417B10Rik|LAZip|LAZipII|SMILE|Zf	CREB/ATF bZIP transcription factor	protein-coding
4578	chr10	86273903	86274402	+	0	NA	intron (NM_013722, intron 6 of 13)	intron (NM_013722, intron 6 of 13)	-26260	NM_011595	21859	Mm.4871	NM_011595	ENSMUSG00000020044	Timp3	Timp-3	tissue inhibitor of metalloproteinase 3	protein-coding
4234	chr6	51545309	51545808	+	0	NA	intron (NM_001361577, intron 1 of 6)	intron (NM_001361577, intron 1 of 6)	265	NM_001361577	71982	Mm.294166	NM_028035	ENSMUSG00000038301	Snx10	2410004M09Rik	sorting nexin 10	protein-coding
3695	chr15	27325856	27326355	+	0	NA	Intergenic	Intergenic	-140572	NM_020332	11732	Mm.265264	NM_020332	ENSMUSG00000022265	Ank	Ankh|D15Ertd221e|ank|mKIAA1581	progressive ankylosis	protein-coding
1239	chr8	25016819	25017318	+	0	NA	promoter-TSS (NM_027194)	promoter-TSS (NM_027194)	-143	NM_027194	69742	Mm.28626	NM_027194	ENSMUSG00000031556	Tm2d2	2410018G23Rik|Blp1	TM2 domain containing 2	protein-coding
4489	chr2	140395675	140396174	+	0	NA	intron (NM_001013802, intron 1 of 18)	CpG	489	NM_028387	72899	Mm.229466	NM_028387	ENSMUSG00000068205	Macrod2	1110033L15Rik|2610107G07Rik|2900006F19Rik	MACRO domain containing 2	protein-coding
3035	chr18	53176110	53176609	+	0	NA	promoter-TSS (NM_001357463)	promoter-TSS (NM_001357463)	67	NM_026386	67804	Mm.252171	NM_026386	ENSMUSG00000034484	Snx2	0610030A03Rik	sorting nexin 2	protein-coding
769	chr18	61211365	61211864	+	0	NA	promoter-TSS (NM_007885)	promoter-TSS (NM_007885)	-18	NM_007885	13521	Mm.24803	NM_007885	ENSMUSG00000034320	Slc26a2	Dtd|ST-OB	solute carrier family 26 (sulfate transporter), member 2	protein-coding
1181	chr1	134494398	134494897	+	0	NA	promoter-TSS (NM_145510)	promoter-TSS (NM_145510)	8	NM_145510	98710	Mm.198119	NM_145510	ENSMUSG00000042229	Rabif	AI842864|AW549708|E130318E12Rik|MSS4|RASGFR3	RAB interacting factor	protein-coding
1809	chr17	13761181	13761680	+	0	NA	promoter-TSS (NM_022311)	promoter-TSS (NM_022311)	-27	NM_022311	21646	Mm.486358	NM_022311	ENSMUSG00000038347	Tcte2	AI429268|Tcte-2	t-complex-associated testis expressed 2	protein-coding
803	chr5	139384476	139384975	+	0	NA	intron (NM_030258, intron 1 of 1)	intron (NM_030258, intron 1 of 1)	4086	NM_030258	80290	Mm.270003	NM_030258	ENSMUSG00000044197	Gpr146	BC003323|D830046C22Rik|PGR8	G protein-coupled receptor 146	protein-coding
2744	chr13	32794515	32795014	+	0	NA	Intergenic	Intergenic	-7266	NM_030215	78903	Mm.286680	NM_030215	ENSMUSG00000021400	Wrnip1	4833444L21Rik|WHIP|Wrnip	Werner helicase interacting protein 1	protein-coding
2559	chr7	66689763	66690262	+	0	NA	promoter-TSS (NR_003961)	promoter-TSS (NR_003961)	123	NR_034030	72635	Mm.289796	NM_152815	ENSMUSG00000053091	Lins1	2700083B01Rik|AW547219|Lins|Lins2|Wins2	lines homolog 1	protein-coding
4133	chr9	69397905	69398404	+	0	NA	intron (NM_145618, intron 1 of 15)	CpG	156	NM_145618	93697	Mm.35911	NM_145618	ENSMUSG00000032235	Ice2	B230343B06Rik|Narg2	interactor of little elongation complex ELL subunit 2	protein-coding
3199	chr15	98917930	98918429	+	0	NA	promoter-TSS (NM_029098)	promoter-TSS (NM_029098)	-81	NM_029098	74775	Mm.385020	NM_029098	ENSMUSG00000022999	Lmbr1l	1110013E13Rik|AA415653|D15Ertd735e|Limr	limb region 1 like	protein-coding
4669	chr2	75636594	75637093	+	0	NA	Intergenic	Intergenic	-22416	NM_146130	229279	Mm.316306	NM_053263	ENSMUSG00000059005	Hnrnpa3	2410013L13Rik|2610209F03Rik|2610510D13Rik|Hnrpa3	heterogeneous nuclear ribonucleoprotein A3	protein-coding
60	chr17	28727462	28727961	+	0	NA	intron (NM_001168508, intron 6 of 11)	ERVB7_1-LTR_MM|LTR|ERVK	35143	NM_001168513	26416	Mm.311337	NM_011951	ENSMUSG00000053436	Mapk14	CSBP2|Crk1|Csbp1|Mxi2|PRKM14|PRKM15|p38|p38-alpha|p38MAPK|p38a|p38alpha	mitogen-activated protein kinase 14	protein-coding
1245	chr8	84977757	84978256	+	0	NA	exon (NM_008416, exon 1 of 1)	exon (NM_008416, exon 1 of 1)	742	NM_008416	16477	Mm.1167	NM_008416	ENSMUSG00000052837	Junb	-	jun B proto-oncogene	protein-coding
1400	chr11	119040861	119041360	+	0	NA	promoter-TSS (NM_013926)	promoter-TSS (NM_013926)	-197	NM_013926	30951	Mm.99953	NM_013926	ENSMUSG00000025578	Cbx8	Pc3	chromobox 8	protein-coding
1067	chr9	22054666	22055165	+	0	NA	TTS (NM_001310759)	TTS (NM_001310759)	-2892	NM_010487	15571	Mm.390167	NM_010487	ENSMUSG00000003410	Elavl3	2600009P04Rik|Huc|PLE21|mHuC	ELAV like RNA binding protein 3	protein-coding
691	chr5	96997162	96997661	+	0	NA	promoter-TSS (NM_080708)	promoter-TSS (NM_080708)	-278	NM_080708	140780	Mm.281490	NM_080708	ENSMUSG00000034663	Bmp2k	4933417M22Rik|AA673486|AV128808|BIKE	BMP2 inducible kinase	protein-coding
2615	chr12	100519554	100520053	+	0	NA	intron (NM_001033213, intron 1 of 19)	intron (NM_001033213, intron 1 of 19)	1019	NM_001033213	104718	Mm.295441	NM_001033213	ENSMUSG00000033530	Ttc7b	AA408451|Ttc7l1	tetratricopeptide repeat domain 7B	protein-coding
1676	chr11	87702164	87702663	+	0	NA	intron (NR_045139, intron 1 of 1)	intron (NR_045139, intron 1 of 1)	2516	NM_001363437	207742	Mm.440230	NM_172448	ENSMUSG00000034177	Rnf43	4732452J19Rik	ring finger protein 43	protein-coding
1388	chr1	36470140	36470639	+	0	NA	Intergenic	Intergenic	-1208	NM_033570	94220	Mm.422638	NM_033570	ENSMUSG00000037408	Cnnm4	5430430O18Rik|Acdp4	cyclin M4	protein-coding
3134	chr7	16615321	16615820	+	0	NA	promoter-TSS (NM_172739)	promoter-TSS (NM_172739)	-577	NM_172739	232906	Mm.28646	NM_172739	ENSMUSG00000058230	Arhgap35	6430596G11Rik|AI841135|Grlf1|mKIAA1722|p190A|p190RhoGAP	Rho GTPase activating protein 35	protein-coding
346	chr17	72837319	72837818	+	0	NA	promoter-TSS (NM_001357368)	promoter-TSS (NM_001357368)	32	NM_001357368	383295	Mm.277533	NM_027166	ENSMUSG00000039770	Ypel5	2310076K21Rik|CGI-127	yippee like 5	protein-coding
3085	chr12	35047590	35048089	+	0	NA	intron (NM_001014973, intron 1 of 25)	CpG	650	NM_001014973	217463	Mm.213991	NM_001014973	ENSMUSG00000020590	Snx13	Rgs-px1|mKIAA0713	sorting nexin 13	protein-coding
3171	chr1	161250969	161251468	+	0	NA	promoter-TSS (NM_001303408)	promoter-TSS (NM_001303408)	-8	NM_001303408	11758	Mm.186185	NM_007453	ENSMUSG00000026701	Prdx6	1-Cys Prx|1-cysPrx|9430088D19Rik|AA690119|Aop2|Brp-12|CP-3|GPx|Ltw-4|Ltw4|Lvtw-4|NSGPx|ORF06|Prdx5|aiPLA2	peroxiredoxin 6	protein-coding
427	chr8	75212820	75213319	+	0	NA	promoter-TSS (NM_029182)	promoter-TSS (NM_029182)	-875	NM_029182	75141	Mm.179267	NM_029182	ENSMUSG00000034472	Rasd2	4930526B11Rik|AU045414|Rhes|TEM-2|TEM2	RASD family, member 2	protein-coding
4735	chr12	15653378	15653877	+	0	NA	Intergenic	Intergenic	147474	NR_105809	102465204		NR_105809	ENSMUSG00000098480	Mir6387	Gm27281|mmu-mir-6387	microRNA 6387	ncRNA
82	chr14	33319703	33320202	+	0	NA	intron (NM_153800, intron 4 of 10)	CpG	91072	NM_001310452	26419	Mm.21495	NM_016700	ENSMUSG00000021936	Mapk8	AI849689|JNK|JNK1|Prkm8|SAPK1	mitogen-activated protein kinase 8	protein-coding
3464	chr15	38473450	38473949	+	0	NA	Intergenic	CpG	16848	NR_105916	102465574		NR_105916	ENSMUSG00000099110	Mir6951	Gm27765|mmu-mir-6951	microRNA 6951	ncRNA
2202	chr15	12204749	12205248	+	0	NA	promoter-TSS (NM_001356498)	promoter-TSS (NM_001356498)	-30	NM_001356498	268783	Mm.54460	NM_172958	ENSMUSG00000039458	Mtmr12	3Pap|4932703C11|C730015A02Rik|Pip3ap|mKIAA1682	myotubularin related protein 12	protein-coding
650	chr14	59200862	59201361	+	0	NA	promoter-TSS (NM_001360610)	promoter-TSS (NM_001360610)	-117	NM_027764	71330	Mm.234195	NM_027764	ENSMUSG00000035469	Rcbtb1	5430409I18Rik|AW111883|CLLD7|CLLL7	regulator of chromosome condensation (RCC1) and BTB (POZ) domain containing protein 1	protein-coding
4635	chr9	70265428	70265927	+	0	NA	intron (NM_181072, intron 1 of 27)	RSINE1|SINE|B4	58327	NM_181072	71602	Mm.249311	NM_181072	ENSMUSG00000032220	Myo1e	2310020N23Rik|9130023P14Rik|AA407778|myosin-1e|myr 3	myosin IE	protein-coding
1154	chr17	74527842	74528341	+	0	NA	promoter-TSS (NM_007566)	promoter-TSS (NM_007566)	-204	NM_007566	12211	Mm.442564	NM_007566	ENSMUSG00000024073	Birc6	A430032G04Rik|A430040A19Rik|AA501170|Bruce|D630005A10Rik|mKIAA1289	baculoviral IAP repeat-containing 6	protein-coding
895	chr9	121719731	121720230	+	0	NA	intron (NM_010918, intron 2 of 16)	CpG-15515	799	NM_010918	18087	Mm.32842	NM_010918	ENSMUSG00000032525	Nktr	5330401F18Rik|D9Wsu172e	natural killer tumor recognition sequence	protein-coding
1763	chr2	119675102	119675601	+	0	NA	intron (NM_030112, intron 1 of 17)	CpG	283	NM_030112	76246	Mm.33437	NM_030112	ENSMUSG00000027304	Rtf1	2900005O08Rik|6530416A09Rik|AI853581|AU043144|AW553985|Gtl7|cbp82	RTF1, Paf1/RNA polymerase II complex component	protein-coding
4499	chr2	20705099	20705598	+	0	NA	intron (NM_001081006, intron 4 of 21)	intron (NM_001081006, intron 4 of 21)	185835	NM_001177631	208618	Mm.237935	NM_029895	ENSMUSG00000036617	Etl4	6620402G01Rik|9430077C05Rik|BC026657|E330027G05Rik|Etl-4|Skt	enhancer trap locus 4	protein-coding
69	chr7	70359758	70360257	+	0	NA	exon (NM_009697, exon 1 of 3)	exon (NM_009697, exon 1 of 3)	586	NM_009697	11819	Mm.158143	NM_009697	ENSMUSG00000030551	Nr2f2	2700033K02Rik|9430015G03Rik|ARP-1|Aporp1|COUP-TF2|COUP-TFII|COUPTFB|EAR3|SVP40|Tcfcoup2	nuclear receptor subfamily 2, group F, member 2	protein-coding
4299	chr8	95853251	95853750	+	0	NA	promoter-TSS (NM_172758)	promoter-TSS (NM_172758)	-9	NM_172758	234595	Mm.29267	NM_172758	ENSMUSG00000036534	Slc38a7	D430050E18	solute carrier family 38, member 7	protein-coding
1910	chr10	82623177	82623676	+	0	NA	promoter-TSS (NM_001135568)	promoter-TSS (NM_001135568)	-198	NM_001135568	544717	Mm.334867	NM_001135567	ENSMUSG00000063320	1190007I07Rik	-	RIKEN cDNA 1190007I07 gene	protein-coding
2762	chr11	120573192	120573691	+	0	NA	promoter-TSS (NM_011032)	promoter-TSS (NM_011032)	-188	NM_011032	18453	Mm.16660	NM_011032	ENSMUSG00000025130	P4hb	ERp59|PDI|Pdia1|Thbp	prolyl 4-hydroxylase, beta polypeptide	protein-coding
3076	chr6	90544373	90544872	+	0	NA	Intergenic	Intergenic	-6171	NM_001356412	107747	Mm.30035	NM_027406	ENSMUSG00000030088	Aldh1l1	1810048F20Rik|FDH|Fthfd|Neut2	aldehyde dehydrogenase 1 family, member L1	protein-coding
224	chr7	80198224	80198723	+	0	NA	promoter-TSS (NM_001360135)	promoter-TSS (NM_001360135)	32	NM_001360135	20352	Mm.275909	NM_013659	ENSMUSG00000030539	Sema4b	SemC|Semac|mKIAA1745	sema domain, immunoglobulin domain (Ig), transmembrane domain (TM) and short cytoplasmic domain, (semaphorin) 4B	protein-coding
3608	chr16	84744808	84745307	+	0	NA	Intergenic	Intergenic	-9755	NM_017404	27393	Mm.103655	NM_017404	ENSMUSG00000022889	Mrpl39	C21orf8|MRP-L5|ORF22|Rpml5	mitochondrial ribosomal protein L39	protein-coding
3402	chr7	109519276	109519775	+	0	NA	promoter-TSS (NR_028079)	promoter-TSS (NR_028079)	330	NM_011975	26451	Mm.305750	NM_011975	ENSMUSG00000046364	Rpl27a	L27'|L27A|L29	ribosomal protein L27A	protein-coding
3264	chr7	112443278	112443777	+	0	NA	intron (NM_020606, intron 1 of 12)	intron (NM_020606, intron 1 of 12)	15821	NM_020606	57342	Mm.143763	NM_020606	ENSMUSG00000030770	Parva	2010012A22Rik|5430400F08Rik|AI225929|AU042898|Actp|CH-ILKBP|Parvin	parvin, alpha	protein-coding
2711	chr10	68457012	68457511	+	0	NA	intron (NM_028491, intron 5 of 7)	intron (NM_028491, intron 5 of 7)	84614	NM_028491	73287	Mm.141830	NM_028491	ENSMUSG00000019945	Cabcoco1	1700040L02Rik	ciliary associated calcium binding coiled-coil 1	protein-coding
3501	chr9	22231201	22231700	+	0	NA	intron (NM_172763, intron 1 of 5)	Lx8|LINE|L1	5738	NM_001164624	235047	Mm.290849	NM_172763	ENSMUSG00000057982	Zfp809	BB114266|C330026E23	zinc finger protein 809	protein-coding
1982	chr9	63131917	63132416	+	0	NA	Intergenic	Intergenic	14814	NM_172446	207667	Mm.36349	NM_172446	ENSMUSG00000022245	Skor1	AV273001|C230094B15Rik|Corl1|Lbxcor1	SKI family transcriptional corepressor 1	protein-coding
2393	chr10	42226080	42226579	+	0	NA	intron (NM_019740, intron 2 of 3)	intron (NM_019740, intron 2 of 3)	50413	NM_019740	56484	Mm.338613	NM_019740	ENSMUSG00000048756	Foxo3	1110048B16Rik|2010203A17Rik|C76856|FKHRL1|Fkhr2|Foxo3a	forkhead box O3	protein-coding
3423	chr8	106893413	106893912	+	0	NA	promoter-TSS (NM_011574)	promoter-TSS (NM_011574)	22	NM_001358982	21771	Mm.10665	NM_011574	ENSMUSG00000041438	Utp4	Cirh1a|Cirhin|Naic|Teg-292|Tex292	UTP4 small subunit processome component	protein-coding
426	chr7	28179143	28179642	+	0	NA	promoter-TSS (NM_010092)	promoter-TSS (NM_010092)	-91	NM_001037957	13549	Mm.57249	NM_010092	ENSMUSG00000002409	Dyrk1b	Mirk	dual-specificity tyrosine-(Y)-phosphorylation regulated kinase 1b	protein-coding
4127	chr2	102201500	102201999	+	0	NA	Intergenic	Intergenic	-15289	NM_001290784	241576	Mm.489740	NM_178886	ENSMUSG00000048058	Ldlrad3	6430500P08|AI194318|Lrad3	low density lipoprotein receptor class A domain containing 3	protein-coding
3222	chr1	161876727	161877226	+	0	NA	promoter-TSS (NM_001357401)	promoter-TSS (NM_001357401)	-294	NM_001357402	226551	Mm.170002	NM_172645	ENSMUSG00000040297	Suco	4732491B11|AI848100|AU016931|Opt	SUN domain containing ossification factor	protein-coding
1435	chr5	36712815	36713314	+	0	NA	Intergenic	Intergenic	-17043	NM_001081232	320661	Mm.26480	NM_177221	ENSMUSG00000029190	D5Ertd579e	9030221A05Rik|A930018H20Rik|Kiaa0232	DNA segment, Chr 5, ERATO Doi 579, expressed	protein-coding
279	chr12	5213551	5214050	+	0	NA	intron (NM_001164493, intron 2 of 13)	intron (NM_001164493, intron 2 of 13)	161882	NM_001164493	208439	Mm.388281	NM_001164493	ENSMUSG00000020627	Klhl29	A230106N14Rik|Gm68|Kbtbd9|mKIAA1921	kelch-like 29	protein-coding
2408	chr2	174075671	174076170	+	0	NA	promoter-TSS (NM_001363030)	promoter-TSS (NM_001363030)	-382	NM_001363030	228960	Mm.277977	NM_172675	ENSMUSG00000027522	Stx16	4930401D03|5430410K23Rik|6330500A18Rik|AI648908|AW553605|Syn16	syntaxin 16	protein-coding
483	chr13	52150218	52150717	+	0	NA	Intergenic	Intergenic	53726	NR_045061	74050	Mm.84860	NR_045061	ENSMUSG00000113211	4921525O09Rik	-	RIKEN cDNA 4921525O09 gene	ncRNA
498	chr1	185362807	185363306	+	0	NA	promoter-TSS (NM_029735)	promoter-TSS (NM_029735)	12	NM_001357474	107508	Mm.154511	NM_029735	ENSMUSG00000026615	Eprs	2410081F06Rik|3010002K18Rik|C79379|Qprs	glutamyl-prolyl-tRNA synthetase	protein-coding
4145	chr11	6276342	6276841	+	0	NA	Intergenic	Intergenic	-1754	NM_134020	103694	Mm.254495	NM_134020	ENSMUSG00000004394	Tmed4	1110014L17Rik|AI326346	transmembrane p24 trafficking protein 4	protein-coding
3520	chr4	101265010	101265509	+	0	NA	promoter-TSS (NM_146145)	promoter-TSS (NM_146145)	23	NM_146145	16451	Mm.289657	NM_013567	ENSMUSG00000028530	Jak1	AA960307|BAP004|C130039L05Rik	Janus kinase 1	protein-coding
2055	chr16	87354017	87354516	+	0	NA	promoter-TSS (NM_026366)	promoter-TSS (NM_026366)	81	NM_026366	67768	Mm.296532	NM_026366	ENSMUSG00000044442	N6amt1	5830445C04Rik|Hemk2|Pred28	N-6 adenine-specific DNA methyltransferase 1 (putative)	protein-coding
1487	chr18	9449793	9450292	+	0	NA	5' UTR (NM_026484, exon 1 of 10)	5' UTR (NM_026484, exon 1 of 10)	112	NM_026484	67974	Mm.86523	NM_026484	ENSMUSG00000024286	Ccny	1700025H17Rik|3110050L10Rik|4631402G10Rik|5730405I09Rik	cyclin Y	protein-coding
4311	chr6	51600413	51600912	+	0	NA	Intergenic	RSINE1|SINE|B4	55369	NM_001361577	71982	Mm.294166	NM_028035	ENSMUSG00000038301	Snx10	2410004M09Rik	sorting nexin 10	protein-coding
4698	chr7	138847600	138848099	+	0	NA	intron (NM_026391, intron 2 of 8)	RSINE1|SINE|B4	1463	NM_026391	52432	Mm.258739	NM_026391	ENSMUSG00000041769	Ppp2r2d	1300017E19Rik|D7Ertd753e|MDS026	protein phosphatase 2, regulatory subunit B, delta	protein-coding
2028	chr17	84875010	84875509	+	0	NA	Intergenic	Intergenic	-81482	NM_001159497	19043	Mm.249695	NM_011151	ENSMUSG00000061130	Ppm1b	PP2CB	protein phosphatase 1B, magnesium dependent, beta isoform	protein-coding
1540	chr19	3325318	3325817	+	0	NA	intron (NM_013495, intron 1 of 18)	CpG	2266	NM_013495	12894	Mm.18522	NM_013495	ENSMUSG00000024900	Cpt1a	C730027G07|CPTI|Cpt1	carnitine palmitoyltransferase 1a, liver	protein-coding
3075	chr12	69371662	69372161	+	0	NA	promoter-TSS (NM_007481)	promoter-TSS (NM_007481)	-239	NM_007481	11845	Mm.27308	NM_007481	ENSMUSG00000044147	Arf6	AI788669|AW496366	ADP-ribosylation factor 6	protein-coding
1606	chr14	8016133	8016632	+	0	NA	intron (NM_001331064, intron 1 of 8)	intron (NM_001331064, intron 1 of 8)	13416	NM_001331064	66082	Mm.181473	NM_025341	ENSMUSG00000025277	Abhd6	0610041D24Rik|AA673485|AV065425	abhydrolase domain containing 6	protein-coding
2064	chr3	65663121	65663620	+	0	NA	Intergenic	Intergenic	-2858	NM_001037923	624866	Mm.296317	NM_001037923	ENSMUSG00000074579	Lekr1	EG546798|EG624866|Gm6534	leucine, glutamate and lysine rich 1	protein-coding
99	chr7	97423746	97424245	+	0	NA	Intergenic	Intergenic	-6445	NM_009381	21835	Mm.28585	NM_009381	ENSMUSG00000035686	Thrsp	S14|SPOT14	thyroid hormone responsive	protein-coding
4767	chr10	121739665	121740164	+	0	NA	promoter-TSS (NM_173022)	promoter-TSS (NM_173022)	-16	NM_173022	270802	Mm.209172	NM_173022	ENSMUSG00000053684	BC048403	E030027L10	cDNA sequence BC048403	protein-coding
3553	chr13	23730516	23731015	+	0	NA	Intergenic	Intergenic	-8042	NM_015786	50708	Mm.193539	NM_015786	ENSMUSG00000036181	Hist1h1c	0610008C09Rik|H1.2|H1c|H1f2|H1var1|His1a	histone cluster 1, H1c	protein-coding
1933	chr8	126609829	126610328	+	0	NA	Intergenic	Intergenic	-16092	NM_001164598	270110	Mm.334918	NM_001164598	ENSMUSG00000051495	Irf2bp2	E130305N23Rik|IRF-2BP2	interferon regulatory factor 2 binding protein 2	protein-coding
2022	chr13	34344993	34345492	+	0	NA	promoter-TSS (NM_001033167)	promoter-TSS (NM_001033167)	-60	NM_001033167	73102	Mm.23932	NM_001033167	ENSMUSG00000038267	Slc22a23	3110004L20Rik	solute carrier family 22, member 23	protein-coding
790	chr8	36549038	36549537	+	0	NA	Intergenic	CpG	60096	NM_176952	319582	Mm.180924	NM_176952	ENSMUSG00000039620	Trmt9b	6430573F11Rik|Kiaa1456|TRM9L	tRNA methyltransferase 9B	protein-coding
533	chr7	120917511	120918010	+	0	NA	promoter-TSS (NM_025298)	promoter-TSS (NM_025298)	16	NM_001164096	26939	Mm.193632	NM_025298	ENSMUSG00000030880	Polr3e	RPC5|Sin	polymerase (RNA) III (DNA directed) polypeptide E	protein-coding
4446	chr5	28031796	28032295	+	0	NA	Intergenic	Intergenic	-39367	NM_153526	231070	Mm.30221	NM_153526	ENSMUSG00000045294	Insig1	1810013C12Rik|Insig-1	insulin induced gene 1	protein-coding
2080	chr11	31843160	31843659	+	0	NA	Intergenic	Intergenic	-18862	NR_102312	414116	Mm.150222	NR_102310	ENSMUSG00000085772	D630024D03Rik	-	RIKEN cDNA D630024D03 gene	ncRNA
4448	chr12	57649919	57650418	+	0	NA	intron (NM_001312644, intron 8 of 31)	intron (NM_001312644, intron 8 of 31)	12743	NR_131112	217601	Mm.488987	NR_131112		BC042761	-	cDNA sequence BC042761	ncRNA
3551	chr8	91392113	91392612	+	0	NA	intron (NM_011936, intron 1 of 8)	intron (NM_011936, intron 1 of 8)	78837	NM_011936	26383	Mm.4375	NM_011936	ENSMUSG00000055932	Fto	AW743446|mKIAA1752	fat mass and obesity associated	protein-coding
1122	chr9	114933834	114934333	+	0	NA	promoter-TSS (NM_175380)	promoter-TSS (NM_175380)	-96	NM_175380	333433	Mm.38198	NM_175380	ENSMUSG00000050627	Gpd1l	2210409H23Rik|D9Ertd660e	glycerol-3-phosphate dehydrogenase 1-like	protein-coding
2416	chr9	57520953	57521452	+	0	NA	promoter-TSS (NM_007747)	promoter-TSS (NM_007747)	-30	NM_007747	12858	Mm.273403	NM_007747	ENSMUSG00000000088	Cox5a	AA959768|CcOX	cytochrome c oxidase subunit 5A	protein-coding
4643	chr17	8272963	8273462	+	0	NA	Intergenic	Intergenic	-10575	NM_001364918	55951	Mm.259910	NM_018819	ENSMUSG00000023861	Mpc1	0610006G08Rik|3830411I18Rik|Brp44l	mitochondrial pyruvate carrier 1	protein-coding
1053	chr4	133314854	133315353	+	0	NA	intron (NM_199306, intron 3 of 15)	intron (NM_199306, intron 3 of 15)	24212	NM_199306	230796	Mm.226576	NM_199306	ENSMUSG00000037622	Wdtc1	Gm695|adipose|adp	WD and tetratricopeptide repeats 1	protein-coding
414	chr9	7857570	7858069	+	0	NA	intron (NM_007464, intron 4 of 8)	intron (NM_007464, intron 4 of 8)	15351	NM_007464	11796	Mm.2026	NM_007464	ENSMUSG00000032000	Birc3	AW107670|Api1|Api2|Birc2|C-IAP2|HIAP2|IAP1|IAP2|MIAP1|MIAP2|MIHB|MIHC|RNF49|cIAP-1|cIAP-2|cIAP1|cIAP2	baculoviral IAP repeat-containing 3	protein-coding
462	chr5	92585863	92586362	+	0	NA	intron (NM_001033478, intron 5 of 6)	intron (NM_001033478, intron 5 of 6)	14575	NM_001170571	384198	Mm.76757	NM_001033478	ENSMUSG00000057068	Fam47e	C730043O17|Gm1381	family with sequence similarity 47, member E	protein-coding
3852	chr7	79782106	79782605	+	0	NA	intron (NM_001037927, intron 17 of 17)	B3A|SINE|B2	11235	NM_008588	17292	Mm.1404	NM_008588	ENSMUSG00000030544	Mesp1	bHLHc5	mesoderm posterior 1	protein-coding
4558	chr11	7135713	7136212	+	0	NA	intron (NM_009622, intron 5 of 19)	intron (NM_009622, intron 5 of 19)	52607	NR_045101	100041347	Mm.300962	NR_045101	ENSMUSG00000087512	Cccd201	Gm11985	coiled coil domain 201	ncRNA
263	chr6	86526432	86526931	+	0	NA	promoter-TSS (NM_011865)	promoter-TSS (NM_011865)	-492	NM_011865	23983	Mm.274146	NM_011865	ENSMUSG00000051695	Pcbp1	WBP17|[a]CP-1|alphaCP-1|hnRNP E1|hnRNP-E1	poly(rC) binding protein 1	protein-coding
3746	chr5	122802588	122803087	+	0	NA	exon (NM_001289520, exon 8 of 17)	exon (NM_001289520, exon 8 of 17)	18505	NM_021505	59008	Mm.332667	NM_021505	ENSMUSG00000029472	Anapc5	2510006G12Rik|AA408751|AA536819|AA986414|APC5|Anpc5	anaphase-promoting complex subunit 5	protein-coding
4536	chr11	117936023	117936522	+	0	NA	Intergenic	Intergenic	33094	NM_007707	12702	Mm.3468	NM_007707	ENSMUSG00000053113	Socs3	Cis3|Cish3|EF-10|Ef10|SSI-3|Ssi3	suppressor of cytokine signaling 3	protein-coding
4385	chr3	60527847	60528346	+	0	NA	intron (NM_001253709, intron 1 of 8)	intron (NM_001253709, intron 1 of 8)	26917	NM_001253708	56758	Mm.255723	NM_020007	ENSMUSG00000027763	Mbnl1	Mbnl|mKIAA0428	muscleblind like splicing factor 1	protein-coding
3361	chr15	101145416	101145915	+	0	NA	TTS (NM_001277258)	TTS (NM_001277258)	17143	NM_001277257	11482	Mm.279542	NM_009612	ENSMUSG00000000530	Acvrl1	AI115505|AI427544|Acvrlk1|Alk1	activin A receptor, type II-like 1	protein-coding
2985	chr6	85869186	85869685	+	0	NA	promoter-TSS (NM_053096)	promoter-TSS (NM_053096)	-298	NM_053096	93673	Mm.24251	NM_053096	ENSMUSG00000033634	Nat8f2	Cml2	N-acetyltransferase 8 (GCN5-related) family member 2	protein-coding
3593	chr7	98392351	98392850	+	0	NA	Intergenic	MIR3|SINE|MIR	-31272	NM_001168539	244152	Mm.25317	NM_001024619	ENSMUSG00000049580	Tsku	9530051K01Rik|E2ig4|Lrrc54|Tsk	tsukushi, small leucine rich proteoglycan	protein-coding
3673	chr19	44930718	44931217	+	0	NA	promoter-TSS (NM_172638)	promoter-TSS (NM_172638)	-152	NM_172638	226151	Mm.212609	NM_172638	ENSMUSG00000036097	Slf2	3632432H19|Fam178a	SMC5-SMC6 complex localization factor 2	protein-coding
3210	chr11	116030304	116030803	+	0	NA	intron (NM_172569, intron 1 of 15)	CpG	237	NM_172569	217331	Mm.297706	NM_172569	ENSMUSG00000020770	Unk	B230379M23Rik|Unkh|Zc3h5|Zc3hdc5|mKIAA1753	unkempt family zinc finger	protein-coding
1409	chr8	115831621	115832120	+	0	NA	Intergenic	Intergenic	-124976	NM_001025577	17132	Mm.275549	NM_001025577	ENSMUSG00000055435	Maf	2810401A20Rik|A230108G15Rik|AW047063|c-maf	avian musculoaponeurotic fibrosarcoma oncogene homolog	protein-coding
4417	chr5	66084127	66084626	+	0	NA	intron (NM_178446, intron 2 of 6)	intron (NM_178446, intron 2 of 6)	13803	NM_139065	245945	Mm.36863	NM_139065	ENSMUSG00000070780	Rbm47	9530077J19Rik	RNA binding motif protein 47	protein-coding
4581	chr11	57999167	57999666	+	0	NA	Intergenic	RSINE1|SINE|B4	-9648	NM_028451	73158	Mm.248843	NM_028451	ENSMUSG00000037331	Larp1	1810024J12Rik|3110040D16Rik|Larp|mKIAA0731	La ribonucleoprotein domain family, member 1	protein-coding
1716	chr10	61340293	61340792	+	0	NA	intron (NM_013753, intron 17 of 19)	intron (NM_013753, intron 17 of 19)	42706	NM_011073	18646	Mm.240313	NM_011073	ENSMUSG00000037202	Prf1	Pfn|Pfp|Prf-1	perforin 1 (pore forming protein)	protein-coding
4219	chr12	71718871	71719370	+	0	NA	Intergenic	ORR1E|LTR|ERVL-MaLR	-111948	NM_026102	208846	Mm.87417	NM_026102	ENSMUSG00000034574	Daam1	-	dishevelled associated activator of morphogenesis 1	protein-coding
293	chr1	133372105	133372604	+	0	NA	intron (NM_175443, intron 3 of 7)	intron (NM_175443, intron 3 of 7)	8782	NM_175443	214253	Mm.52111	NM_175443	ENSMUSG00000070644	Etnk2	4933417N20Rik|AI197444|EKI 2|Eki2|Tuc1	ethanolamine kinase 2	protein-coding
1272	chr7	30233262	30233761	+	0	NA	TTS (NM_027259)	TTS (NM_027259)	-1314	NM_025548	66411	Mm.27947	NM_025548	ENSMUSG00000006095	Tbcb	2410007D12Rik|AU041393|CG22|CKAPI|Ckap1	tubulin folding cofactor B	protein-coding
1663	chr1	191254389	191254888	+	0	NA	Intergenic	Intergenic	30184	NR_151547	100504360	Mm.16927	NM_001033188		D730003I15Rik	AU020850	RIKEN cDNA D730003I15 gene	ncRNA
3818	chrX	77433389	77433888	+	0	NA	Intergenic	CpG	-77589	NM_020601	21372	Mm.258476	NM_020601	ENSMUSG00000025246	Tbl1x	5330429M20|Tbl1	transducin (beta)-like 1 X-linked	protein-coding
2888	chr13	98695473	98695972	+	0	NA	promoter-TSS (NM_001025606)	promoter-TSS (NM_001025606)	-891	NM_001025606	380863	Mm.28264	NM_001025606	ENSMUSG00000052485	Tmem171	Gm905	transmembrane protein 171	protein-coding
469	chr4	106590072	106590571	+	0	NA	TTS (NM_183182)	TTS (NM_183182)	26917	NR_149753	242602	Mm.235591	NM_183182	ENSMUSG00000054362	Lexm	-	lymphocyte expansion molecule	protein-coding
635	chr17	25015715	25016214	+	0	NA	promoter-TSS (NM_020608)	promoter-TSS (NM_020608)	-122	NM_134126	106633	Mm.32802	NM_134126	ENSMUSG00000024169	Ift140	AI661311|Tce5|Wdtc2|mKIAA0590	intraflagellar transport 140	protein-coding
1088	chr8	41374459	41374958	+	0	NA	promoter-TSS (NM_019734)	promoter-TSS (NM_019734)	-11	NM_019734	11886	Mm.22547	NM_019734	ENSMUSG00000031591	Asah1	2310081N20Rik|AC|Asah	N-acylsphingosine amidohydrolase 1	protein-coding
1566	chr17	84790326	84790825	+	0	NA	5' UTR (NM_028233, exon 1 of 38)	5' UTR (NM_028233, exon 1 of 38)	211	NM_028233	72416	Mm.217027	NM_028233	ENSMUSG00000024120	Lrpprc	3110001K13Rik|C76645|Gp130|Lrp130|Lsfc	leucine-rich PPR-motif containing	protein-coding
979	chr17	24469908	24470407	+	0	NA	promoter-TSS (NM_025954)	promoter-TSS (NM_025954)	-269	NM_025954	67078	Mm.28541	NM_025954	ENSMUSG00000043445	Pgp	1700012G19Rik|AI481330|AUM|G3PP	phosphoglycolate phosphatase	protein-coding
3950	chr15	77254017	77254516	+	0	NA	intron (NM_175387, intron 1 of 12)	intron (NM_175387, intron 1 of 12)	-8658	NM_001358770	93686	Mm.202774	NM_053104	ENSMUSG00000033565	Rbfox2	Fbm2|Fxh|Hrnbp2|Rbm9	RNA binding protein, fox-1 homolog (C. elegans) 2	protein-coding
3737	chr16	29945703	29946202	+	0	NA	Intergenic	Intergenic	33172	NR_037689	328657	Mm.425982	NM_001033403	ENSMUSG00000075286	Gm1968	-	predicted gene 1968	ncRNA
709	chr16	91359396	91359895	+	0	NA	Intergenic	Intergenic	-13138	NM_010509	15976	Mm.6834	NM_010509	ENSMUSG00000022971	Ifnar2	AI747302|Ifnar-2	interferon (alpha and beta) receptor 2	protein-coding
3603	chr6	83456373	83456872	+	0	NA	promoter-TSS (NM_001347313)	promoter-TSS (NM_001347313)	-230	NM_001347313	194388	Mm.211030	NM_183138	ENSMUSG00000034832	Tet3	B430006D22Rik|BC037432|D230004J03Rik	tet methylcytosine dioxygenase 3	protein-coding
40	chr4	152325642	152326141	+	0	NA	exon (NM_009079, exon 1 of 4)	exon (NM_009079, exon 1 of 4)	165	NR_102291	19934	Mm.307846	NM_009079	ENSMUSG00000028936	Rpl22	2700038K18Rik	ribosomal protein L22	protein-coding
310	chr15	89480408	89480907	+	0	NA	intron (NR_077233, intron 4 of 4)	intron (NR_077233, intron 4 of 4)	-3233	NM_009713	11883	Mm.620	NM_009713	ENSMUSG00000022620	Arsa	AS-A|ASA|AW212749|As-2|As2|TISP73	arylsulfatase A	protein-coding
192	chr9	107674611	107675110	+	0	NA	3' UTR (NM_008140, exon 9 of 9)	3' UTR (NM_008140, exon 9 of 9)	4774	NM_008140	14685	Mm.284853	NM_008140	ENSMUSG00000034837	Gnat1	Gnat-1|Ird1|Ird2|Tralpha|irdc|irdr|transducin	guanine nucleotide binding protein, alpha transducing 1	protein-coding
1115	chr11	93968074	93968573	+	0	NA	5' UTR (NM_008704, exon 1 of 5)	5' UTR (NM_008704, exon 1 of 5)	198	NM_008704	18102	Mm.439702	NM_008704	ENSMUSG00000037601	Nme1	AL024257|NDPK-A|NM23-M1|NM23A	NME/NM23 nucleoside diphosphate kinase 1	protein-coding
4421	chr14	64193818	64194317	+	0	NA	intron (NM_001347639, intron 5 of 5)	intron (NM_001347639, intron 5 of 5)	89744	NM_028525	73382	Mm.481055	NM_028525	ENSMUSG00000021966	Prss52	1700049K14Rik|Tesp3	protease, serine 52	protein-coding
4406	chr8	85432617	85433116	+	0	NA	promoter-TSS (NM_025722)	promoter-TSS (NM_025722)	-25	NM_025722	66714	Mm.272748	NM_025722	ENSMUSG00000036934	4921524J17Rik	-	RIKEN cDNA 4921524J17 gene	protein-coding
4320	chr17	35477902	35478401	+	0	NA	Intergenic	RMER19C|LTR|ERVK	8062	NM_010391	15007	Mm.88795	NM_010391	ENSMUSG00000067235	H2-Q10	H-2Q10|H2-K1|Q10|Qa10	histocompatibility 2, Q region locus 10	protein-coding
4262	chr1	80340943	80341442	+	0	NA	promoter-TSS (NM_001313728)	promoter-TSS (NM_001313728)	-502	NM_016716	26554	Mm.12665	NM_016716	ENSMUSG00000004364	Cul3	KIAA0617	cullin 3	protein-coding
3529	chr6	141774404	141774903	+	0	NA	Intergenic	Intergenic	81567	NM_030687	28250	Mm.255586	NM_030687	ENSMUSG00000030237	Slco1a4	AI785519|Oatp1a4|Oatp2|Slc21a5	solute carrier organic anion transporter family, member 1a4	protein-coding
4303	chr10	17948068	17948567	+	0	NA	promoter-TSS (NM_001033432)	promoter-TSS (NM_001033432)	-250	NM_001033432	380629	Mm.276430	NM_001033432	ENSMUSG00000039879	Heca	Gm869|HDC|HDCL	hdc homolog, cell cycle regulator	protein-coding
3764	chr6	49263768	49264267	+	0	NA	promoter-TSS (NM_198102)	promoter-TSS (NM_198102)	35	NM_001347209	101214	Mm.196598	NM_198102	ENSMUSG00000029817	Tra2a	1500010G04Rik|AL022798|G430041M01Rik|mAWMS1	transformer 2 alpha	protein-coding
2293	chr4	142071717	142072216	+	0	NA	intron (NM_145402, intron 1 of 2)	intron (NM_145402, intron 1 of 2)	-12332	NR_027137	100038693	Mm.402714	NR_027137	ENSMUSG00000073728	Tmem51os1	Gm10565|Tmem51as1	Tmem51 opposite strand 1	ncRNA
1707	chr14	99045488	99045987	+	0	NA	promoter-TSS (NM_175265)	promoter-TSS (NM_175265)	399	NM_175245	76789	Mm.38912	NM_175245	ENSMUSG00000033186	Mzt1	2410129H14Rik|AI120158|Mozart1	mitotic spindle organizing protein 1	protein-coding
3103	chr7	118585837	118586336	+	0	NA	Intergenic	Intergenic	-1400	NM_172476	209760	Mm.69380	NM_172476	ENSMUSG00000042246	Tmc7	1700030H01Rik|C230064B05|C630024K23Rik	transmembrane channel-like gene family 7	protein-coding
267	chr7	27361383	27361882	+	0	NA	exon (NM_001199234, exon 16 of 19)	exon (NM_001199234, exon 16 of 19)	-5624	NM_138676	192192	Mm.21297	NM_138676	ENSMUSG00000089832	Shkbp1	B930062H15Rik|Sb1	Sh3kbp1 binding protein 1	protein-coding
543	chr4	141741818	141742317	+	0	NA	Intergenic	Intergenic	-4608	NM_001081408	75986	Mm.30032	NM_001081408	ENSMUSG00000040706	Agmat	5033405N08Rik	agmatine ureohydrolase (agmatinase)	protein-coding
1892	chr5	142463674	142464173	+	0	NA	promoter-TSS (NM_172725)	promoter-TSS (NM_172725)	-8	NM_172725	231855	Mm.78250	NM_172725	ENSMUSG00000039623	Ap5z1	C330006K01Rik	adaptor-related protein complex 5, zeta 1 subunit	protein-coding
2044	chr7	63911379	63911878	+	0	NA	intron (NM_021366, intron 1 of 1)	intron (NM_021366, intron 1 of 1)	-5229	NM_001256311	381994	Mm.425466	NM_001256311	ENSMUSG00000095061	E030018B13Rik	Gm1697	RIKEN cDNA E030018B13 gene	protein-coding
4561	chr8	36458188	36458687	+	0	NA	Intergenic	Intergenic	-30754	NM_176952	319582	Mm.180924	NM_176952	ENSMUSG00000039620	Trmt9b	6430573F11Rik|Kiaa1456|TRM9L	tRNA methyltransferase 9B	protein-coding
4553	chr1	65178011	65178510	+	0	NA	intron (NM_001111320, intron 1 of 8)	intron (NM_001111320, intron 1 of 8)	882	NM_010497	15926	Mm.9925	NM_010497	ENSMUSG00000025950	Idh1	AI314845|AI788952|E030024J03Rik|Id-1|Idh-1|Idpc	isocitrate dehydrogenase 1 (NADP+), soluble	protein-coding
4231	chr6	113427297	113427796	+	0	NA	intron (NM_178373, intron 5 of 5)	B3A|SINE|B2	-8198	NM_001346511	101122	Mm.31204	NM_001033204	ENSMUSG00000051169	Rpusd3	AI527266	RNA pseudouridylate synthase domain containing 3	protein-coding
1437	chr17	83563685	83564184	+	0	NA	Intergenic	Intergenic	-49601	NM_009187	20463	Mm.30072	NM_009187	ENSMUSG00000024248	Cox7a2l	COX7AR|COX7RP|EB1|SIG-81|SIG81|Silg81	cytochrome c oxidase subunit 7A2 like	protein-coding
4648	chr17	5491339	5491838	+	0	NA	Intergenic	Intergenic	-1012	NM_146073	224454	Mm.487663	NM_146073	ENSMUSG00000034265	Zdhhc14	B530001K09Rik|New1cp	zinc finger, DHHC domain containing 14	protein-coding
2813	chr6	136518861	136519360	+	0	NA	intron (NM_019426, intron 1 of 14)	CpG	259	NM_019426	54343	Mm.173271	NM_019426	ENSMUSG00000030213	Atf7ip	2610204M12Rik|AM|Mcaf1	activating transcription factor 7 interacting protein	protein-coding
2724	chr5	149329519	149330018	+	0	NA	Intergenic	Intergenic	64764	NM_009663	11690	Mm.19844	NM_009663	ENSMUSG00000060063	Alox5ap	Flap	arachidonate 5-lipoxygenase activating protein	protein-coding
2517	chr13	47014602	47015101	+	0	NA	promoter-TSS (NM_175340)	promoter-TSS (NM_175340)	-1	NM_175340	105193	Mm.25593	NM_175340	ENSMUSG00000044231	Nhlrc1	AI505271|B230309E09Rik|EPM2B	NHL repeat containing 1	protein-coding
757	chr2	131262212	131262711	+	0	NA	promoter-TSS (NM_153501)	promoter-TSS (NM_153501)	-39	NM_001355683	74450	Mm.101264	NM_153501	ENSMUSG00000037514	Pank2	4933409I19Rik|AI642621	pantothenate kinase 2	protein-coding
2577	chr8	111854077	111854576	+	0	NA	promoter-TSS (NM_011801)	promoter-TSS (NM_011801)	11	NM_011801	23837	Mm.279437	NM_011801	ENSMUSG00000031954	Cfdp1	AA408409|Bcnt|Bucentaur|Cfdp|cp27	craniofacial development protein 1	protein-coding
9	chr11	117877963	117878462	+	0	NA	Intergenic	Intergenic	-4686	NM_027919	71776	Mm.3200	NM_027919	ENSMUSG00000017713	Tha1	1300017K07Rik|GLY1	threonine aldolase 1	protein-coding
3359	chr5	93024588	93025087	+	0	NA	Intergenic	Intergenic	20185	NM_175270	78088	Mm.245085	NM_175270	ENSMUSG00000045314	Sowahb	5730467H21Rik|Ankrd56	sosondowah ankyrin repeat domain family member B	protein-coding
1740	chr13	100651030	100651529	+	0	NA	promoter-TSS (NM_001283011)	promoter-TSS (NM_001283011)	-64	NM_027139	108143	Mm.301148	NM_027139	ENSMUSG00000052293	Taf9	2310012M09Rik|AA673500|AU045423|TAFII31|TAFII32|Taf2g	TATA-box binding protein associated factor 9	protein-coding
1600	chr8	64733418	64733917	+	0	NA	promoter-TSS (NM_025436)	promoter-TSS (NM_025436)	-89	NM_025436	66234	Mm.30119	NM_025436	ENSMUSG00000031604	Msmo1	1500001G16Rik|C78600|DESP4|ERG25|Sc4mol	methylsterol monoxygenase 1	protein-coding
603	chr19	37433809	37434308	+	0	NA	promoter-TSS (NM_008245)	promoter-TSS (NM_008245)	-783	NM_008245	15242	Mm.33896	NM_008245	ENSMUSG00000024986	Hhex	Hex|Hex1|Hhex-rs2|Prh|Prhx	hematopoietically expressed homeobox	protein-coding
90	chr4	118227535	118228034	+	0	NA	intron (NM_011213, intron 13 of 32)	intron (NM_011213, intron 13 of 32)	-17220	NR_106085	102466820		NR_106085	ENSMUSG00000098596	Mir7226	Gm27630|mmu-mir-7226	microRNA 7226	ncRNA
4712	chr7	15945604	15946103	+	0	NA	exon (NM_133831, exon 1 of 13)	exon (NM_133831, exon 1 of 13)	255	NM_133831	68077	Mm.277634	NM_133831	ENSMUSG00000041560	Nop53	5330430H08Rik|9430097C02Rik|AU041936|AW536441|Gltscr2|PICT-1|R74911	NOP53 ribosome biogenesis factor	protein-coding
3514	chr10	75428964	75429463	+	0	NA	intron (NM_133995, intron 5 of 9)	intron (NM_133995, intron 5 of 9)	-20297	NR_045841	71125	Mm.399516	NR_045841		4933407G14Rik	-	RIKEN cDNA 4933407G14 gene	ncRNA
565	chr12	25232592	25233091	+	0	NA	Intergenic	Intergenic	103667	NR_045844	432641	Mm.112955	NR_045844		Gm17746	-	predicted gene, 17746	ncRNA
3102	chr9	58581853	58582352	+	0	NA	promoter-TSS (NM_001293673)	promoter-TSS (NM_001293673)	-138	NM_001293673	20320	Mm.15125	NM_009145	ENSMUSG00000032336	Nptn	AW554172|SDR-1|Sdfr1	neuroplastin	protein-coding
3247	chr2	93822361	93822860	+	0	NA	promoter-TSS (NM_001355076)	promoter-TSS (NM_001355076)	-42	NM_001355076	14043	Mm.4336	NM_010163	ENSMUSG00000027198	Ext2	AI893565	exostoses (multiple) 2	protein-coding
850	chr16	34747965	34748464	+	0	NA	Intergenic	Intergenic	-36736	NM_139300	107589	Mm.33360	NM_139300	ENSMUSG00000022836	Mylk	9530072E15Rik|A930019C19Rik|AW489456|KRP|MLCK108|MLCK210|Mlck|nmMlck|smMLCK	myosin, light polypeptide kinase	protein-coding
4057	chr18	12869011	12869510	+	0	NA	intron (NM_207530, intron 15 of 27)	intron (NM_207530, intron 15 of 27)	-5880	NM_001252490	64291	Mm.259470	NM_020573	ENSMUSG00000044252	Osbpl1a	G430090F17Rik|Gm753|ORP-1|Osbpl1b	oxysterol binding protein-like 1A	protein-coding
4683	chr8	122719113	122719612	+	0	NA	Intergenic	MLT1C|LTR|ERVL-MaLR	-20253	NM_009824	12398	Mm.194339	NM_009824	ENSMUSG00000006362	Cbfa2t3	A630044F12Rik|AI465270|AW229127|Cbfa2t3h|ETO-2|Eto2|MTGR2	CBFA2/RUNX1 translocation partner 3	protein-coding
2696	chr13	62893423	62893922	+	0	NA	Intergenic	MIR|SINE|MIR	-5390	NM_019395	14121	Mm.423078	NM_019395	ENSMUSG00000069805	Fbp1	Fbp-2|Fbp2|Fbp3	fructose bisphosphatase 1	protein-coding
1360	chr7	138909384	138909883	+	0	NA	promoter-TSS (NM_009760)	promoter-TSS (NM_009760)	-127	NM_009760	12176	Mm.378890	NM_009760	ENSMUSG00000078566	Bnip3	Nip3	BCL2/adenovirus E1B interacting protein 3	protein-coding
3620	chr5	142432029	142432528	+	0	NA	intron (NM_199068, intron 1 of 8)	intron (NM_199068, intron 1 of 8)	30781	NM_199068	17425	Mm.24214	NM_010812	ENSMUSG00000056493	Foxk1	A630048H08Rik|AI463295|Gm10868|Mnf	forkhead box K1	protein-coding
233	chr19	4756229	4756728	+	0	NA	promoter-TSS (NM_025717)	promoter-TSS (NM_025717)	-47	NM_025717	66704	Mm.396734	NM_025717	ENSMUSG00000033760	Rbm4b	4921506I22Rik|AI504630|AI506404|Lark2|Neosin	RNA binding motif protein 4B	protein-coding
1490	chr11	102310589	102311088	+	0	NA	intron (NM_001362549, intron 4 of 16)	intron (NM_001362549, intron 4 of 16)	5867	NM_001362552	21429	Mm.2845	NM_011551	ENSMUSG00000020923	Ubtf	A930005G04Rik|NOR-90|Tcfubf|UBF|UBF-1|UBF1	upstream binding transcription factor, RNA polymerase I	protein-coding
2198	chr7	30588656	30589155	+	0	NA	promoter-TSS (NR_106134)	promoter-TSS (NR_106134)	-179	NM_029274	75410	Mm.168688	NM_029274	ENSMUSG00000006307	Kmt2b	2610014H22Rik|Mll2|Wbp7|mKIAA0304	lysine (K)-specific methyltransferase 2B	protein-coding
2947	chr9	110407980	110408479	+	0	NA	promoter-TSS (NM_001081043)	promoter-TSS (NM_001081043)	-19	NM_001081043	104831	Mm.335477	NM_001081043	ENSMUSG00000036057	Ptpn23	AI462446|PTP-TD14	protein tyrosine phosphatase, non-receptor type 23	protein-coding
4199	chr11	60830719	60831218	+	0	NA	intron (NM_001172112, intron 1 of 6)	intron (NM_001172112, intron 1 of 6)	337	NM_145428	216820	Mm.21475	NM_145428	ENSMUSG00000042569	Dhrs7b	BC003479|C79874|C80074|PexRAP	dehydrogenase/reductase (SDR family) member 7B	protein-coding
4480	chr8	122905340	122905839	+	0	NA	intron (NR_037865, intron 4 of 13)	intron (NR_037865, intron 4 of 13)	57215	NM_007662	12555	Mm.1976	NM_007662	ENSMUSG00000031962	Cdh15	AI323380|Cdh14|Mcad	cadherin 15	protein-coding
4105	chr9	98279987	98280486	+	0	NA	Intergenic	Intergenic	-16334	NM_001357445	74080	Mm.294082	NM_144533	ENSMUSG00000032456	Nmnat3	4933408N02Rik|PNAT3	nicotinamide nucleotide adenylyltransferase 3	protein-coding
2288	chr17	24877923	24878422	+	0	NA	promoter-TSS (NM_008340)	promoter-TSS (NM_008340)	-59	NM_001364896	16005	Mm.3135	NM_008340	ENSMUSG00000046070	Igfals	ALS|Albs	insulin-like growth factor binding protein, acid labile subunit	protein-coding
2954	chr12	70825072	70825571	+	0	NA	promoter-TSS (NM_028127)	promoter-TSS (NM_028127)	-193	NM_028127	319710	Mm.2962	NM_028127	ENSMUSG00000048285	Frmd6	2610019M19Rik|4930488L10Rik|AW212977|Willin	FERM domain containing 6	protein-coding
11	chr11	120578141	120578640	+	0	NA	3' UTR (NM_001363425, exon 6 of 6)	3' UTR (NM_001363425, exon 6 of 6)	2857	NM_001363425	192662	Mm.30016	NM_133796	ENSMUSG00000025132	Arhgdia	5330430M07Rik|Gdi-1|Rho GDI alpha|Rho-GDI|RhoDGI|RhoGDI-1|rho GDI 1|rho-GDI alpha	Rho GDP dissociation inhibitor (GDI) alpha	protein-coding
4117	chr19	9978649	9979148	+	0	NA	Intergenic	Intergenic	-1702	NR_073181	14319	Mm.1776	NM_010239	ENSMUSG00000024661	Fth1	FHC|Fth|HFt|MFH	ferritin heavy polypeptide 1	protein-coding
842	chr10	80509541	80510040	+	0	NA	intron (NM_139226, intron 1 of 1)	intron (NM_139226, intron 1 of 1)	14884	NM_139226	246086	Mm.250572	NM_139226	ENSMUSG00000045518	Onecut3	OC-3|Oc3	one cut domain, family member 3	protein-coding
4288	chr1	191718026	191718525	+	0	NA	promoter-TSS (NM_001134829)	promoter-TSS (NM_001134829)	-120	NM_001134829	226856	Mm.277958	NM_172266	ENSMUSG00000026623	Lpgat1	AI649174|AW112037|BC013667	lysophosphatidylglycerol acyltransferase 1	protein-coding
2000	chr17	87265769	87266268	+	0	NA	promoter-TSS (NM_139295)	promoter-TSS (NM_139295)	-71	NM_176808	193813	Mm.30251	NM_139295	ENSMUSG00000024150	Mcfd2	1810021C21Rik|F5f8d|Lman1ip|Sdnsf	multiple coagulation factor deficiency 2	protein-coding
3340	chr8	117667099	117667598	+	0	NA	intron (NM_001357273, intron 1 of 2)	intron (NM_001357273, intron 1 of 2)	4199	NM_028725	74032	Mm.296302	NM_028725	ENSMUSG00000034308	Sdr42e1	4632417N05Rik|AI117603	short chain dehydrogenase/reductase family 42E, member 1	protein-coding
2531	chr10	79704178	79704677	+	0	NA	promoter-TSS (NM_009768)	promoter-TSS (NM_009768)	69	NM_009768	12215	Mm.726	NM_009768	ENSMUSG00000023175	Bsg	AI115436|AI325119|CD147|EMMPRIN|HT-7	basigin	protein-coding
199	chr7	120851917	120852416	+	0	NA	intron (NM_001267711, intron 1 of 17)	intron (NM_001267711, intron 1 of 17)	977	NM_001267711	13631	Mm.25997	NM_007908	ENSMUSG00000035064	Eef2k	C86191|eEF-2K	eukaryotic elongation factor-2 kinase	protein-coding
2410	chr3	116861580	116862079	+	0	NA	intron (NM_009146, intron 1 of 16)	intron (NM_009146, intron 1 of 16)	149	NM_009146	20321	Mm.66293	NM_009146	ENSMUSG00000033386	Frrs1	AI131732|Sdfr2	ferric-chelate reductase 1	protein-coding
1899	chr9	55232694	55233193	+	0	NA	intron (NM_032002, intron 5 of 7)	L1M4|LINE|L1	24008	NM_028049	71999	Mm.276429	NM_028049	ENSMUSG00000032309	Fbxo22	0610033L19Rik|1600016C16Rik	F-box protein 22	protein-coding
4606	chr5	90930890	90931389	+	0	NA	promoter-TSS (NM_026788)	promoter-TSS (NM_026788)	-57	NM_026788	665563	Mm.153030	NM_026788	ENSMUSG00000029376	Mthfd2l	1110019K23Rik|C630010D07Rik	methylenetetrahydrofolate dehydrogenase (NADP+ dependent) 2-like	protein-coding
1929	chr12	110696308	110696807	+	0	NA	promoter-TSS (NM_010480)	promoter-TSS (NM_010480)	-162	NM_010480	15519	Mm.1843	NM_010480	ENSMUSG00000021270	Hsp90aa1	86kDa|89kDa|AL024080|AL024147|Hsp86-1|Hsp89|Hsp90|Hspca|hsp4	heat shock protein 90, alpha (cytosolic), class A member 1	protein-coding
1737	chr1	151344221	151344720	+	0	NA	promoter-TSS (NM_001359262)	promoter-TSS (NM_001359262)	-16	NM_001359262	117198	Mm.33764	NM_028582	ENSMUSG00000023150	Ivns1abp	1190004M08Rik|1700126I16Rik|AA960440|HSPC068|ND1|NS-1|NS1-BP|Nd1-L|Nd1-S|mKIAA0850	influenza virus NS1A binding protein	protein-coding
3143	chr6	148108836	148109335	+	0	NA	intron (NM_001347516, intron 1 of 11)	intron (NM_001347516, intron 1 of 11)	61669	NM_001347516	330450	Mm.447274	NM_178797	ENSMUSG00000030303	Far2	A230046P18|AW048109|BC055759|Mlstd1	fatty acyl CoA reductase 2	protein-coding
3411	chr15	83452040	83452539	+	0	NA	intron (NM_001159509, intron 1 of 10)	intron (NM_001159509, intron 1 of 10)	-4409	NM_001358644	23970	Mm.23978	NM_011862	ENSMUSG00000016664	Pacsin2	AI197433	protein kinase C and casein kinase substrate in neurons 2	protein-coding
3284	chr16	44061301	44061800	+	0	NA	Intergenic	HERVL74-int|LTR|ERVL	-19542	NM_001359085	207798	Mm.19316	NM_153528	ENSMUSG00000036292	Gramd1c	4921521N14Rik	GRAM domain containing 1C	protein-coding
3223	chr2	30205867	30206366	+	0	NA	promoter-TSS (NM_001356475)	promoter-TSS (NM_001356475)	-269	NM_172404	70266	Mm.216089	NM_172404	ENSMUSG00000039648	Kyat1	2010009K05Rik|AI182306|Ccbl1|Gtk|Kat1|KatI	kynurenine aminotransferase 1	protein-coding
3244	chr15	88919238	88919737	+	0	NA	intron (NM_001357736, intron 9 of 11)	intron (NM_001357736, intron 9 of 11)	34931	NM_001357736	239591	Mm.86807	NM_172818	ENSMUSG00000022388	Ttll8	1700019P01Rik|4933401B17	tubulin tyrosine ligase-like family, member 8	protein-coding
2122	chr16	5203737	5204236	+	0	NA	promoter-TSS (NM_013796)	promoter-TSS (NM_013796)	26	NM_013796	27426	Mm.215641	NM_013796	ENSMUSG00000023143	Nagpa	AI596180|UCE	N-acetylglucosamine-1-phosphodiester alpha-N-acetylglucosaminidase	protein-coding
2280	chr10	68522119	68522618	+	0	NA	intron (NM_028491, intron 3 of 7)	intron (NM_028491, intron 3 of 7)	19507	NM_028491	73287	Mm.141830	NM_028491	ENSMUSG00000019945	Cabcoco1	1700040L02Rik	ciliary associated calcium binding coiled-coil 1	protein-coding
280	chr12	111937028	111937527	+	0	NA	Intergenic	Intergenic	7205	NR_029464	77675	Mm.98331	NR_029464	ENSMUSG00000113769	5033406O09Rik	9130204G15Rik	RIKEN cDNA 5033406O09 gene	ncRNA
273	chr16	20716135	20716634	+	0	NA	5' UTR (NM_009900, exon 1 of 24)	5' UTR (NM_009900, exon 1 of 24)	252	NM_009900	12724	Mm.177761	NM_009900	ENSMUSG00000022843	Clcn2	AL118368|ClC-2|Clc2|nmf240	chloride channel, voltage-sensitive 2	protein-coding
471	chr9	95560179	95560678	+	0	NA	exon (NM_198414, exon 1 of 1)	exon (NM_198414, exon 1 of 1)	611	NM_198414	75552	Mm.151485	NM_198414	ENSMUSG00000064225	Paqr9	1700020G04Rik	progestin and adipoQ receptor family member IX	protein-coding
3498	chr8	4677491	4677990	+	0	NA	Intergenic	CpG	64400	NM_001368404	233987	Mm.102799	NM_145591	ENSMUSG00000058748	Zfp958	-	zinc finger protein 958	protein-coding
4177	chr13	34994126	34994625	+	0	NA	promoter-TSS (NR_073427)	promoter-TSS (NR_073427)	-231	NM_001110331	23986	Mm.491141	NM_011868	ENSMUSG00000021417	Eci2	Acbd2|Drs1|Hca88|Peci	enoyl-Coenzyme A delta isomerase 2	protein-coding
2262	chr11	90369592	90370091	+	0	NA	intron (NM_172563, intron 2 of 3)	intron (NM_172563, intron 2 of 3)	21076	NM_172563	217082	Mm.158903	NM_172563	ENSMUSG00000003949	Hlf	E230015K02Rik	hepatic leukemia factor	protein-coding
1509	chr10	75131593	75132092	+	0	NA	intron (NM_001081412, intron 4 of 22)	intron (NM_001081412, intron 4 of 22)	70946	NM_001081412	110279	Mm.333722	NM_001081412	ENSMUSG00000009681	Bcr	5133400C09Rik|AI561783|AI853148|mKIAA3017	breakpoint cluster region	protein-coding
1936	chr19	12488021	12488520	+	0	NA	intron (NM_172442, intron 2 of 8)	intron (NM_172442, intron 2 of 8)	13726	NM_172442	207521	Mm.247695	NM_172442	ENSMUSG00000039982	Dtx4	AI449438|BC044798|D930042H13|RNF155	deltex 4, E3 ubiquitin ligase	protein-coding
2912	chr2	71453054	71453553	+	0	NA	promoter-TSS (NM_025633)	promoter-TSS (NM_025633)	-35	NM_025633	66559	Mm.152796	NM_025633	ENSMUSG00000041921	Metap1d	2310066F24Rik|3110033D18Rik|AV117938|MAP 1D|Map1d|MetAP 1D|Metapl1	methionyl aminopeptidase type 1D (mitochondrial)	protein-coding
1325	chr1	180279626	180280125	+	0	NA	Intergenic	Intergenic	-23575	NM_001128605	19165	Mm.330850	NM_011183	ENSMUSG00000010609	Psen2	ALG-3|Ad4h|Alg3|PS-2|PS2|Psnl2|STM2	presenilin 2	protein-coding
1643	chr2	128966952	128967451	+	0	NA	promoter-TSS (NM_178404)	promoter-TSS (NM_178404)	-201	NM_178404	78751	Mm.26377	NM_178404	ENSMUSG00000042851	Zc3h6	4631426G04Rik|4833425H18Rik|AU024389|AW060453|Zc3hdc6|mKIAA2035	zinc finger CCCH type containing 6	protein-coding
131	chr14	34673550	34674049	+	0	NA	promoter-TSS (NM_001301330)	promoter-TSS (NM_001301330)	-129	NM_001004436	218914	Mm.27957	NM_001004436	ENSMUSG00000041408	Wapl	A530089A20Rik|BC037674|DIF-2|FOE|Wapal	WAPL cohesin release factor	protein-coding
1565	chr2	33468399	33468898	+	0	NA	promoter-TSS (NM_027947)	promoter-TSS (NM_027947)	-116	NM_001355612	71834	Mm.44186	NM_027947	ENSMUSG00000026788	Zbtb43	1700010E06Rik|Zfp297b|mKIAA0414	zinc finger and BTB domain containing 43	protein-coding
4277	chr13	62887851	62888350	+	0	NA	5' UTR (NM_019395, exon 1 of 7)	5' UTR (NM_019395, exon 1 of 7)	182	NM_019395	14121	Mm.423078	NM_019395	ENSMUSG00000069805	Fbp1	Fbp-2|Fbp2|Fbp3	fructose bisphosphatase 1	protein-coding
4075	chrX	9272500	9272999	+	0	NA	promoter-TSS (NM_023500)	promoter-TSS (NM_023500)	-35	NM_023500	22439	Mm.56468	NM_023500	ENSMUSG00000015342	Xk	1810038K19Rik|XRG1|Xkh	X-linked Kx blood group	protein-coding
1502	chr4	155992150	155992649	+	0	NA	promoter-TSS (NM_001302469)	promoter-TSS (NM_001302469)	279	NM_080445	117592	Mm.440185	NM_080445	ENSMUSG00000050796	B3galt6	BB129894|GalTII	UDP-Gal:betaGal beta 1,3-galactosyltransferase, polypeptide 6	protein-coding
1872	chr2	173737273	173737772	+	0	NA	promoter-TSS (NM_019806)	promoter-TSS (NM_019806)	-49	NM_019806	56491	Mm.260456	NM_019806	ENSMUSG00000054455	Vapb	AI225786|AI840687|AI848259|D2Abb2e|R75548|VAP33b|Vamp33b	vesicle-associated membrane protein, associated protein B and C	protein-coding
4743	chr3	121435186	121435685	+	0	NA	intron (NM_028044, intron 1 of 6)	intron (NM_028044, intron 1 of 6)	8894	NM_028044	71994	Mm.275555	NM_028044	ENSMUSG00000053931	Cnn3	1600014M03Rik|C85854|Calpo3	calponin 3, acidic	protein-coding
4665	chr3	153942824	153943323	+	0	NA	intron (NM_007382, intron 1 of 11)	(TG)n|Simple_repeat|Simple_repeat	1570	NM_007382	11364	Mm.10530	NM_007382	ENSMUSG00000062908	Acadm	AU018656|MCAD	acyl-Coenzyme A dehydrogenase, medium chain	protein-coding
3488	chr16	23517650	23518149	+	0	NA	intron (NM_001359083, intron 1 of 10)	intron (NM_001359083, intron 1 of 10)	2916	NM_008555	17174	Mm.1213	NM_008555	ENSMUSG00000022887	Masp1	AW048060|CCPII|Crarf|Masp1/3	mannan-binding lectin serine peptidase 1	protein-coding
2935	chr9	15493152	15493651	+	0	NA	promoter-TSS (NM_001359604)	promoter-TSS (NM_001359604)	-31	NM_001359604	170748	Mm.86572	NM_133214	ENSMUSG00000058173	Smco4	Fn5	single-pass membrane protein with coiled-coil domains 4	protein-coding
4270	chr7	81689190	81689689	+	0	NA	intron (NM_001164086, intron 1 of 8)	intron (NM_001164086, intron 1 of 8)	3526	NM_001164087	26557	Mm.228	NM_011983	ENSMUSG00000025813	Homer2	9330120H11Rik|AW539445|CPD|Vesl-2	homer scaffolding protein 2	protein-coding
3875	chr6	67089532	67090031	+	0	NA	Intergenic	MIRb|SINE|MIR	-52374	NM_007836	13197	Mm.72235	NM_007836	ENSMUSG00000036390	Gadd45a	AA545191|Ddit1|GADD45	growth arrest and DNA-damage-inducible 45 alpha	protein-coding
2513	chr1	59912431	59912930	+	0	NA	promoter-TSS (NM_001037725)	promoter-TSS (NM_001037725)	-326	NM_001037725	72750	Mm.258250	NM_001037725	ENSMUSG00000041040	Fam117b	2810425F24Rik|6330416D14Rik|Als2cr13	family with sequence similarity 117, member B	protein-coding
37	chr19	3985073	3985572	+	0	NA	Intergenic	Intergenic	-1248	NM_001302479	71670	Mm.29735	NM_027857	ENSMUSG00000024866	Acy3	0610006H10Rik|AA3|AAIII|AW107362|Acy-3|HCBP1	aspartoacylase (aminoacylase) 3	protein-coding
855	chr13	12534564	12535063	+	0	NA	Intergenic	Intergenic	-14363	NM_133643	171211	Mm.159671	NM_133643	ENSMUSG00000095105	Edaradd	1810032E07Rik|5830469M23Rik|A630043P06|cr	EDAR (ectodysplasin-A receptor)-associated death domain	protein-coding
3659	chr6	71237061	71237560	+	0	NA	intron (NM_001160127, intron 4 of 9)	intron (NM_001160127, intron 4 of 9)	24971	NM_001160127	12180	Mm.234274	NM_009762	ENSMUSG00000055027	Smyd1	4632404M21Rik|Bop|C78565|Zmynd18	SET and MYND domain containing 1	protein-coding
1706	chr8	64947329	64947828	+	0	NA	intron (NM_001163747, intron 1 of 4)	CpG	393	NM_028427	73067	Mm.294445	NM_028427	ENSMUSG00000025521	Tmem192	3110005G23Rik	transmembrane protein 192	protein-coding
1839	chr6	120454443	120454942	+	0	NA	Intergenic	Intergenic	-8505	NM_008359	16172	Mm.4481	NM_008359	ENSMUSG00000002897	Il17ra	AW538159|Cdw217|Il17r|VDw217	interleukin 17 receptor A	protein-coding
1788	chr15	102017977	102018476	+	0	NA	Intergenic	Intergenic	-9990	NM_010664	16668	Mm.22479	NM_010664	ENSMUSG00000023043	Krt18	CK18|K18|Krt1-18	keratin 18	protein-coding
2186	chr3	145575993	145576492	+	0	NA	promoter-TSS (NM_001346521)	promoter-TSS (NM_001346521)	26	NM_001346521	229937	Mm.24586	NM_001081094	ENSMUSG00000074182	Znhit6	2410019A14Rik	zinc finger, HIT type 6	protein-coding
680	chr1	51478205	51478704	+	0	NA	promoter-TSS (NM_001310549)	promoter-TSS (NM_001310549)	-55	NM_001310549	109019	Mm.196290	NM_028696	ENSMUSG00000026107	Nabp1	4930434H03Rik|4930442A21Rik|4930488J04Rik|4933440J18Rik|5830411E10Rik|AI852561|Nbp1|Obfc2a|Ssb2	nucleic acid binding protein 1	protein-coding
3962	chr11	43903221	43903720	+	0	NA	Intergenic	B4|SINE|B4	-2233	NM_001284381	11548	Mm.39086	NM_007416	ENSMUSG00000050541	Adra1b	[a]1b	adrenergic receptor, alpha 1b	protein-coding
1147	chr5	77095085	77095584	+	0	NA	promoter-TSS (NM_001159901)	promoter-TSS (NM_001159901)	-67	NM_001159900	74318	Mm.181852	NM_175606	ENSMUSG00000059325	Hopx	1110018K11Rik|1200015P04Rik|2300002F06Rik|AI848177|AW490897|Cameo|Hdop|Hod|Hop|Ob1|Obl|Toto	HOP homeobox	protein-coding
2783	chr6	28502503	28503002	+	0	NA	intron (NM_019776, intron 1 of 23)	Tigger17a|DNA|TcMar-Tigger	22404	NM_019776	56463	Mm.439987	NM_019776	ENSMUSG00000001424	Snd1	AL033314|Tudor-SN	staphylococcal nuclease and tudor domain containing 1	protein-coding
334	chr7	29601308	29601807	+	0	NA	Intergenic	RMER19B|LTR|ERVK	-96097	NM_001081028	74206	Mm.447042	NM_001081028	ENSMUSG00000030583	Sipa1l3	2610511M17Rik	signal-induced proliferation-associated 1 like 3	protein-coding
3902	chr7	69980269	69980768	+	0	NA	Intergenic	Intergenic	357304	NR_131145	624549	Mm.116344	NR_131144	ENSMUSG00000109097	Gm29683	Gm44536	predicted gene, 29683	ncRNA
2292	chr13	100577082	100577581	+	0	NA	Intergenic	B3|SINE|B2	-24613	NM_001360539	18260	Mm.4807	NM_008756	ENSMUSG00000021638	Ocln	AI503564|Ocl	occludin	protein-coding
3582	chr13	51866352	51866851	+	0	NA	Intergenic	Intergenic	19926	NM_011817	23882	Mm.281298	NM_011817	ENSMUSG00000021453	Gadd45g	AI327420|C86281|CR6|DDIT2|OIG37	growth arrest and DNA-damage-inducible 45 gamma	protein-coding
1997	chr11	60927190	60927689	+	0	NA	intron (NR_027800, intron 1 of 1)	intron (NR_027800, intron 1 of 1)	4428	NR_027800	24082	Mm.46270	NM_025293	ENSMUSG00000042549	Map2k3os	F3-1|Gm16516|Gtlf3a	mitogen-activated protein kinase kinase 3, opposite strand	ncRNA
4675	chr9	46256611	46257110	+	0	NA	Intergenic	Intergenic	-11748	NM_080434	66113	Mm.29738	NM_080434	ENSMUSG00000032079	Apoa5	1300007O05Rik|Apoav|RAP3	apolipoprotein A-V	protein-coding
1680	chr7	66839304	66839803	+	0	NA	promoter-TSS (NM_001033877)	promoter-TSS (NM_001033877)	-182	NM_001033877	233332	Mm.445763	NM_001033877	ENSMUSG00000058145	Adamts17	AU023434	a disintegrin-like and metallopeptidase (reprolysin type) with thrombospondin type 1 motif, 17	protein-coding
2879	chr16	27388681	27389180	+	0	NA	promoter-TSS (NM_026202)	promoter-TSS (NM_026202)	-26	NM_001025615	67501	Mm.258985	NM_026202	ENSMUSG00000038127	Ccdc50	C3orf6	coiled-coil domain containing 50	protein-coding
1139	chr13	73763420	73763919	+	0	NA	promoter-TSS (NM_011390)	promoter-TSS (NM_011390)	9	NM_001360694	20499	Mm.275800	NM_011390	ENSMUSG00000017756	Slc12a7	AA408796|D13Ertd261e|Kcc4	solute carrier family 12, member 7	protein-coding
1319	chr16	97763492	97763991	+	0	NA	promoter-TSS (NM_023663)	promoter-TSS (NM_023663)	38	NM_023663	72388	Mm.35290	NM_023663	ENSMUSG00000005251	Ripk4	2310069J12Rik|AI552420|ANKK2|Ankrd3|DIk|PKK|RIP4	receptor-interacting serine-threonine kinase 4	protein-coding
4043	chr8	111094276	111094775	+	0	NA	promoter-TSS (NM_198308)	promoter-TSS (NM_198308)	-220	NM_198308	319518	Mm.28350	NM_198308	ENSMUSG00000033624	Pdpr	4930402E16Rik|AU018056|mKIAA1990	pyruvate dehydrogenase phosphatase regulatory subunit	protein-coding
1826	chr16	18426348	18426847	+	0	NA	5' UTR (NM_007744, exon 1 of 5)	5' UTR (NM_007744, exon 1 of 5)	119	NM_007744	12846	Mm.100940	NM_007744	ENSMUSG00000000326	Comt	Comt1|D16Wsu103e|D330014B15Rik	catechol-O-methyltransferase	protein-coding
2454	chr10	121475725	121476224	+	0	NA	intron (NM_138956, intron 1 of 4)	CpG	276	NM_138956	192678	Mm.41265	NM_138956	ENSMUSG00000025795	Rassf3	AW212023|AW322379	Ras association (RalGDS/AF-6) domain family member 3	protein-coding
2077	chr10	17551762	17552261	+	0	NA	Intergenic	Intergenic	-171217	NM_010828	17684	Mm.272321	NM_010828	ENSMUSG00000039910	Cited2	AI835299|ER154-like|Mrg1|Msg2|p35srj	Cbp/p300-interacting transactivator, with Glu/Asp-rich carboxy-terminal domain, 2	protein-coding
2036	chr3	40846571	40847070	+	0	NA	promoter-TSS (NM_028140)	promoter-TSS (NM_028140)	34	NM_028140	72175	Mm.130610	NM_028140	ENSMUSG00000025759	Mfsd8	2810423E13Rik|AI836898|AV142426|Cln7	major facilitator superfamily domain containing 8	protein-coding
1747	chr17	74338522	74339021	+	0	NA	promoter-TSS (NM_001162870)	promoter-TSS (NM_001162870)	-216	NM_001357738	50850	Mm.19804	NM_016962	ENSMUSG00000024068	Spast	Spg4|mKIAA1083	spastin	protein-coding
820	chr10	39898878	39899377	+	0	NA	non-coding (NR_033628, exon 1 of 4)	non-coding (NR_033628, exon 1 of 4)	111	NR_033628	213332	Mm.484359	NR_033628		Mfsd4b4	AA474331	major facilitator superfamily domain containing 4B4	pseudo
1799	chr6	86472016	86472515	+	0	NA	non-coding (NR_131125, exon 5 of 5)	non-coding (NR_131125, exon 5 of 5)	8565	NR_131125	320486	Mm.391625	NR_131125	ENSMUSG00000085589	A430078I02Rik	T25621	RIKEN cDNA A430078I02 gene	ncRNA
1552	chr14	25693913	25694412	+	0	NA	promoter-TSS (NM_134084)	promoter-TSS (NM_134084)	-8	NM_134084	105675	Mm.41656	NM_134084	ENSMUSG00000021868	Ppif	AW457192|CyP-D|CyP-F|CypD|PPIase	peptidylprolyl isomerase F (cyclophilin F)	protein-coding
1194	chr3	103914018	103914517	+	0	NA	5' UTR (NM_001356558, exon 1 of 6)	5' UTR (NM_001356558, exon 1 of 6)	147	NM_172684	229675	Mm.29366	NM_172684	ENSMUSG00000044098	Rsbn1	C230004D03Rik|E330004N01|KDM9|Rosbin|Rsbn|Rsbp|mKIAA3002	rosbin, round spermatid basic protein 1	protein-coding
3716	chr2	118520011	118520510	+	0	NA	Intergenic	Intergenic	24327	NR_138603	171543	Mm.210125	NM_138313	ENSMUSG00000040093	Bmf	AW260063|AW411872	BCL2 modifying factor	protein-coding
4433	chr3	98645400	98645899	+	0	NA	promoter-TSS (NM_008295)	promoter-TSS (NM_008295)	-115	NM_008295	15496	Mm.17910	NM_008295	ENSMUSG00000038092	Hsd3b5	-	hydroxy-delta-5-steroid dehydrogenase, 3 beta- and steroid delta-isomerase 5	protein-coding
41	chr6	31216122	31216621	+	0	NA	intron (NR_110469, intron 1 of 3)	CpG	2103	NR_110471	232685	Mm.443019	NM_144555	ENSMUSG00000044471	Lncpint	Lincpint|MNCb-1768|Pint|linc-Pint	long non-protein coding RNA, Trp53 induced transcript	ncRNA
3014	chr13	113602933	113603432	+	0	NA	intron (NM_130796, intron 1 of 1)	intron (NM_130796, intron 1 of 1)	15382	NM_130796	170625	Mm.33721	NM_130796	ENSMUSG00000042364	Snx18	Snag1	sorting nexin 18	protein-coding
3084	chr7	43453952	43454451	+	0	NA	intron (NR_075104, intron 3 of 5)	intron (NR_075104, intron 3 of 5)	-3296	NR_106018	102465636		NR_106018	ENSMUSG00000099210	Mir7051	Gm27685|mmu-mir-7051	microRNA 7051	ncRNA
2887	chr19	4071348	4071847	+	0	NA	Intergenic	RMER17C|LTR|ERVK	-10891	NM_001160253	29866	Mm.46268	NM_013878	ENSMUSG00000024857	Cabp2	-	calcium binding protein 2	protein-coding
1453	chr5	113226770	113227269	+	0	NA	intron (NM_001033428, intron 1 of 4)	intron (NM_001033428, intron 1 of 4)	110	NM_001033428	333048	Mm.332586	NM_001033428	ENSMUSG00000066964	Tmem211	Gm854	transmembrane protein 211	protein-coding
866	chr19	4570724	4571223	+	0	NA	intron (NM_001162946, intron 2 of 20)	L1M2|LINE|L1	-23346	NM_008797	18563	Mm.1845	NM_008797	ENSMUSG00000024892	Pcx	Pc|Pcb	pyruvate carboxylase	protein-coding
2223	chr8	119574945	119575444	+	0	NA	promoter-TSS (NM_026648)	promoter-TSS (NM_026648)	6	NM_175185	72552	Mm.36756	NM_175185	ENSMUSG00000034189	Hsdl1	2700067E09Rik	hydroxysteroid dehydrogenase like 1	protein-coding
3532	chr19	53313991	53314490	+	0	NA	intron (NM_001360348, intron 1 of 5)	intron (NM_001360348, intron 1 of 5)	2795	NM_001360348	17859	Mm.2154	NM_010847	ENSMUSG00000025025	Mxi1	Gm10197|Mad2|bHLHc11	MAX interactor 1, dimerization protein	protein-coding
770	chr11	87126932	87127431	+	0	NA	5' UTR (NM_001363026, exon 1 of 23)	5' UTR (NM_001363026, exon 1 of 23)	106	NM_001363025	68729	Mm.17436	NM_197987	ENSMUSG00000018548	Trim37	1110032A10Rik|2810004E07Rik|AI848587|AU043018|MUL|TEF3	tripartite motif-containing 37	protein-coding
3380	chr5	67260423	67260922	+	0	NA	5' UTR (NM_028975, exon 1 of 8)	5' UTR (NM_028975, exon 1 of 8)	107	NM_030108	67878	Mm.23217	NM_028975	ENSMUSG00000037720	Tmem33	1110006G02Rik|1600019D15Rik|2410089A21Rik|2700052H22Rik|5430406L04Rik|AA388285|AI314185|AI426615|db83	transmembrane protein 33	protein-coding
4292	chr14	26530342	26530841	+	0	NA	intron (NM_032008, intron 1 of 22)	intron (NM_032008, intron 1 of 22)	4033	NM_032008	83997	Mm.36769	NM_032008	ENSMUSG00000021870	Slmap	D330001L02Rik|Miranda|Slap|mKIAA1601	sarcolemma associated protein	protein-coding
1097	chr19	8785962	8786461	+	0	NA	5' UTR (NM_146092, exon 1 of 12)	5' UTR (NM_146092, exon 1 of 12)	105	NM_146092	225895	Mm.220886	NM_146092	ENSMUSG00000003680	Taf6l	2810417N14Rik|BB223262|C530024J06Rik|Paf65a	TATA-box binding protein associated factor 6 like	protein-coding
641	chr9	21367551	21368050	+	0	NA	promoter-TSS (NM_001277321)	promoter-TSS (NM_001277321)	-71	NM_001042708	16201	Mm.440026	NM_010561	ENSMUSG00000032178	Ilf3	MBII-26|MPHOSPH4|NF90|NFAR	interleukin enhancer binding factor 3	protein-coding
4734	chr15	85878945	85879444	+	0	NA	promoter-TSS (NM_028063)	promoter-TSS (NM_028063)	-133	NM_028063	72026	Mm.158211	NM_028063	ENSMUSG00000022386	Trmu	1110005N20Rik|1600025P05Rik|AI314320|Trmt1	tRNA 5-methylaminomethyl-2-thiouridylate methyltransferase	protein-coding
838	chr8	11008729	11009228	+	0	NA	promoter-TSS (NM_001081212)	promoter-TSS (NM_001081212)	-49	NM_001081212	384783	Mm.407207	NM_001081212	ENSMUSG00000038894	Irs2	Irs-2	insulin receptor substrate 2	protein-coding
2962	chr17	87289309	87289808	+	0	NA	intron (NM_028639, intron 1 of 19)	intron (NM_028639, intron 1 of 19)	6672	NM_028639	225049	Mm.77396	NM_028639	ENSMUSG00000036918	Ttc7	1110035E02Rik|1700007L07Rik|Ttc7a|fsn|hea	tetratricopeptide repeat domain 7	protein-coding
2664	chr12	69158937	69159436	+	0	NA	promoter-TSS (NM_009093)	promoter-TSS (NM_009093)	0	NM_009093	20090	Mm.379006	NM_009093	ENSMUSG00000034892	Rps29	-	ribosomal protein S29	protein-coding
616	chr7	141301315	141301814	+	0	NA	intron (NM_001282073, intron 11 of 11)	intron (NM_001282073, intron 11 of 11)	9546	NM_007878	13491	Mm.41075	NM_007878	ENSMUSG00000025496	Drd4	AW125663|D4R|Drd-4	dopamine receptor D4	protein-coding
1121	chr4	134853479	134853978	+	0	NA	promoter-TSS (NM_001355499)	promoter-TSS (NM_001355499)	-383	NM_025382	66146	Mm.99793	NM_025382	ENSMUSG00000028826	Maco1	1110007C24Rik|9230118A01Rik|AI317300|AI606104|C61|Tmem57	macoilin 1	protein-coding
870	chr15	76576092	76576591	+	0	NA	promoter-TSS (NR_073123)	promoter-TSS (NR_073123)	-18	NM_172960	268822	Mm.181624	NM_172960	ENSMUSG00000022550	Adck5	A230108P17	aarF domain containing kinase 5	protein-coding
4245	chr7	126583112	126583611	+	0	NA	promoter-TSS (NM_001329789)	promoter-TSS (NM_001329789)	-125	NM_009907	12752	Mm.268930	NM_009907	ENSMUSG00000030720	Cln3	AI323623	ceroid lipofuscinosis, neuronal 3, juvenile (Batten, Spielmeyer-Vogt disease)	protein-coding
896	chr11	40694680	40695179	+	0	NA	5' UTR (NM_001199274, exon 1 of 7)	5' UTR (NM_001199274, exon 1 of 7)	274	NM_001199274	108645	Mm.293771	NM_134017	ENSMUSG00000042032	Mat2b	1110064C04Rik|2410018D16Rik|AI182287|AU022853|MAT-II|MATIIbeta|TGR	methionine adenosyltransferase II, beta	protein-coding
3530	chr4	45467374	45467873	+	0	NA	intron (NM_001033306, intron 2 of 5)	intron (NM_001033306, intron 2 of 5)	-58857	NM_001009949	230125	Mm.260210	NM_001009949	ENSMUSG00000045973	Slc25a51	9130208E07Rik|D130005A03Rik|Gm138|Mcart1	solute carrier family 25, member 51	protein-coding
3672	chr5	121660242	121660741	+	0	NA	promoter-TSS (NM_001289543)	promoter-TSS (NM_001289543)	19	NM_028037	71985	Mm.45423	NM_028037	ENSMUSG00000029456	Acad10	2410021P16Rik	acyl-Coenzyme A dehydrogenase family, member 10	protein-coding
2903	chr7	101323163	101323662	+	0	NA	intron (NM_001360460, intron 3 of 7)	(TG)n|Simple_repeat|Simple_repeat	2299	NM_019990	56018	Mm.28896	NM_019990	ENSMUSG00000030688	Stard10	AV048538|CGI-52|NY-C0-28|PC-TP2|PCTP2|Pctpl|Sdccag28|SdccagG28|TISP-81	START domain containing 10	protein-coding
2165	chr17	10319532	10320031	+	0	NA	promoter-TSS (NM_001159516)	promoter-TSS (NM_001159516)	-138	NR_037588	100526796	Mm.384135	NR_037588		Cahm	B930003M22Rik	colon adenocarcinoma hypermethylated RNA	ncRNA
2347	chr11	61494146	61494645	+	0	NA	promoter-TSS (NM_001291037)	promoter-TSS (NM_001291037)	-129	NM_001291034	23939	Mm.38172	NM_011841	ENSMUSG00000001034	Mapk7	BMK-1|BMK1|ERK-5|ERK5|Erk5-T|PRKM7|b2b2346Clo	mitogen-activated protein kinase 7	protein-coding
4310	chr15	103258125	103258624	+	0	NA	promoter-TSS (NM_001302341)	promoter-TSS (NM_001302341)	29	NM_001302341	18022	Mm.457989	NM_008685	ENSMUSG00000058794	Nfe2	NF-E2|NF-E2/P45|p45|p45NFE2|p45nf-e2	nuclear factor, erythroid derived 2	protein-coding
777	chr11	88718216	88718715	+	0	NA	promoter-TSS (NM_001201341)	promoter-TSS (NM_001201341)	-178	NR_038058	193280	Mm.396842	NR_038058		C030037D09Rik	9330160M04	RIKEN cDNA C030037D09 gene	ncRNA
3609	chr8	66486218	66486717	+	0	NA	promoter-TSS (NM_025465)	promoter-TSS (NM_025465)	63	NM_025465	66282	Mm.294985	NM_025465	ENSMUSG00000025591	Tma16	1810029B16Rik	translation machinery associated 16	protein-coding
2786	chr18	65097761	65098260	+	0	NA	intron (NM_031881, intron 4 of 29)	intron (NM_031881, intron 4 of 29)	74483	NM_031881	83814	Mm.98668	NM_031881	ENSMUSG00000024589	Nedd4l	1300012C07Rik|Nedd4-2|Nedd4b	neural precursor cell expressed, developmentally down-regulated gene 4-like	protein-coding
3968	chr4	83256688	83257187	+	0	NA	intron (NM_027238, intron 6 of 19)	intron (NM_027238, intron 6 of 19)	67252	NM_027238	69863	Mm.5540	NM_025782	ENSMUSG00000038172	Ttc39b	1810054D07Rik|9130422G05Rik|AI450603|AV103077|AW215585	tetratricopeptide repeat domain 39B	protein-coding
1672	chr2	122234951	122235450	+	0	NA	intron (NM_146126, intron 1 of 8)	intron (NM_146126, intron 1 of 8)	361	NM_146126	20322	Mm.371580	NM_146126	ENSMUSG00000027227	Sord	SDH|Sdh-1|Sdh1|Sodh-1|XDH	sorbitol dehydrogenase	protein-coding
2325	chr17	31856354	31856853	+	0	NA	promoter-TSS (NM_010831)	promoter-TSS (NM_010831)	-799	NM_010831	17691	Mm.290941	NM_010831	ENSMUSG00000024042	Sik1	Hrt-20|Msk|Sik|Sik-1|Snf1lk	salt inducible kinase 1	protein-coding
1685	chr2	84715016	84715515	+	0	NA	promoter-TSS (NM_144887)	promoter-TSS (NM_144887)	-101	NM_144887	228136	Mm.288508	NM_144887	ENSMUSG00000034075	Zdhhc5	1110032A17Rik|AI451382|Zisp	zinc finger, DHHC domain containing 5	protein-coding
1891	chr4	137480535	137481034	+	0	NA	intron (NM_008305, intron 1 of 96)	intron (NM_008305, intron 1 of 96)	11981	NM_008305	15530	Mm.273662	NM_008305	ENSMUSG00000028763	Hspg2	AI852380|HSPG|Pcn|Plc|per	perlecan (heparan sulfate proteoglycan 2)	protein-coding
3941	chr5	144370852	144371351	+	0	NA	Intergenic	Intergenic	12576	NR_102373	100579137		NR_102372	ENSMUSG00000104600	Dmrt1i	Dmr	Dmrt1 interacting ncRNA	ncRNA
2768	chr7	79466458	79466957	+	0	NA	promoter-TSS (NM_001360095)	promoter-TSS (NM_001360095)	-434	NM_017462	18975	Mm.3616	NM_017462	ENSMUSG00000039176	Polg	AA409516|PolgA	polymerase (DNA directed), gamma	protein-coding
562	chr11	120531609	120532108	+	0	NA	intron (NM_008101, intron 1 of 13)	intron (NM_008101, intron 1 of 13)	1131	NM_008101	14527	Mm.22329	NM_008101	ENSMUSG00000025127	Gcgr	GR	glucagon receptor	protein-coding
2269	chr16	11065983	11066482	+	0	NA	promoter-TSS (NM_009223)	promoter-TSS (NM_009223)	-66	NM_009223	20621	Mm.325800	NM_009223	ENSMUSG00000037972	Snn	2810407J07Rik|AI848521|AW547286	stannin	protein-coding
1102	chr8	123661426	123661925	+	0	NA	3' UTR (NM_133955, exon 3 of 3)	3' UTR (NM_133955, exon 3 of 3)	7746	NM_133955	69581	Mm.168257	NM_133955	ENSMUSG00000039960	Rhou	2310026M05Rik|AI182090|Arhu|CDC42L1|G28K|WRCH-1|WRCH1|mG28K	ras homolog family member U	protein-coding
183	chr17	45825770	45826269	+	0	NA	Intergenic	ID_B1|SINE|B4	55433	NR_152136	75154	Mm.399341	NR_152136		4930542M03Rik	-	RIKEN cDNA 4930542M03 gene	ncRNA
2544	chr17	72836063	72836562	+	0	NA	promoter-TSS (NM_027166)	promoter-TSS (NM_027166)	-316	NM_027166	383295	Mm.277533	NM_027166	ENSMUSG00000039770	Ypel5	2310076K21Rik|CGI-127	yippee like 5	protein-coding
1478	chr5	100415981	100416480	+	0	NA	promoter-TSS (NM_026969)	promoter-TSS (NM_026969)	4	NM_001359323	69162	Mm.18634	NM_026969	ENSMUSG00000035325	Sec31a	1810024J13Rik|ABP125|ABP130|AU042160|HSPC275|Sec31l1	Sec31 homolog A (S. cerevisiae)	protein-coding
2541	chr17	86503058	86503557	+	0	NA	intron (NM_011104, intron 10 of 14)	intron (NM_011104, intron 10 of 14)	-216129	NR_045435	72104	Mm.443401	NR_045435	ENSMUSG00000100738	2010106C02Rik	-	RIKEN cDNA 2010106C02 gene	ncRNA
439	chr1	165594704	165595203	+	0	NA	intron (NM_001347128, intron 2 of 2)	intron (NM_001347128, intron 2 of 2)	39588	NM_001001880	68481	Mm.46438	NM_001001880	ENSMUSG00000026566	Mpzl1	1110007A10Rik|PZR	myelin protein zero-like 1	protein-coding
362	chr7	38018717	38019216	+	0	NA	intron (NM_011274, intron 1 of 10)	CpG	586	NM_011274	19777	Mm.387220	NM_011274	ENSMUSG00000030421	Uri1	C80913|NNX3|Rmp	URI1, prefoldin-like chaperone	protein-coding
1379	chr14	21830974	21831473	+	0	NA	promoter-TSS (NM_011695)	promoter-TSS (NM_011695)	-338	NM_011695	22334	Mm.262327	NM_011695	ENSMUSG00000021771	Vdac2	Vdac6|mVDAC2|mVDAC6	voltage-dependent anion channel 2	protein-coding
2607	chr13	69611815	69612314	+	0	NA	promoter-TSS (NM_145354)	promoter-TSS (NM_145354)	48	NM_145354	28114	Mm.260009	NM_145354	ENSMUSG00000021595	Nsun2	D13Wsu123e|Misu	NOL1/NOP2/Sun domain family member 2	protein-coding
3345	chr4	155249471	155249970	+	0	NA	promoter-TSS (NM_001347262)	promoter-TSS (NM_001347262)	-246	NM_001190445	67513	Mm.10374	NM_001190445	ENSMUSG00000073684	Faap20	2610002J02Rik	Fanconi anemia core complex associated protein 20	protein-coding
4598	chr10	44474295	44474794	+	0	NA	Intergenic	Intergenic	-15796	NM_007548	12142	Mm.4800	NM_007548	ENSMUSG00000038151	Prdm1	Blimp-1|Blimp1|PRDI-BF1|ZNFPR1A1|b2b1765Clo	PR domain containing 1, with ZNF domain	protein-coding
3798	chr14	31639165	31639664	+	0	NA	intron (NM_019975, intron 2 of 16)	B3|SINE|B2	1551	NM_019975	56794	Mm.38887	NM_019975	ENSMUSG00000021884	Hacl1	1600020H07Rik|Hpcl|Phyh2	2-hydroxyacyl-CoA lyase 1	protein-coding
2496	chr3	57735363	57735862	+	0	NA	promoter-TSS (NM_001304456)	promoter-TSS (NM_001304456)	-445	NM_011883	24017	Mm.274360	NM_011883	ENSMUSG00000036503	Rnf13	2010001H16Rik|Rzf	ring finger protein 13	protein-coding
407	chr5	28070893	28071392	+	0	NA	promoter-TSS (NM_153526)	promoter-TSS (NM_153526)	-270	NM_153526	231070	Mm.30221	NM_153526	ENSMUSG00000045294	Insig1	1810013C12Rik|Insig-1	insulin induced gene 1	protein-coding
3686	chr6	56831778	56832277	+	0	NA	promoter-TSS (NM_012056)	promoter-TSS (NM_012056)	-32	NM_012056	27055	Mm.20943	NM_012056	ENSMUSG00000029781	Fkbp9	1810014L23|AW549641|FKBP-63|FKBP-9|FKBP60|FKBP63|FKBP65RS	FK506 binding protein 9	protein-coding
4374	chr1	180365115	180365614	+	0	NA	intron (NM_001081175, intron 2 of 7)	intron (NM_001081175, intron 2 of 7)	-34815	NR_003623	277333	Mm.389223	NM_199472		Gm5069	EG277333	glyceraldehyde-3-phosphate dehydrogenase pseudogene	pseudo
18	chr8	122460583	122461082	+	0	NA	promoter-TSS (NM_013914)	promoter-TSS (NM_013914)	-143	NM_013914	30927	Mm.103673	NM_013914	ENSMUSG00000006587	Snai3	AI643946|Smuc|Zfp293	snail family zinc finger 3	protein-coding
376	chr15	38568375	38568874	+	0	NA	intron (NR_045757, intron 2 of 2)	intron (NR_045757, intron 2 of 2)	26310	NR_045757	69679	Mm.416890	NR_045757	ENSMUSG00000102106	2310043O21Rik	-	RIKEN cDNA 2310043O21 gene	ncRNA
4511	chr12	111538351	111538850	+	0	NA	intron (NM_178041, intron 2 of 11)	CpG-3539	499	NM_173363	217869	Mm.271222	NM_173363	ENSMUSG00000021282	Eif5	2810011H21Rik|D12Ertd549e	eukaryotic translation initiation factor 5	protein-coding
1393	chr12	112693405	112693904	+	0	NA	Intergenic	CpG	14814	NM_001100460	382639	Mm.11350	NM_001100460	ENSMUSG00000037638	Zbtb42	EG382639|Gm5188|simiRP58	zinc finger and BTB domain containing 42	protein-coding
1167	chr6	83132126	83132625	+	0	NA	Intergenic	Intergenic	-3433	NM_001136227	20166	Mm.4139	NM_009106	ENSMUSG00000034930	Rtkn	-	rhotekin	protein-coding
609	chr15	38661667	38662166	+	0	NA	promoter-TSS (NM_025494)	promoter-TSS (NM_025494)	12	NM_025494	66335	Mm.276618	NM_025494	ENSMUSG00000022295	Atp6v1c1	1700025B18Rik|U13839	ATPase, H+ transporting, lysosomal V1 subunit C1	protein-coding
3652	chr8	126497516	126498015	+	0	NA	Intergenic	Intergenic	-22700	NM_001159907	212728	Mm.482479	NM_001159907	ENSMUSG00000090290	Tarbp1	Gm17296|Gm179	TAR RNA binding protein 1	protein-coding
3373	chr14	21106510	21107009	+	0	NA	intron (NM_134079, intron 3 of 10)	intron (NM_134079, intron 3 of 10)	30607	NM_001243041	11534	Mm.188734	NM_134079	ENSMUSG00000039197	Adk	2310026J05Rik|5033405D03Rik|AI255373|AI987814|Ak	adenosine kinase	protein-coding
148	chr16	18877444	18877943	+	0	NA	intron (NM_010435, intron 1 of 24)	CpG	943	NM_010435	15260	Mm.15694	NM_010435	ENSMUSG00000022702	Hira	AA138857|D16Ertd95e|Gm15797|N28177|Tuple1	histone cell cycle regulator	protein-coding
1343	chr11	109362362	109362861	+	0	NA	promoter-TSS (NM_010303)	promoter-TSS (NM_010303)	-183	NM_010303	14674	Mm.193925	NM_010303	ENSMUSG00000020611	Gna13	AU024132|AU043124|Galpha13	guanine nucleotide binding protein, alpha 13	protein-coding
2489	chr2	102186207	102186706	+	0	NA	promoter-TSS (NM_001290784)	promoter-TSS (NM_001290784)	4	NM_178886	241576	Mm.489740	NM_178886	ENSMUSG00000048058	Ldlrad3	6430500P08|AI194318|Lrad3	low density lipoprotein receptor class A domain containing 3	protein-coding
2655	chr10	80159927	80160426	+	0	NA	intron (NR_038088, intron 1 of 4)	CpG	-7663	NM_007705	12696	Mm.17898	NM_007705	ENSMUSG00000045193	Cirbp	Cirp|R74941	cold inducible RNA binding protein	protein-coding
726	chr15	103239733	103240232	+	0	NA	promoter-TSS (NR_002885)	promoter-TSS (NR_002885)	-130	NM_001076789	12419	Mm.262059	NM_007626	ENSMUSG00000009575	Cbx5	2610029O15Rik|C75991|HP1|Hp1a|Hp1alpha	chromobox 5	protein-coding
2509	chr1	72773242	72773741	+	0	NA	Intergenic	Intergenic	-50989	NM_008342	16008	Mm.141936	NM_008342	ENSMUSG00000039323	Igfbp2	AI255832|IBP-2|Igfbp-2|mIGFBP-2	insulin-like growth factor binding protein 2	protein-coding
2955	chr2	30545076	30545575	+	0	NA	Intergenic	CpG	-49719	NM_030137	78617	Mm.40413	NM_030137	ENSMUSG00000047363	Cstad	9530039B02Rik	CSA-conditional, T cell activation-dependent protein	protein-coding
2703	chr2	168101743	168102242	+	0	NA	TTS (NM_021409)	TTS (NM_021409)	20988	NM_021409	58220	Mm.292834	NM_021409	ENSMUSG00000044641	Pard6b	AV025615|Par6b	par-6 family cell polarity regulator beta	protein-coding
4210	chr15	10399681	10400180	+	0	NA	intron (NM_001031851, intron 12 of 13)	intron (NM_001031851, intron 12 of 13)	41351	NM_001031851	268782	Mm.482244	NM_001031851	ENSMUSG00000089678	Agxt2	AI303810|AI663818	alanine-glyoxylate aminotransferase 2	protein-coding
4110	chr11	98590521	98591020	+	0	NA	Intergenic	MIR|SINE|MIR	-3525	NM_025661	66612	Mm.180546	NM_025661	ENSMUSG00000038150	Ormdl3	2810011N17Rik|AI315223	ORM1-like 3 (S. cerevisiae)	protein-coding
157	chr4	148444230	148444729	+	0	NA	5' UTR (NM_027873, exon 1 of 2)	5' UTR (NM_027873, exon 1 of 2)	281	NM_027873	71707	Mm.292503	NM_027873	ENSMUSG00000047719	Ubiad1	1200002M06Rik|AI426463|AW320947|Tere1	UbiA prenyltransferase domain containing 1	protein-coding
964	chr9	21287748	21288247	+	0	NA	promoter-TSS (NM_145416)	promoter-TSS (NM_145416)	-28	NM_145416	215194	Mm.290690	NM_145416	ENSMUSG00000035047	Kri1	-	KRI1 homolog	protein-coding
2009	chr5	28055431	28055930	+	0	NA	Intergenic	Intergenic	-15732	NM_153526	231070	Mm.30221	NM_153526	ENSMUSG00000045294	Insig1	1810013C12Rik|Insig-1	insulin induced gene 1	protein-coding
1909	chr8	70865575	70866074	+	0	NA	Intergenic	CpG	-2566	NM_001363407	84036	Mm.32074	NM_032397	ENSMUSG00000002908	Kcnn1	AI854248|KCa2.1|SK1	potassium intermediate/small conductance calcium-activated channel, subfamily N, member 1	protein-coding
4192	chr7	4632061	4632560	+	0	NA	intron (NM_172894, intron 23 of 23)	intron (NM_172894, intron 23 of 23)	-1828	NM_023440	68255	Mm.389784	NM_023440	ENSMUSG00000045282	Tmem86b	C330014O21Rik	transmembrane protein 86B	protein-coding
935	chr1	182282413	182282912	+	0	NA	promoter-TSS (NM_001360783)	promoter-TSS (NM_001360783)	139	NM_007853	13244	Mm.29648	NM_007853	ENSMUSG00000038633	Degs1	AA536663|Degs|Des1|Mdes	delta(4)-desaturase, sphingolipid 1	protein-coding
2627	chr17	71615972	71616471	+	0	NA	promoter-TSS (NM_175639)	promoter-TSS (NM_175639)	6	NM_175639	72515	Mm.257762	NM_175639	ENSMUSG00000041057	Wdr43	2610318G08Rik|AU020887|AV024208|Wrd43|mKIAA0007	WD repeat domain 43	protein-coding
3576	chr16	87454669	87455168	+	0	NA	promoter-TSS (NM_024258)	promoter-TSS (NM_024258)	-67	NM_024258	74112	Mm.152941	NM_024258	ENSMUSG00000025616	Usp16	1200004E02Rik|2810483I07Rik|6330514E22Rik|UBPM	ubiquitin specific peptidase 16	protein-coding
1213	chr17	56780540	56781039	+	0	NA	exon (NM_009056, exon 13 of 17)	exon (NM_009056, exon 13 of 17)	10513	NM_001195673	100504446	Mm.46157	NM_001195673	ENSMUSG00000090273	Prr22	Gm546	proline rich 22	protein-coding
1093	chr2	26957093	26957592	+	0	NA	intron (NR_156410, intron 4 of 6)	intron (NR_156410, intron 4 of 6)	7044	NM_001362876	227656	Mm.291874	NM_207234	ENSMUSG00000052406	Rexo4	Gm111|Rex4|Xpmc2h	REX4, 3'-5' exonuclease	protein-coding
81	chr7	4150719	4151218	+	0	NA	TTS (NM_021454)	TTS (NM_021454)	-1096	NM_175529	243813	Mm.347643	NM_175529	ENSMUSG00000043432	Leng9	9530024C23Rik|F630035L11Rik	leukocyte receptor cluster (LRC) member 9	protein-coding
1300	chr3	152396155	152396654	+	0	NA	promoter-TSS (NM_001287139)	promoter-TSS (NM_001287139)	-280	NM_001287139	108946	Mm.379292	NM_198416	ENSMUSG00000039068	Zzz3	3110065C23Rik|6430567E01Rik|AA408566|AI481057|AW556059|R75514	zinc finger, ZZ domain containing 3	protein-coding
624	chr6	72244210	72244709	+	0	NA	Intergenic	Intergenic	-8882	NM_153778	71093	Mm.87449	NM_153778	ENSMUSG00000037621	Atoh8	4933425C05Rik|Hath6|Math6|bHLHa21|okadin	atonal bHLH transcription factor 8	protein-coding
2598	chr3	41590927	41591426	+	0	NA	intron (NM_172303, intron 3 of 10)	intron (NM_172303, intron 3 of 10)	26296	NM_001130186	269424	Mm.286285	NM_172303	ENSMUSG00000025764	Jade1	AU041499|D530048A03Rik|Phf17|mKIAA1807	jade family PHD finger 1	protein-coding
371	chr4	154294085	154294584	+	0	NA	intron (NM_001112744, intron 1 of 14)	intron (NM_001112744, intron 1 of 14)	5561	NM_001112744	230972	Mm.38481	NM_001112744	ENSMUSG00000029032	Arhgef16	-	Rho guanine nucleotide exchange factor (GEF) 16	protein-coding
204	chr11	115163157	115163656	+	0	NA	promoter-TSS (NM_012030)	promoter-TSS (NM_012030)	65	NM_012030	26941	Mm.27842	NM_012030	ENSMUSG00000020733	Slc9a3r1	EBP-50|NHE-RF|NHERF-1|NHERF1	solute carrier family 9 (sodium/hydrogen exchanger), member 3 regulator 1	protein-coding
1041	chr1	17097714	17098213	+	0	NA	promoter-TSS (NM_020604)	promoter-TSS (NM_020604)	-74	NM_020604	57339	Mm.143761	NM_020604	ENSMUSG00000042686	Jph1	JP-1|Jp1	junctophilin 1	protein-coding
1990	chr5	64809273	64809772	+	0	NA	intron (NM_008453, intron 1 of 5)	intron (NM_008453, intron 1 of 5)	5999	NM_008453	16599	Mm.392759	NM_008453	ENSMUSG00000029178	Klf3	9930027G08Rik|AL024007|Bklf|Tef-2	Kruppel-like factor 3 (basic)	protein-coding
4611	chr15	76208082	76208581	+	0	NA	promoter-TSS (NM_201388)	promoter-TSS (NM_201388)	-78	NM_001164203	18810	Mm.234912	NM_011117	ENSMUSG00000022565	Plec	AA591047|AU042537|EBS1|PCN|PLTN|Plec1	plectin	protein-coding
3254	chr10	77517881	77518380	+	0	NA	Intergenic	Intergenic	2232	NR_163865
814	chr19	3323844	3324343	+	0	NA	intron (NM_013495, intron 1 of 18)	CpG	792	NM_013495	12894	Mm.18522	NM_013495	ENSMUSG00000024900	Cpt1a	C730027G07|CPTI|Cpt1	carnitine palmitoyltransferase 1a, liver	protein-coding
2492	chr6	21949738	21950237	+	0	NA	intron (NM_001311061, intron 1 of 11)	CpG	372	NM_023626	71777	Mm.39999	NM_023626	ENSMUSG00000029670	Ing3	1300013A07Rik|P47ING3	inhibitor of growth family, member 3	protein-coding
2109	chr9	53384085	53384584	+	0	NA	intron (NM_212445, intron 1 of 7)	CpG	311	NM_212445	68304	Mm.427519	NM_212445	ENSMUSG00000034487	Poglut3	2010004J24Rik|4833410J10Rik|AW549401|Kdelc2	protein O-glucosyltransferase 3	protein-coding
884	chr19	43524666	43525165	+	0	NA	promoter-TSS (NM_010324)	promoter-TSS (NM_010324)	-310	NM_010324	14718	Mm.19039	NM_010324	ENSMUSG00000025190	Got1	AI789014|Got-1|cAspAT|cCAT	glutamic-oxaloacetic transaminase 1, soluble	protein-coding
3539	chr2	169214401	169214900	+	0	NA	Intergenic	Intergenic	236381	NR_040326	75508	Mm.271256	NR_040326	ENSMUSG00000086348	1700017J07Rik	-	RIKEN cDNA 1700017J07 gene	ncRNA
749	chr10	17722838	17723337	+	0	NA	promoter-TSS (NM_010828)	promoter-TSS (NM_010828)	-141	NM_010828	17684	Mm.272321	NM_010828	ENSMUSG00000039910	Cited2	AI835299|ER154-like|Mrg1|Msg2|p35srj	Cbp/p300-interacting transactivator, with Glu/Asp-rich carboxy-terminal domain, 2	protein-coding
345	chr4	83270629	83271128	+	0	NA	intron (NM_027238, intron 3 of 19)	(CA)n|Simple_repeat|Simple_repeat	53311	NM_027238	69863	Mm.5540	NM_025782	ENSMUSG00000038172	Ttc39b	1810054D07Rik|9130422G05Rik|AI450603|AV103077|AW215585	tetratricopeptide repeat domain 39B	protein-coding
3323	chr15	78830997	78831496	+	0	NA	Intergenic	Intergenic	-11401	NM_027219	104445	Mm.307488	NM_027219	ENSMUSG00000049521	Cdc42ep1	1810058K22Rik|AA980734|Borg5|CEP1|MSE55	CDC42 effector protein (Rho GTPase binding) 1	protein-coding
4408	chr1	30873633	30874132	+	0	NA	Intergenic	CpG	-10626	NM_001081080	213109	Mm.194486	NM_025871	ENSMUSG00000048874	Phf3	2310061N19Rik	PHD finger protein 3	protein-coding
613	chr8	10891924	10892423	+	0	NA	Intergenic	Intergenic	-7749	NR_102285	71624	Mm.139075	NR_102285	ENSMUSG00000109089	4833411C07Rik	-	RIKEN cDNA 4833411C07 gene	ncRNA
952	chr11	74649676	74650175	+	0	NA	intron (NM_001081158, intron 1 of 25)	CpG	421	NM_001081158	74148	Mm.214574	NM_001081158	ENSMUSG00000020741	Cluh	1300001I01Rik|Kiaa0664|mKIAA0664	clustered mitochondria (cluA/CLU1) homolog	protein-coding
2691	chr17	4907841	4908340	+	0	NA	Intergenic	CpG	-86984	NM_001085355	239985	Mm.133401	NM_001085355	ENSMUSG00000069729	Arid1b	8030481M12|9330189K18Rik|AI836955|Ardi1b|B230217J03Rik|BAF250B|mKIAA1235	AT rich interactive domain 1B (SWI-like)	protein-coding
4498	chr1	84851439	84851938	+	0	NA	intron (NM_025386, intron 1 of 3)	intron (NM_025386, intron 1 of 3)	11847	NM_025386	66153	Mm.381192	NM_025386	ENSMUSG00000073633	Fbxo36	0610008D19Rik|1110020F21Rik|2410002G19Rik|D1Ertd757e	F-box protein 36	protein-coding
3058	chr3	27904922	27905421	+	0	NA	Intergenic	Intergenic	-8803	NM_001164437	208613	Mm.59189	NM_001164437	ENSMUSG00000043164	Tmem212	E030011K20Rik|Gm564	transmembrane protein 212	protein-coding
4331	chr19	45017760	45018259	+	0	NA	promoter-TSS (NM_001130526)	promoter-TSS (NM_001130526)	-126	NM_001130526	226154	Mm.28204	NM_145503	ENSMUSG00000035342	Lzts2	BC014695|LAPSER1|mKIAA1813	leucine zipper, putative tumor suppressor 2	protein-coding
253	chr19	7494162	7494661	+	0	NA	promoter-TSS (NM_146091)	promoter-TSS (NM_146091)	-27	NM_146091	109168	Mm.264016	NM_146091	ENSMUSG00000024759	Atl3	4633402C03Rik|5730596K20Rik|AI465397|AW228836	atlastin GTPase 3	protein-coding
4158	chr2	77503555	77504054	+	0	NA	intron (NM_178723, intron 3 of 9)	intron (NM_178723, intron 3 of 9)	15862	NR_156434	241494	Mm.490320	NM_178723	ENSMUSG00000027016	Zfp385b	B830010L13Rik|C130013B13Rik|Zfp533|Znf385b	zinc finger protein 385B	protein-coding
3278	chr4	137943456	137943955	+	0	NA	intron (NM_001369177, intron 8 of 18)	Tigger9a|DNA|TcMar-Tigger	22912	NM_001369178	230857	Mm.401062	NM_199307	ENSMUSG00000057530	Ece1	AW322500|ECE-1|ECE-1a|ECE-1b|ECE-1d	endothelin converting enzyme 1	protein-coding
2427	chr16	20141023	20141522	+	0	NA	intron (NM_001033237, intron 1 of 29)	CpG	209	NM_001145930	208146	Mm.390895	NM_001033237	ENSMUSG00000041215	Yeats2	BC042768|mKIAA1197	YEATS domain containing 2	protein-coding
63	chr11	98951430	98951929	+	0	NA	intron (NM_009024, intron 2 of 8)	intron (NM_009024, intron 2 of 8)	-8792	NM_001176528	19401	Mm.439744	NM_009024	ENSMUSG00000037992	Rara	Nr1b1|RAR|RARalpha1	retinoic acid receptor, alpha	protein-coding
1637	chr19	5912622	5913121	+	0	NA	promoter-TSS (NM_011262)	promoter-TSS (NM_011262)	0	NM_011262	19708	Mm.2651	NM_011262	ENSMUSG00000024826	Dpf2	2210010M07Rik|BAF45D|Req|ubi-d4	D4, zinc and double PHD fingers family 2	protein-coding
179	chr14	20181514	20182013	+	0	NA	promoter-TSS (NM_021542)	promoter-TSS (NM_021542)	19	NM_021542	16529	Mm.68998	NM_021542	ENSMUSG00000023243	Kcnk5	KCNK5b|TASK-2	potassium channel, subfamily K, member 5	protein-coding
1105	chr19	46075722	46076221	+	0	NA	5' UTR (NM_053086, exon 1 of 13)	5' UTR (NM_053086, exon 1 of 13)	124	NM_001039351	70769	Mm.402190	NM_053086	ENSMUSG00000015176	Nolc1	NOPP130|NOPP140|P130	nucleolar and coiled-body phosphoprotein 1	protein-coding
3705	chr19	26730497	26730996	+	0	NA	intron (NM_011416, intron 27 of 32)	intron (NM_011416, intron 27 of 32)	-17419	NM_001347439	67155	Mm.491146	NM_011416	ENSMUSG00000024921	Smarca2	2610209L14Rik|SNF2alpha|Snf2l2|brahma|brm	SWI/SNF related, matrix associated, actin dependent regulator of chromatin, subfamily a, member 2	protein-coding
1334	chr7	127931470	127931969	+	0	NA	TTS (NM_001319147)	TTS (NM_001319147)	-1606	NM_133351	76560	Mm.5875	NM_133351	ENSMUSG00000030800	Prss8	2410039E18Rik|AI313909|C79772|CAP1|fr|mCAP1	protease, serine 8 (prostasin)	protein-coding
3948	chr12	103657146	103657645	+	0	NA	promoter-TSS (NM_007618)	promoter-TSS (NM_007618)	-177	NM_007618	12401	Mm.290079	NM_007618	ENSMUSG00000060807	Serpina6	Cbg	serine (or cysteine) peptidase inhibitor, clade A, member 6	protein-coding
2499	chr2	73214255	73214754	+	0	NA	promoter-TSS (NM_030091)	promoter-TSS (NM_030091)	-57	NM_025942	67059	Mm.22661	NM_025942	ENSMUSG00000027108	Ola1	2510025G09Rik|2810405J23Rik|2810409H07Rik|Gtpbp9|PTD004	Obg-like ATPase 1	protein-coding
3776	chr12	80643601	80644100	+	0	NA	promoter-TSS (NM_026244)	promoter-TSS (NM_026244)	261	NM_007951	13877	Mm.246551	NM_007951	ENSMUSG00000021131	Erh	Mer|Prei1	ERH mRNA splicing and mitosis factor	protein-coding
2805	chr13	69701393	69701892	+	0	NA	Intergenic	Intergenic	38255	NM_001145162	76980	Mm.23960	NM_001145162	ENSMUSG00000052981	Ube2ql1	3110006E14Rik	ubiquitin-conjugating enzyme E2Q family-like 1	protein-coding
2096	chr10	74966744	74967243	+	0	NA	promoter-TSS (NM_010311)	promoter-TSS (NM_010311)	-184	NM_010311	14687	Mm.32595	NM_010311	ENSMUSG00000040009	Gnaz	AI847979|Gz	guanine nucleotide binding protein, alpha z subunit	protein-coding
1784	chr7	24399349	24399848	+	0	NA	promoter-TSS (NM_028047)	promoter-TSS (NM_028047)	-30	NM_028047	71997	Mm.150977	NM_028047	ENSMUSG00000002210	Smg9	1500002O20Rik|AI429693|N28092	smg-9 homolog, nonsense mediated mRNA decay factor (C. elegans)	protein-coding
938	chr14	11161616	11162115	+	0	NA	intron (NM_001308285, intron 1 of 9)	CpG	170	NM_010210	14198	Mm.397619	NM_010210	ENSMUSG00000060579	Fhit	AW045638|Fra14A2	fragile histidine triad gene	protein-coding
4016	chr13	44733272	44733771	+	0	NA	intron (NM_021878, intron 2 of 18)	CpG	2250	NM_001205043	16468	Mm.25059	NM_021878	ENSMUSG00000038518	Jarid2	Jmj|jumonji	jumonji, AT rich interactive domain 2	protein-coding
3882	chr5	53025444	53025943	+	0	NA	Intergenic	Intergenic	-23660	NM_011402	20531	Mm.284891	NM_011402	ENSMUSG00000029188	Slc34a2	AA536683|D5Ertd227e|NaPi-2b|Npt2b	solute carrier family 34 (sodium phosphate), member 2	protein-coding
2149	chr10	77097337	77097836	+	0	NA	intron (NM_009929, intron 2 of 41)	intron (NM_009929, intron 2 of 41)	16119	NM_001109991	12822	Mm.4352	NM_009929	ENSMUSG00000001435	Col18a1	-	collagen, type XVIII, alpha 1	protein-coding
1830	chr7	99141250	99141749	+	0	NA	promoter-TSS (NM_178635)	promoter-TSS (NM_178635)	-355	NM_178635	78610	Mm.323072	NM_178635	ENSMUSG00000035354	Uvrag	9530039D02Rik|AI648770|BB124205|Uvrag1|Uvragl	UV radiation resistance associated gene	protein-coding
1620	chr14	47224660	47225159	+	0	NA	Intergenic	Intergenic	-35496	NM_008102	14528	Mm.10651	NM_008102	ENSMUSG00000037580	Gch1	GTP-CH|GTP-CH-I|GTPCH|Gch	GTP cyclohydrolase 1	protein-coding
2241	chr11	20631795	20632294	+	0	NA	promoter-TSS (NM_001038625)	promoter-TSS (NM_001038625)	67	NM_001038625	58172	Mm.339676	NM_021372	ENSMUSG00000049800	Sertad2	AB041541|AU021878|Kiaa0127|MNCb-1504|SEI-2|Sei2|TRIP-Br2|mKIAA0127	SERTA domain containing 2	protein-coding
3917	chr11	98863320	98863819	+	0	NA	promoter-TSS (NM_197940)	promoter-TSS (NM_197940)	-29	NM_197940	68524	Mm.28661	NM_197940	ENSMUSG00000038013	Wipf2	1110014J05Rik|5730509C05Rik|AA407487|Gm1176|Wich|Wire	WAS/WASL interacting protein family, member 2	protein-coding
3060	chr2	165938373	165938872	+	0	NA	Intergenic	Intergenic	-53784	NM_001252587	228880	Mm.227598	NM_027230	ENSMUSG00000039671	Zmynd8	1110013E22Rik|2010005I16Rik|3632413B07Rik|AI316811|AL024039|Prkcbp1|RACK7	zinc finger, MYND-type containing 8	protein-coding
3167	chr10	63060293	63060792	+	0	NA	promoter-TSS (NM_001359529)	promoter-TSS (NM_001359529)	-171	NR_153193	68371	Mm.261389	NM_026701	ENSMUSG00000112129	Pbld1	0610038K03Rik|Mawbp|Pbld	phenazine biosynthesis-like protein domain containing 1	protein-coding
4203	chr11	98026430	98026929	+	0	NA	promoter-TSS (NM_001159483)	promoter-TSS (NM_001159483)	-31	NM_001159483	19921	Mm.10247	NM_009078	ENSMUSG00000017404	Rpl19	-	ribosomal protein L19	protein-coding
2370	chr16	30064956	30065455	+	0	NA	promoter-TSS (NM_008235)	promoter-TSS (NM_008235)	-152	NM_008235	15205	Mm.390859	NM_008235	ENSMUSG00000022528	Hes1	Hry|bHLHb39	hes family bHLH transcription factor 1	protein-coding
929	chr11	96943593	96944092	+	0	NA	promoter-TSS (NR_003293)	promoter-TSS (NR_003293)	177	NM_134021	103711	Mm.254704	NM_134021	ENSMUSG00000018659	Pnpo	AI415282	pyridoxine 5'-phosphate oxidase	protein-coding
2554	chr3	37907482	37907981	+	0	NA	intron (NR_040559, intron 1 of 3)	intron (NR_040559, intron 1 of 3)	8918	NR_040559	626410	Mm.389417	NR_040559	ENSMUSG00000106461	Gm20755	-	predicted gene, 20755	ncRNA
1583	chr11	83749988	83750487	+	0	NA	intron (NM_183249, intron 2 of 2)	RSINE1|SINE|B4	3297	NM_183249	66107	Mm.902	NM_183249	ENSMUSG00000051748	Wfdc21	1100001G20Rik|Wdnm1-like	WAP four-disulfide core domain 21	protein-coding
1538	chr4	57294854	57295353	+	0	NA	intron (NM_011207, intron 1 of 25)	intron (NM_011207, intron 1 of 25)	6734	NM_011207	545622	Mm.246552	NM_011207	ENSMUSG00000038764	Ptpn3	9530011I20Rik|PTP-H1|PTPCL	protein tyrosine phosphatase, non-receptor type 3	protein-coding
258	chr9	22070865	22071364	+	0	NA	exon (NM_001310759, exon 1 of 9)	exon (NM_001310759, exon 1 of 9)	112	NR_040407	100503652	Mm.439941	NR_040406	ENSMUSG00000096981	Gm16845	-	predicted gene, 16845	ncRNA
2620	chr3	32510868	32511367	+	0	NA	intron (NM_001356625, intron 1 of 6)	RSINE1|SINE|B4	525	NM_144519	67778	Mm.285620	NM_144519	ENSMUSG00000027667	Zfp639	6230400O18Rik|ANC-2H01|ZASC1|Znf639	zinc finger protein 639	protein-coding
4022	chr1	136440722	136441221	+	0	NA	TTS (NM_026500)	TTS (NM_026500)	-25452	NR_024328	320054	Mm.208000	NR_024328	ENSMUSG00000097403	9230116N13Rik	-	RIKEN cDNA 9230116N13 gene	ncRNA
2138	chr19	57552856	57553355	+	0	NA	Intergenic	Intergenic	44039	NR_040307	78073	Mm.12411	NR_040306	ENSMUSG00000117655	6720468P15Rik	-	RIKEN cDNA 6720468P15 gene	ncRNA
1055	chr2	155080985	155081484	+	0	NA	Intergenic	Intergenic	-6737	NM_016661	269378	Mm.330692	NM_016661	ENSMUSG00000027597	Ahcy	AA987153|AL024110|CuBP|SAHH	S-adenosylhomocysteine hydrolase	protein-coding
4050	chr8	85036549	85037048	+	0	NA	promoter-TSS (NM_001364032)	promoter-TSS (NM_001364032)	-95	NM_001364031	212999	Mm.220357	NM_145390	ENSMUSG00000031691	Tnpo2	1110034O24Rik|AA414969|AI464345|AI852433|IPO3|Knpb2b|Kpnb2b|TRN2	transportin 2 (importin 3, karyopherin beta 2b)	protein-coding
3610	chr4	104766246	104766745	+	0	NA	intron (NM_133882, intron 1 of 11)	intron (NM_133882, intron 1 of 11)	178	NM_001316671	110382	Mm.87072	NM_133882	ENSMUSG00000029656	C8b	4930439B20Rik|AI595927	complement component 8, beta polypeptide	protein-coding
2447	chr13	80883020	80883519	+	0	NA	promoter-TSS (NR_153410)	promoter-TSS (NR_153410)	-115	NR_153410	105171	Mm.423137	NM_001042591	ENSMUSG00000074794	Arrdc3	AI450344|mKIAA1376	arrestin domain containing 3	protein-coding
3140	chr1	161259098	161259597	+	0	NA	Intergenic	B3|SINE|B2	-8137	NM_001303408	11758	Mm.186185	NM_007453	ENSMUSG00000026701	Prdx6	1-Cys Prx|1-cysPrx|9430088D19Rik|AA690119|Aop2|Brp-12|CP-3|GPx|Ltw-4|Ltw4|Lvtw-4|NSGPx|ORF06|Prdx5|aiPLA2	peroxiredoxin 6	protein-coding
141	chr13	43304658	43305157	+	0	NA	promoter-TSS (NM_001033399)	promoter-TSS (NM_001033399)	-735	NM_001033399	328232	Mm.441399	NM_001033399	ENSMUSG00000051335	Gfod1	9630032O13|AI850995	glucose-fructose oxidoreductase domain containing 1	protein-coding
3043	chr6	126159084	126159583	+	0	NA	intron (NM_008742, intron 1 of 1)	(CA)n|Simple_repeat|Simple_repeat	5627	NM_001164035	18205	Mm.267570	NM_008742	ENSMUSG00000049107	Ntf3	AI316846|AI835689|HDNF|NGF-2|Nt3|Ntf-3	neurotrophin 3	protein-coding
4228	chr13	95777307	95777806	+	0	NA	intron (NM_027711, intron 2 of 35)	intron (NM_027711, intron 2 of 35)	80636	NM_010170	14064	Mm.440952	NM_010170	ENSMUSG00000021675	F2rl2	F730031A08|PAR3	coagulation factor II (thrombin) receptor-like 2	protein-coding
4520	chr6	143561495	143561994	+	0	NA	Intergenic	ORR1E|LTR|ERVL-MaLR	-26236	NR_155418	75904	Mm.414916	NR_155418	ENSMUSG00000084971	4930579D09Rik	-	RIKEN cDNA 4930579D09 gene	ncRNA
1230	chr9	62828682	62829181	+	0	NA	Intergenic	Intergenic	-9854	NM_001033175	76524	Mm.283636	NM_001033175	ENSMUSG00000032245	Cln6	1810065L06Rik|AW743417|D9Bwg1455e|nclf	ceroid-lipofuscinosis, neuronal 6	protein-coding
2793	chr6	149141560	149142059	+	0	NA	intron (NM_001252097, intron 1 of 2)	B1F|SINE|Alu	296	NM_001252095	320204	Mm.274099	NM_177101	ENSMUSG00000039958	Etfbkmt	4833442J19Rik|AI256744|ETFB-KMT|Mettl20	electron transfer flavoprotein beta subunit lysine methyltransferase	protein-coding
2993	chr13	23683518	23684017	+	0	NA	promoter-TSS (NM_023422)	promoter-TSS (NM_023422)	192	NM_178189	319164	Mm.261973	NM_178189	ENSMUSG00000069270	Hist1h2ac	-	histone cluster 1, H2ac	protein-coding
1917	chr14	22019473	22019972	+	0	NA	promoter-TSS (NM_028275)	promoter-TSS (NM_028275)	10	NM_028275	76633	Mm.489898	NM_028275	ENSMUSG00000063458	Lrmda	1700112E06Rik|2700009F18Rik	leucine rich melanocyte differentiation associated	protein-coding
1713	chr6	91679692	91680191	+	0	NA	Intergenic	Intergenic	-4126	NM_009320	21366	Mm.395650	NM_009320	ENSMUSG00000030096	Slc6a6	AA589629|C80501|Taut	solute carrier family 6 (neurotransmitter transporter, taurine), member 6	protein-coding
3590	chr2	22895534	22896033	+	0	NA	intron (NM_001355467, intron 1 of 6)	CpG	261	NM_001355467	56075	Mm.249752	NM_019501	ENSMUSG00000026784	Pdss1	2610203G20Rik|2700031G06Rik|TPT|TPT 1|Tprt|mDLP1|mSPS1	prenyl (solanesyl) diphosphate synthase, subunit 1	protein-coding
1060	chr7	3228287	3228786	+	0	NA	exon (NM_001033431, exon 8 of 10)	exon (NM_001033431, exon 8 of 10)	7763	NR_029645	100049713		NR_029645	ENSMUSG00000077886	Mir295	Mirn295|mir-295|mmu-miR-295	microRNA 295	ncRNA
3759	chr16	22857312	22857811	+	0	NA	promoter-TSS (NM_001190805)	promoter-TSS (NM_001190805)	108	NM_001081368	70573	Mm.68291	NM_001081368	ENSMUSG00000004462	Tbccd1	5730478M09Rik|AU015083|BB165076	TBCC domain containing 1	protein-coding
3722	chr6	29537173	29537672	+	0	NA	TTS (NM_001252382)	TTS (NM_001252382)	8140	NM_001252382	27056	Mm.6479	NM_012057	ENSMUSG00000029771	Irf5	AW491843|mirf5	interferon regulatory factor 5	protein-coding
2420	chr13	43864386	43864885	+	0	NA	Intergenic	CpG	79523	NM_001289915	12522	Mm.57175	NM_009856	ENSMUSG00000015396	Cd83	-	CD83 antigen	protein-coding
2104	chrX	36796053	36796552	+	0	NA	intron (NM_007451, intron 1 of 3)	CpG	705	NM_007451	11740	Mm.371544	NM_007451	ENSMUSG00000016319	Slc25a5	Ant2	solute carrier family 25 (mitochondrial carrier, adenine nucleotide translocator), member 5	protein-coding
2894	chr11	98788817	98789316	+	0	NA	Intergenic	Intergenic	-6450	NM_001361931	74026	Mm.258352	NM_028722	ENSMUSG00000052915	Msl1	2810017F12Rik|4121402D02Rik|4930463F05Rik|AA682082|Msl-1	male specific lethal 1	protein-coding
2126	chr1	193129996	193130495	+	0	NA	promoter-TSS (NM_145415)	promoter-TSS (NM_145415)	6	NM_145415	215193	Mm.173758	NM_145415	ENSMUSG00000016181	Utp25	AA408296|AW045375|Def|Diexf	UTP25 small subunit processome component	protein-coding
4450	chr5	77132631	77133130	+	0	NA	Intergenic	MLT1J|LTR|ERVL-MaLR	-17757	NM_175606	74318	Mm.181852	NM_175606	ENSMUSG00000059325	Hopx	1110018K11Rik|1200015P04Rik|2300002F06Rik|AI848177|AW490897|Cameo|Hdop|Hod|Hop|Ob1|Obl|Toto	HOP homeobox	protein-coding
2858	chr13	98768273	98768772	+	0	NA	intron (NM_172591, intron 8 of 25)	intron (NM_172591, intron 8 of 25)	46927	NM_172591	218503	Mm.23928	NM_172591	ENSMUSG00000041685	Fcho2	5832424M12Rik|AA387320	FCH domain only 2	protein-coding
900	chr10	13192849	13193348	+	0	NA	promoter-TSS (NM_181470)	promoter-TSS (NM_181470)	39	NM_181470	353258	Mm.117581	NM_181470	ENSMUSG00000019814	Ltv1	2610020N02Rik	LTV1 ribosome biogenesis factor	protein-coding
4221	chr6	6219649	6220148	+	0	NA	Intergenic	Intergenic	-2725	NM_001177572	50799	Mm.24513	NM_015829	ENSMUSG00000015112	Slc25a13	AI785475|Ctrn	solute carrier family 25 (mitochondrial carrier, adenine nucleotide translocator), member 13	protein-coding
318	chr15	43282277	43282776	+	0	NA	intron (NM_008388, intron 1 of 12)	CpG	210	NM_008388	16341	Mm.289992	NM_008388	ENSMUSG00000022336	Eif3e	48kDa|Eif3s6|Int6|eIF3-p46|eIF3-p48	eukaryotic translation initiation factor 3, subunit E	protein-coding
2526	chr8	120363709	120364208	+	0	NA	Intergenic	MLT1D|LTR|ERVL-MaLR	-124908	NM_198671	382034	Mm.334856	NM_198671	ENSMUSG00000031822	Gse1	2210013I18Rik|mKIAA0182	genetic suppressor element 1, coiled-coil protein	protein-coding
972	chr5	63812181	63812680	+	0	NA	promoter-TSS (NM_029554)	promoter-TSS (NM_029554)	-65	NM_029554	76261	Mm.38143	NM_029554	ENSMUSG00000060512	0610040J01Rik	AI662686	RIKEN cDNA 0610040J01 gene	protein-coding
473	chr2	58794396	58794895	+	0	NA	Intergenic	Intergenic	39461	NM_029692	76654	Mm.200370	NM_029692	ENSMUSG00000026839	Upp2	1700124F02Rik|AI266885|UDRPASE2|UP2|UPASE2	uridine phosphorylase 2	protein-coding
2572	chr16	30502245	30502744	+	0	NA	Intergenic	Intergenic	48084	NM_172614	224090	Mm.241459	NM_172614	ENSMUSG00000022537	Tmem44	1700007N03Rik|9330161C17Rik|B230220N21	transmembrane protein 44	protein-coding
1774	chr5	111505143	111505642	+	0	NA	Intergenic	RSINE1|SINE|B4	-76169	NR_015546	330164	Mm.193276	NM_177875	ENSMUSG00000052848	C130026L21Rik	-	RIKEN cDNA C130026L21 gene	ncRNA
3	chr12	104986835	104987334	+	0	NA	intron (NM_172500, intron 1 of 16)	PB1|SINE|Alu	11593	NM_001042699	212073	Mm.212688	NM_172500	ENSMUSG00000054150	Syne3	KASH3|nesprin-3	spectrin repeat containing, nuclear envelope family member 3	protein-coding
248	chr3	95882038	95882537	+	0	NA	promoter-TSS (NM_001033302)	promoter-TSS (NM_001033302)	-59	NM_001033302	229599	Mm.331218	NM_001033302	ENSMUSG00000038550	Ciart	Chrono|Gm129	circadian associated repressor of transcription	protein-coding
3888	chr18	68058131	68058630	+	0	NA	intron (NM_172631, intron 1 of 5)	intron (NM_172631, intron 1 of 5)	125207	NM_172631	52662	Mm.440183	NM_172631	ENSMUSG00000024544	Ldlrad4	8230401C20Rik|A430083H02|A430108L08Rik|C18orf1|D18Ertd653e|D330030L18Rik	low density lipoprotein receptor class A domain containing 4	protein-coding
802	chr14	31128845	31129344	+	0	NA	promoter-TSS (NM_001308464)	promoter-TSS (NM_001308464)	-164	NM_001308464	66487	Mm.379116	NM_001308091	ENSMUSG00000058351	Smim4	2010107H07Rik|Gm41122	small integral membrane protein 4	protein-coding
3924	chr17	86201951	86202450	+	0	NA	intron (NM_011104, intron 1 of 14)	intron (NM_011104, intron 1 of 14)	34415	NM_011104	18754	Mm.24614	NM_011104	ENSMUSG00000045038	Prkce	5830406C15Rik|PKC[e]|PKCepsilon|Pkce|R75156	protein kinase C, epsilon	protein-coding
3420	chr10	22731146	22731645	+	0	NA	promoter-TSS (NM_011603)	promoter-TSS (NM_011603)	52	NM_011603	237336	Mm.86670	NM_011603	ENSMUSG00000071359	Tbpl1	4732475G08|AW011832|AW491032|D18347|STD|TLF|TRF2|TRP|Tlp	TATA box binding protein-like 1	protein-coding
2063	chr12	28898215	28898714	+	0	NA	Intergenic	Intergenic	-11765	NR_154989	102633758	Mm.110243	NR_154989		Gm31508	-	predicted gene, 31508	ncRNA
3723	chr5	35041311	35041810	+	0	NA	promoter-TSS (NM_019447)	promoter-TSS (NM_019447)	51	NM_019447	54426	Mm.27369	NM_019447	ENSMUSG00000029102	Hgfac	HGFA	hepatocyte growth factor activator	protein-coding
3269	chr4	150281990	150282489	+	0	NA	intron (NM_001085492, intron 1 of 22)	intron (NM_001085492, intron 1 of 22)	323	NM_001085492	68703	Mm.291274	NM_001085492	ENSMUSG00000039852	Rere	1110033A15Rik|AI414665|ARG|ARP|ATN1L|AW742570|Atr2|DNB1|eye<m03Jus>|eyes3|mKIAA0458	arginine glutamic acid dipeptide (RE) repeats	protein-coding
2632	chr6	118968681	118969180	+	0	NA	intron (NM_001256000, intron 3 of 46)	MIRb|SINE|MIR	88772	NR_046053	74363	Mm.399403	NR_046053		4931430N09Rik	-	RIKEN cDNA 4931430N09 gene	ncRNA
1049	chr19	36925833	36926332	+	0	NA	promoter-TSS (NM_001080706)	promoter-TSS (NM_001080706)	3	NM_001080706	107182	Mm.295062	NM_001080706	ENSMUSG00000040565	Btaf1	AI414500|AI447930|E430027O22Rik|TAF170	B-TFIID TATA-box binding protein associated factor 1	protein-coding
4544	chr8	76540559	76541058	+	0	NA	Intergenic	Intergenic	359813	NR_028579	102640923	Mm.367571	NR_028579	ENSMUSG00000074235	Gm10649	-	predicted gene 10649	ncRNA
2812	chr2	122156144	122156643	+	0	NA	intron (NM_026251, intron 2 of 17)	intron (NM_026251, intron 2 of 17)	-4307	NM_080510	70928	Mm.379188	NM_080510	ENSMUSG00000033368	Trim69	4921519C19Rik|Rnf36|Trif|Trimless	tripartite motif-containing 69	protein-coding
1488	chr7	114323029	114323528	+	0	NA	intron (NR_029437, intron 1 of 3)	intron (NR_029437, intron 1 of 3)	-47162	NM_011965	26440	Mm.121265	NM_011965	ENSMUSG00000030751	Psma1	C2|HC2|Pros-30|alpha-type	proteasome (prosome, macropain) subunit, alpha type 1	protein-coding
560	chr11	120672791	120673290	+	0	NA	promoter-TSS (NM_001363056)	promoter-TSS (NM_001363056)	67	NM_026877	68938	Mm.294020	NM_026877	ENSMUSG00000025142	Aspscr1	1190006K01Rik|ASPC|ASPCR1|ASPL|ASPS|RCC17|TUG	alveolar soft part sarcoma chromosome region, candidate 1 (human)	protein-coding
2830	chr1	36066237	36066736	+	0	NA	Intergenic	Intergenic	-1914	NM_015818	50785	Mm.213566	NM_015818	ENSMUSG00000045216	Hs6st1	6Ost1	heparan sulfate 6-O-sulfotransferase 1	protein-coding
798	chr12	110059269	110059768	+	0	NA	Intergenic	RMER1C|Other|Other	98555	NR_045466	67280	Mm.390495	NR_045466	ENSMUSG00000113331	3110009F21Rik	-	RIKEN cDNA 3110009F21 gene	ncRNA
898	chr1	133375810	133376309	+	0	NA	intron (NM_175443, intron 5 of 7)	intron (NM_175443, intron 5 of 7)	12487	NM_175443	214253	Mm.52111	NM_175443	ENSMUSG00000070644	Etnk2	4933417N20Rik|AI197444|EKI 2|Eki2|Tuc1	ethanolamine kinase 2	protein-coding
3892	chr13	23751166	23751665	+	0	NA	promoter-TSS (NM_178203)	promoter-TSS (NM_178203)	327	NM_175660	319172	Mm.423402	NM_175660	ENSMUSG00000061615	Hist1h2ab	H2A.1|H2a-53	histone cluster 1, H2ab	protein-coding
2725	chr16	97751766	97752265	+	0	NA	intron (NM_023663, intron 2 of 7)	intron (NM_023663, intron 2 of 7)	11764	NM_023663	72388	Mm.35290	NM_023663	ENSMUSG00000005251	Ripk4	2310069J12Rik|AI552420|ANKK2|Ankrd3|DIk|PKK|RIP4	receptor-interacting serine-threonine kinase 4	protein-coding
3670	chr18	38306477	38306976	+	0	NA	intron (NM_001361265, intron 6 of 10)	RSINE1|SINE|B4	9921	NM_001164621	56736	Mm.228903	NM_020012	ENSMUSG00000060450	Rnf14	2310075C09Rik|2610005D23Rik|AA986456|AU041447|D18Ertd188e|D7Bwg0165e|Triad2	ring finger protein 14	protein-coding
4316	chr2	77172121	77172620	+	0	NA	Intergenic	Intergenic	-1735	NM_001025576	545428	Mm.26579	NM_001025576	ENSMUSG00000044033	Ccdc141	2610301F02Rik|CAMDI	coiled-coil domain containing 141	protein-coding
1273	chr15	85329042	85329541	+	0	NA	Intergenic	MTD|LTR|ERVL-MaLR	-6964	NM_016843	54138	Mm.248906	NM_016843	ENSMUSG00000016541	Atxn10	AI325283|C77170|E46|Sca10|TEG-169|Tex169	ataxin 10	protein-coding
2516	chr12	65073667	65074166	+	0	NA	promoter-TSS (NM_013902)	promoter-TSS (NM_013902)	22	NM_013902	30795	Mm.28480	NM_013902	ENSMUSG00000020949	Fkbp3	25kDa|FKBP-3|FKBP25	FK506 binding protein 3	protein-coding
451	chr1	21228892	21229391	+	0	NA	intron (NM_029398, intron 4 of 4)	B3A|SINE|B2	10566	NM_029398	75712	Mm.304763	NM_029398	ENSMUSG00000025933	Tmem14a	5730496E24Rik|C85783|PTD011	transmembrane protein 14A	protein-coding
3362	chr3	86223821	86224320	+	0	NA	promoter-TSS (NM_001077687)	promoter-TSS (NM_001077687)	-620	NM_030695	80877	Mm.439825	NM_030695	ENSMUSG00000028080	Lrba	C80285|D3Ertd775e|Lab300|Lba	LPS-responsive beige-like anchor	protein-coding
2616	chr3	95950995	95951494	+	0	NA	Intergenic	CpG	21987	NM_023210	66471	Mm.218657	NM_023210	ENSMUSG00000015749	Anp32e	2810018A15Rik|AI047746|AI326868|CPD1|LANP-L|LANPL|mLANP-L	acidic (leucine-rich) nuclear phosphoprotein 32 family, member E	protein-coding
1408	chr5	124032056	124032555	+	0	NA	promoter-TSS (NM_177876)	promoter-TSS (NM_177876)	-45	NM_177876	330192	Mm.4079	NM_177876	ENSMUSG00000066278	Vps37b	2300007F24Rik|AI415429|BC026744	vacuolar protein sorting 37B	protein-coding
2448	chr2	112493149	112493648	+	0	NA	intron (NM_028844, intron 1 of 5)	CpG	434	NM_028844	74268	Mm.315125	NM_028844	ENSMUSG00000003604	Aven	1700013A01Rik|1700056A21Rik|mAven-L|mAven-S	apoptosis, caspase activation inhibitor	protein-coding
4224	chr10	84577214	84577713	+	0	NA	intron (NM_146008, intron 1 of 9)	intron (NM_146008, intron 1 of 9)	516	NM_146008	216198	Mm.296142	NM_146008	ENSMUSG00000020034	Tcp11l2	E430026E19Rik	t-complex 11 (mouse) like 2	protein-coding
2969	chr3	151891621	151892120	+	0	NA	Intergenic	Intergenic	-54342	NM_008966	19220	Mm.331442	NM_008966	ENSMUSG00000028036	Ptgfr	AI957154|PGF|fp	prostaglandin F receptor	protein-coding
4249	chr16	30388568	30389067	+	0	NA	promoter-TSS (NM_001128094)	promoter-TSS (NM_001128094)	-287	NM_001128096	224088	Mm.8924	NM_001128094	ENSMUSG00000022533	Atp13a3	AU022875|Gm1745|Gm541|Gm542	ATPase type 13A3	protein-coding
4557	chr13	21721318	21721817	+	0	NA	promoter-TSS (NM_178200)	promoter-TSS (NM_178200)	-477	NM_178200	319186	Mm.277425	NM_178200	ENSMUSG00000114279	Hist1h2bm	H2b-291b	histone cluster 1, H2bm	protein-coding
2721	chr4	88094445	88094944	+	0	NA	promoter-TSS (NM_001081184)	promoter-TSS (NM_001081184)	64	NM_001081184	230393	Mm.287210	NM_001081184	ENSMUSG00000038368	Focad	-	focadhesin	protein-coding
3595	chr5	23432800	23433299	+	0	NA	non-coding (NR_040469, exon 1 of 1)	non-coding (NR_040469, exon 1 of 1)	1304	NR_040469	269630	Mm.425231	NR_040469	ENSMUSG00000073147	5031425E22Rik	-	RIKEN cDNA 5031425E22 gene	ncRNA
578	chr4	133884780	133885279	+	0	NA	intron (NM_001285505, intron 1 of 21)	intron (NM_001285505, intron 1 of 21)	2768	NM_001285505	20111	Mm.301827	NM_009097	ENSMUSG00000003644	Rps6ka1	Mapkapk-1a|Rsk|Rsk-1|Rsk1|S6K-alpha-1|p90-Rsk1|p90Rsk1|p90S6K|p90rsk	ribosomal protein S6 kinase polypeptide 1	protein-coding
4418	chr16	16599478	16599977	+	0	NA	intron (NM_001301817, intron 1 of 16)	CpG	251	NM_001301817	224014	Mm.256131	NM_139232	ENSMUSG00000022788	Fgd4	9030023J02Rik|9330209B17Rik|Frabp|ZFYVE6	FYVE, RhoGEF and PH domain containing 4	protein-coding
4384	chr6	101271768	101272267	+	0	NA	intron (NM_018884, intron 3 of 9)	intron (NM_018884, intron 3 of 9)	105880	NM_018884	55983	Mm.321654	NM_018884	ENSMUSG00000035357	Pdzrn3	1110020C07Rik|AI429718|AL023082|LNX3|SEMACAP3|Semcap3	PDZ domain containing RING finger 3	protein-coding
695	chr16	4964158	4964657	+	0	NA	promoter-TSS (NM_028301)	promoter-TSS (NM_028301)	119	NM_001271586	74684	Mm.374835	NM_001271586	ENSMUSG00000022543	4930451G09Rik	-	RIKEN cDNA 4930451G09 gene	protein-coding
3331	chr14	55882154	55882653	+	0	NA	3' UTR (NM_019820, exon 3 of 3)	3' UTR (NM_019820, exon 3 of 3)	1853	NM_019820	56410	Mm.97163	NM_019820	ENSMUSG00000040380	Cbln3	-	cerebellin 3 precursor protein	protein-coding
540	chr2	14054972	14055471	+	0	NA	intron (NM_001012396, intron 1 of 5)	CpG	814	NM_001012396	30963	Mm.241205	NM_013935	ENSMUSG00000063275	Hacd1	Ptpla	3-hydroxyacyl-CoA dehydratase 1	protein-coding
1615	chr11	62281501	62282000	+	0	NA	promoter-TSS (NM_027198)	promoter-TSS (NM_027198)	277	NM_029704	72795	Mm.489722	NM_028360	ENSMUSG00000042298	Ttc19	2010204O13Rik|2810460C24Rik|AI505442	tetratricopeptide repeat domain 19	protein-coding
3137	chr10	81167583	81168082	+	0	NA	promoter-TSS (NM_021501)	promoter-TSS (NM_021501)	-112	NM_021501	59004	Mm.34428	NM_021501	ENSMUSG00000004934	Pias4	PIASY|Pias-gamma|Piasg	protein inhibitor of activated STAT 4	protein-coding
3065	chr5	9034632	9035131	+	0	NA	Intergenic	L1MD2|LINE|L1	-37735	NM_023733	74114	Mm.28197	NM_023733	ENSMUSG00000003623	Crot	1200003H03Rik	carnitine O-octanoyltransferase	protein-coding
2073	chr16	8829124	8829623	+	0	NA	promoter-TSS (NM_001081400)	promoter-TSS (NM_001081400)	-727	NM_001081400	69053	Mm.390868	NM_001081400	ENSMUSG00000022507	1810013L24Rik	1110017P05Rik|3010002C02Rik|AA792997|AW124177|Gm19906|R74903	RIKEN cDNA 1810013L24 gene	protein-coding
1732	chr8	70584051	70584550	+	0	NA	intron (NM_007924, intron 6 of 11)	intron (NM_007924, intron 6 of 11)	-10181	NM_023627	71780	Mm.29357	NM_023627	ENSMUSG00000019139	Isyna1	1300017C10Rik|AU018670|IPS 1	myo-inositol 1-phosphate synthase A1	protein-coding
861	chr16	17928113	17928612	+	0	NA	promoter-TSS (NM_153150)	promoter-TSS (NM_153150)	-143	NM_153150	13358	Mm.229291	NM_153150	ENSMUSG00000003528	Slc25a1	1300019P08Rik|2610100G11Rik|AI194714|Ctp|Dgsj|Slc20a3	solute carrier family 25 (mitochondrial carrier, citrate transporter), member 1	protein-coding
3706	chr9	67043562	67044061	+	0	NA	promoter-TSS (NM_001164253)	promoter-TSS (NM_001164253)	60	NM_001164254	22003	Mm.121878	NM_024427	ENSMUSG00000032366	Tpm1	AA986836|AI854628|TM2|TPM1kappa|Tm3|Tmpa|Tpm-1|alpha-TM	tropomyosin 1, alpha	protein-coding
337	chr12	72760547	72761046	+	0	NA	promoter-TSS (NM_008910)	promoter-TSS (NM_008910)	-415	NM_008910	19042	Mm.261045	NM_008910	ENSMUSG00000021096	Ppm1a	2310003C21Rik|2900017D14Rik|AI427932|AU017636|MMPa-2|MPPa-1	protein phosphatase 1A, magnesium dependent, alpha isoform	protein-coding
2406	chr16	10849984	10850483	+	0	NA	Intergenic	Intergenic	15174	NM_001162932	223970	Mm.325777	NM_001033278	ENSMUSG00000037991	Rmi2	A630055G03Rik|Gm537|Gm929	RecQ mediated genome instability 2	protein-coding
3172	chr11	78044485	78044984	+	0	NA	intron (NM_001284228, intron 2 of 12)	(CA)n|Simple_repeat|Simple_repeat	6803	NM_001362625	14252	Mm.130227	NM_008028	ENSMUSG00000061981	Flot2	AI573412|Esa|reggie-2	flotillin 2	protein-coding
76	chr11	50265828	50266327	+	0	NA	exon (NM_175334, exon 2 of 5)	exon (NM_175334, exon 2 of 5)	26259	NM_175334	103806	Mm.51116	NM_175334	ENSMUSG00000050567	Maml1	AI644666|AW743257|D930008C07Rik|Mam-1|Mam1|mKIAA0200	mastermind like transcriptional coactivator 1	protein-coding
2718	chr13	38523084	38523583	+	0	NA	exon (NM_001289598, exon 2 of 10)	exon (NM_001289598, exon 2 of 10)	4581	NM_001289599	105245	Mm.28622	NM_145367	ENSMUSG00000038991	Txndc5	AL022641|ERp46|PC-TRP	thioredoxin domain containing 5	protein-coding
982	chr5	146948495	146948994	+	0	NA	promoter-TSS (NM_025652)	promoter-TSS (NM_025652)	87	NM_025652	66596	Mm.196528	NM_025652	ENSMUSG00000016503	Gtf3a	2010015D03Rik|2610111I01Rik|5330403M05Rik	general transcription factor III A	protein-coding
571	chr10	80577782	80578281	+	0	NA	promoter-TSS (NM_078477)	promoter-TSS (NM_078477)	-93	NR_155863	102633244	Mm.415444	NR_155863		Gm26710	-	predicted gene, 26710	ncRNA
1190	chr12	86947072	86947571	+	0	NA	promoter-TSS (NM_001289432)	promoter-TSS (NM_001289432)	-22	NM_001364274	217732	Mm.22337	NM_173735	ENSMUSG00000034157	Cipc	2310044G17Rik|AI842544|AI853744	CLOCK interacting protein, circadian	protein-coding
2592	chr3	90508757	90509256	+	0	NA	intron (NM_023215, intron 1 of 4)	intron (NM_023215, intron 1 of 4)	492	NM_001293776	66511	Mm.154136	NM_023215	ENSMUSG00000001017	Chtop	2500003M10Rik|Fop|Srag	chromatin target of PRMT1	protein-coding
1171	chr18	23803832	23804331	+	0	NA	5' UTR (NM_153058, exon 1 of 7)	5' UTR (NM_153058, exon 1 of 7)	111	NM_153058	212307	Mm.132237	NM_153058	ENSMUSG00000024277	Mapre2	AI314113|C820009F03Rik|D18Abb1e|EB1|EB2|RP1	microtubule-associated protein, RP/EB family, member 2	protein-coding
1345	chr11	77894237	77894736	+	0	NA	promoter-TSS (NM_008952)	promoter-TSS (NM_008952)	-614	NM_008952	19193	Mm.8543	NM_008952	ENSMUSG00000017453	Pipox	LPIPOX|Pso	pipecolic acid oxidase	protein-coding
2290	chr15	99875326	99875825	+	0	NA	promoter-TSS (NM_001113545)	promoter-TSS (NM_001113545)	-119	NM_001113545	65970	Mm.33207	NM_023063	ENSMUSG00000023022	Lima1	Eplin	LIM domain and actin binding 1	protein-coding
4431	chr2	165999747	166000246	+	0	NA	intron (NM_008679, intron 1 of 22)	intron (NM_008679, intron 1 of 22)	7359	NM_008679	17979	Mm.469663	NM_008679	ENSMUSG00000027678	Ncoa3	2010305B15Rik|AW321064|Actr|Aib1|KAT13B|Rac3|Src3|Tram-1|Tram1|bHLHe42|p/Cip|pCip	nuclear receptor coactivator 3	protein-coding
4153	chr18	31712955	31713454	+	0	NA	intron (NM_172965, intron 18 of 20)	intron (NM_172965, intron 18 of 20)	-46620	NM_153515	225339	Mm.290804	NM_153515	ENSMUSG00000041915	Ammecr1l	5430429D03Rik|AU022236|AU040755|AW111353|E230022H04Rik	AMME chromosomal region gene 1-like	protein-coding
1123	chr7	112206808	112207307	+	0	NA	Intergenic	MTEa|LTR|ERVL-MaLR	-18779	NM_177282	320878	Mm.52312	NM_177282	ENSMUSG00000038244	Mical2	5330438E18Rik|9530064J02|MICAL-2|mKIAA0750	microtubule associated monooxygenase, calponin and LIM domain containing 2	protein-coding
236	chr5	124327576	124328075	+	0	NA	promoter-TSS (NM_028310)	promoter-TSS (NM_028310)	147	NM_001081323	269702	Mm.60224	NM_001081323	ENSMUSG00000038126	Mphosph9	4930548D04Rik|9630025B04Rik|AW413446|AW547060|B930097C17Rik|C87456|MPP-9|MPP9	M-phase phosphoprotein 9	protein-coding
758	chr13	24879861	24880360	+	0	NA	intron (NR_131787, intron 13 of 19)	intron (NR_131787, intron 13 of 19)	-25490	NR_045182	73326	Mm.458692	NR_045182	ENSMUSG00000086796	4932702P03Rik	1700047I16Rik	RIKEN cDNA 4932702P03 gene	ncRNA
706	chr3	146589416	146589915	+	0	NA	intron (NM_019957, intron 3 of 6)	intron (NM_019957, intron 3 of 6)	-7484	NM_009474	22262	Mm.10865	NM_009474	ENSMUSG00000028186	Uox	AI663847	urate oxidase	protein-coding
14	chr11	31746943	31747442	+	0	NA	Intergenic	Intergenic	-75330	NM_001024919	69556	Mm.34183	NM_001024919	ENSMUSG00000044502	Bod1	2310022M17Rik|BOD2.1|Fam44b	biorientation of chromosomes in cell division 1	protein-coding
4550	chr3	94932645	94933144	+	0	NA	promoter-TSS (NM_009150)	promoter-TSS (NM_009150)	-189	NM_009150	20341	Mm.196558	NM_009150	ENSMUSG00000068874	Selenbp1	Lp56|Lpsb|MTO|SBP56	selenium binding protein 1	protein-coding
4761	chr17	24351694	24352193	+	0	NA	promoter-TSS (NM_013855)	promoter-TSS (NM_013855)	-80	NM_001039581	27410	Mm.239470	NM_013855	ENSMUSG00000024130	Abca3	1810036E22Rik|ABC-C|Abc3	ATP-binding cassette, sub-family A (ABC1), member 3	protein-coding
2587	chr17	64643559	64644058	+	0	NA	intron (NM_008549, intron 4 of 21)	intron (NM_008549, intron 4 of 21)	42159	NM_008549	17158	Mm.2433	NM_008549	ENSMUSG00000024085	Man2a1	Mana-2|Mana2|Map-2	mannosidase 2, alpha 1	protein-coding
1608	chr5	125273705	125274204	+	0	NA	Intergenic	Intergenic	67140	NM_016741	20778	Mm.282242	NM_016741	ENSMUSG00000037936	Scarb1	AI120173|CD36|Cd36l1|Chohd1|Cla-1|Cla1|D5Ertd460e|Hdlq1|Hlb398|SR-B1|SR-BI|SRBI|Srb1|mSR-BI	scavenger receptor class B, member 1	protein-coding
2328	chr4	46507173	46507672	+	0	NA	exon (NM_029077, exon 6 of 6)	exon (NM_029077, exon 6 of 6)	18093	NM_053179	94181	Mm.249349	NM_053179	ENSMUSG00000028334	Nans	4632418E04Rik|BB056474|Sas	N-acetylneuraminic acid synthase (sialic acid synthase)	protein-coding
3232	chr16	91597590	91598089	+	0	NA	promoter-TSS (NM_030018)	promoter-TSS (NM_030018)	-159	NM_030018	77975	Mm.290341	NM_030018	ENSMUSG00000022964	Tmem50b	AU015466|AU019872|B230114J08Rik	transmembrane protein 50B	protein-coding
2474	chr5	123572753	123573252	+	0	NA	promoter-TSS (NM_029929)	promoter-TSS (NM_029929)	13	NM_001359513	77573	Mm.41372	NM_029929	ENSMUSG00000029434	Vps33a	3830421M04Rik|AI503300|AW048546|AW554476|bf	VPS33A CORVET/HOPS core subunit	protein-coding
2889	chr19	6952050	6952549	+	0	NA	TTS (NM_001285453)	TTS (NM_001285453)	9737	NM_001285453	12015	Mm.4387	NM_007522	ENSMUSG00000024959	Bad	AI325008|Bbc2	BCL2-associated agonist of cell death	protein-coding
3786	chr5	25222601	25223100	+	0	NA	promoter-TSS (NM_144908)	promoter-TSS (NM_144908)	-22	NM_144908	231050	Mm.246718	NM_144908	ENSMUSG00000038072	Galnt11	A430075I06Rik|AI648252|E430002F06Rik	polypeptide N-acetylgalactosaminyltransferase 11	protein-coding
234	chr8	84990557	84991056	+	0	NA	intron (NM_001363497, intron 1 of 22)	intron (NM_001363497, intron 1 of 22)	220	NM_001167991	170833	Mm.247775	NM_133255	ENSMUSG00000052566	Hook2	A630054I03Rik|mHK2	hook microtubule tethering protein 2	protein-coding
594	chr17	29032217	29032716	+	0	NA	promoter-TSS (NM_013663)	promoter-TSS (NM_013663)	-194	NM_013663	20383	Mm.6787	NM_013663	ENSMUSG00000071172	Srsf3	AL024116|Sfrs3|X16	serine/arginine-rich splicing factor 3	protein-coding
2924	chr11	120823780	120824279	+	0	NA	intron (NM_007988, intron 1 of 42)	CpG	518	NM_007988	14104	Mm.236443	NM_007988	ENSMUSG00000025153	Fasn	A630082H08Rik|FAS	fatty acid synthase	protein-coding
1438	chr13	55190176	55190675	+	0	NA	Intergenic	CpG	-19357	NM_008739	18193	Mm.168965	NM_008739	ENSMUSG00000021488	Nsd1	AI528500|KMT3B	nuclear receptor-binding SET-domain protein 1	protein-coding
1903	chr9	98296593	98297092	+	0	NA	5' UTR (NM_144533, exon 1 of 5)	5' UTR (NM_144533, exon 1 of 5)	272	NM_001357451	74080	Mm.294082	NM_144533	ENSMUSG00000032456	Nmnat3	4933408N02Rik|PNAT3	nicotinamide nucleotide adenylyltransferase 3	protein-coding
4766	chr1	87573061	87573560	+	0	NA	promoter-TSS (NM_001160164)	promoter-TSS (NM_001160164)	560	NM_001111314	53972	Mm.435439	NM_019867	ENSMUSG00000026259	Ngef	Tims2|ephexin	neuronal guanine nucleotide exchange factor	protein-coding
4580	chr8	108990442	108990941	+	0	NA	Intergenic	Intergenic	53831	NR_037295	100526511		NR_037295	ENSMUSG00000093241	Mir3108	mir-3108|mmu-mir-3108	microRNA 3108	ncRNA
4302	chr9	54942026	54942525	+	0	NA	intron (NM_177351, intron 4 of 4)	RSINE1|SINE|B4	-8584	NM_011966	26441	Mm.30270	NM_011966	ENSMUSG00000032301	Psma4	C9	proteasome (prosome, macropain) subunit, alpha type 4	protein-coding
3554	chr13	35959393	35959892	+	0	NA	Intergenic	Intergenic	-8264	NM_029628	76487	Mm.44745	NM_029628	ENSMUSG00000050423	Ppp1r3g	1600032L17Rik	protein phosphatase 1, regulatory subunit 3G	protein-coding
3116	chr11	40692471	40692970	+	0	NA	promoter-TSS (NM_134017)	promoter-TSS (NM_134017)	-38	NM_134017	108645	Mm.293771	NM_134017	ENSMUSG00000042032	Mat2b	1110064C04Rik|2410018D16Rik|AI182287|AU022853|MAT-II|MATIIbeta|TGR	methionine adenosyltransferase II, beta	protein-coding
2776	chr12	8454315	8454814	+	0	NA	Intergenic	Intergenic	45445	NM_007483	11852	Mm.687	NM_007483	ENSMUSG00000054364	Rhob	AA017882|Arh6|Arhb	ras homolog family member B	protein-coding
4443	chr5	65425061	65425560	+	0	NA	intron (NM_009466, intron 2 of 11)	RSINE1|SINE|B4	10532	NM_009466	22235	Mm.344831	NM_009466	ENSMUSG00000029201	Ugdh	Udpgdh	UDP-glucose dehydrogenase	protein-coding
4759	chr6	141882464	141882963	+	0	NA	Intergenic	L1_Mus3|LINE|L1	-26493	NM_001355577	28250	Mm.255586	NM_030687	ENSMUSG00000030237	Slco1a4	AI785519|Oatp1a4|Oatp2|Slc21a5	solute carrier organic anion transporter family, member 1a4	protein-coding
1000	chr11	110379973	110380472	+	0	NA	Intergenic	Intergenic	-18880	NM_001356345	26399	Mm.14487	NM_011943	ENSMUSG00000020623	Map2k6	MAPKK 6|MAPKK6|MEK6|MKK6|Prkmk6|SAPKK3	mitogen-activated protein kinase kinase 6	protein-coding
43	chr9	21706477	21706976	+	0	NA	Intergenic	Intergenic	-16850	NM_001252658	16835	Mm.3213	NM_010700	ENSMUSG00000032193	Ldlr	Hlb301	low density lipoprotein receptor	protein-coding
2582	chr9	96478435	96478934	+	0	NA	promoter-TSS (NM_011279)	promoter-TSS (NM_011279)	-9	NM_001311135	19823	Mm.28235	NM_011279	ENSMUSG00000051234	Rnf7	Rbx2|SAG	ring finger protein 7	protein-coding
3502	chr1	164427773	164428272	+	0	NA	intron (NM_138314, intron 13 of 13)	MTE2b|LTR|ERVL-MaLR	30333	NM_009721	11931	Mm.4550	NM_009721	ENSMUSG00000026576	Atp1b1	Atp4b|Atpb|Atpb-1|NKbeta1	ATPase, Na+/K+ transporting, beta 1 polypeptide	protein-coding
1728	chr13	58402331	58402830	+	0	NA	promoter-TSS (NM_001301345)	promoter-TSS (NM_001301345)	-17	NM_028904	74386	Mm.85289	NM_028904	ENSMUSG00000035367	Rmi1	4932432N11Rik|C79893	RecQ mediated genome instability 1	protein-coding
3955	chr11	102039513	102040012	+	0	NA	Intergenic	RSINE1|SINE|B4	-1749	NM_001160711	52685	Mm.266885	NM_027987	ENSMUSG00000017309	Cd300lg	2310016B05Rik|Clm9|D11Ertd736e	CD300 molecule like family member G	protein-coding
3763	chr11	88863266	88863765	+	0	NA	intron (NR_126433, intron 3 of 4)	intron (NR_126433, intron 3 of 4)	1071	NM_001042541	11640	Mm.2969	NM_009648	ENSMUSG00000018428	Akap1	AKAP121|AKAP84|Akap|C76494|C81186|DAKAP1|S-AKAP84	A kinase (PRKA) anchor protein 1	protein-coding
193	chr11	99105977	99106476	+	0	NA	Intergenic	Intergenic	-16920	NM_172564	217169	Mm.262067	NM_172564	ENSMUSG00000017607	Tns4	9930017A07Rik|AA589547|AU016405|Cten	tensin 4	protein-coding
288	chr8	111624302	111624801	+	0	NA	non-coding (NR_156703, exon 5 of 5)	non-coding (NR_156703, exon 5 of 5)	5785	NM_027570	52815	Mm.27589	NM_027570	ENSMUSG00000031958	Ldhd	4733401P21Rik|D8Bwg1320e|DLD	lactate dehydrogenase D	protein-coding
119	chr17	25115631	25116130	+	0	NA	promoter-TSS (NM_027880)	promoter-TSS (NM_027880)	25	NM_027880	71718	Mm.288702	NM_027880	ENSMUSG00000024170	Telo2	1200003M09Rik|AI415602|Tel2|mKIAA0683	telomere maintenance 2	protein-coding
3925	chr17	80179918	80180417	+	0	NA	intron (NM_176963, intron 4 of 6)	intron (NM_176963, intron 4 of 6)	14801	NR_162791	114483355		NR_162791		Mir12189	mmu-mir-12189	microRNA mir-12189	ncRNA
1180	chr2	31464330	31464829	+	0	NA	Intergenic	Intergenic	-5691	NM_007494	11898	Mm.3217	NM_007494	ENSMUSG00000076441	Ass1	AA408052|ASS|Ass-1|fold	argininosuccinate synthetase 1	protein-coding
4730	chr1	75010220	75010719	+	0	NA	intron (NM_029342, intron 2 of 4)	intron (NM_029342, intron 2 of 4)	36170	NM_029342	75570	Mm.442409	NM_029342	ENSMUSG00000026162	Nhej1	1700029B21Rik|XLF|cernunnos	non-homologous end joining factor 1	protein-coding
430	chr18	38338750	38339249	+	0	NA	promoter-TSS (NM_011937)	promoter-TSS (NM_011937)	-6	NM_011937	26384	Mm.22374	NM_011937	ENSMUSG00000052102	Gnpda1	GNPDA|Gnp1|Gnpi|oscillin	glucosamine-6-phosphate deaminase 1	protein-coding
3602	chr7	135985897	135986396	+	0	NA	Intergenic	Intergenic	-269767	NM_001081117	17345	Mm.4078	NM_001081117	ENSMUSG00000031004	Mki67	D630048A14Rik|Ki-67|Ki67	antigen identified by monoclonal antibody Ki 67	protein-coding
447	chr7	25267529	25268028	+	0	NA	promoter-TSS (NM_001302811)	promoter-TSS (NM_001302811)	79	NM_001302811	71722	Mm.28833	NM_027882	ENSMUSG00000005442	Cic	1200010B10Rik|mKIAA0306	capicua transcriptional repressor	protein-coding
3258	chr4	45971953	45972452	+	0	NA	promoter-TSS (NM_146142)	promoter-TSS (NM_146142)	-95	NM_146142	100121	Mm.275413	NM_146142	ENSMUSG00000035517	Tdrd7	5730495N10Rik|AI447470|PCTAIRE2BP	tudor domain containing 7	protein-coding
1446	chr3	73709848	73710347	+	0	NA	Intergenic	Intergenic	-1682	NM_009738	12038	Mm.250719	NM_009738	ENSMUSG00000027792	Bche	C730038G20Rik	butyrylcholinesterase	protein-coding
4438	chr4	11075626	11076125	+	0	NA	intron (NM_001085493, intron 1 of 8)	intron (NM_001085493, intron 1 of 8)	330	NM_001085493	76947	Mm.275265	NM_001085493	ENSMUSG00000050323	Ndufaf6	2310030N02Rik	NADH:ubiquinone oxidoreductase complex assembly factor 6	protein-coding
2118	chr3	88177494	88177993	+	0	NA	promoter-TSS (NR_045997)	promoter-TSS (NR_045997)	42	NR_045997	76642	Mm.424420	NR_045997	ENSMUSG00000096935	1700113A16Rik	2210408E11Rik|AA408983	RIKEN cDNA 1700113A16 gene	ncRNA
415	chr11	109733010	109733509	+	0	NA	Intergenic	RSINE1|SINE|B4	-11021	NM_153782	208659	Mm.208662	NM_153782	ENSMUSG00000020614	Fam20a	AI606893	family with sequence similarity 20, member A	protein-coding
4196	chr16	95855187	95855686	+	0	NA	intron (NR_040484, intron 1 of 3)	intron (NR_040484, intron 1 of 3)	43277	NR_040485	69776	Mm.120470	NR_040484	ENSMUSG00000117232	1600002D24Rik	-	RIKEN cDNA 1600002D24 gene	ncRNA
3987	chr9	108764941	108765440	+	0	NA	Intergenic	Intergenic	-30804	NM_029634	76500	Mm.276336	NM_029634	ENSMUSG00000032599	Ip6k2	1500005N04Rik|AW050208|Ihpk2	inositol hexaphosphate kinase 2	protein-coding
2597	chr7	63924575	63925074	+	0	NA	intron (NM_021366, intron 1 of 1)	intron (NM_021366, intron 1 of 1)	7967	NM_001256311	381994	Mm.425466	NM_001256311	ENSMUSG00000095061	E030018B13Rik	Gm1697	RIKEN cDNA E030018B13 gene	protein-coding
1292	chr7	127895295	127895794	+	0	NA	promoter-TSS (NM_178600)	promoter-TSS (NM_178600)	73	NM_178600	27973	Mm.29703	NM_178600	ENSMUSG00000096145	Vkorc1	D7Wsu86e	vitamin K epoxide reductase complex, subunit 1	protein-coding
1356	chr13	51846298	51846797	+	0	NA	promoter-TSS (NM_011817)	promoter-TSS (NM_011817)	-128	NM_011817	23882	Mm.281298	NM_011817	ENSMUSG00000021453	Gadd45g	AI327420|C86281|CR6|DDIT2|OIG37	growth arrest and DNA-damage-inducible 45 gamma	protein-coding
438	chr8	13338279	13338778	+	0	NA	promoter-TSS (NM_001358991)	promoter-TSS (NM_001358991)	-223	NM_001291765	21781	Mm.925	NM_009361	ENSMUSG00000038482	Tfdp1	Dp1|Drtf1	transcription factor Dp 1	protein-coding
1153	chr18	24653247	24653746	+	0	NA	promoter-TSS (NM_026779)	promoter-TSS (NM_026779)	-195	NM_026779	68591	Mm.28252	NM_026779	ENSMUSG00000039616	Mocos	1110018O12Rik|HMCS|MCS|MOS	molybdenum cofactor sulfurase	protein-coding
1871	chr15	101173656	101174155	+	0	NA	promoter-TSS (NM_007395)	promoter-TSS (NM_007395)	-167	NM_007395	11479	Mm.308467	NM_007395	ENSMUSG00000000532	Acvr1b	6820432J04|ALK-4|ActR-IB|ActRIB|Acvrlk4|Alk4|SKR2	activin A receptor, type 1B	protein-coding
4569	chr15	91217339	91217838	+	0	NA	Intergenic	RSINE1|SINE|B4	-25581	NM_001358967	26874	Mm.295456	NM_011994	ENSMUSG00000055782	Abcd2	ABC39|ALDL1|ALDR|ALDRP	ATP-binding cassette, sub-family D (ALD), member 2	protein-coding
1022	chr11	63914348	63914847	+	0	NA	intron (NM_018805, intron 1 of 1)	intron (NM_018805, intron 1 of 1)	7687	NM_018805	54710	Mm.274426	NM_018805	ENSMUSG00000070407	Hs3st3b1	3-OST-3B|3OST3B1|3Ost3b|AU041882|AW536289|Hs3st3b|m3-OST-3B	heparan sulfate (glucosamine) 3-O-sulfotransferase 3B1	protein-coding
4463	chr9	87255115	87255614	+	0	NA	5' UTR (NM_199316, exon 1 of 27)	5' UTR (NM_199316, exon 1 of 27)	168	NM_199316	382090	Mm.335338	NM_199316	ENSMUSG00000056919	Cep162	4922501C03Rik|mKIAA1009	centrosomal protein 162	protein-coding
4395	chr15	57892193	57892692	+	0	NA	promoter-TSS (NM_024207)	promoter-TSS (NM_024207)	-24	NM_024207	67819	Mm.289387	NM_024207	ENSMUSG00000022365	Derl1	1110021N07Rik|AI195141|AW551338|Derlin-1	Der1-like domain family, member 1	protein-coding
2795	chr1	180210793	180211292	+	0	NA	Intergenic	Intergenic	-15022	NM_001359268	67426	Mm.38330	NM_023341	ENSMUSG00000026489	Coq8a	4632432J16Rik|AI462003|Adck3|Cabc1|mKIAA0451	coenzyme Q8A	protein-coding
953	chr10	43540714	43541213	+	0	NA	promoter-TSS (NM_026411)	promoter-TSS (NM_026411)	55	NM_026411	67851	Mm.209953	NM_026411	ENSMUSG00000019797	1700021F05Rik	-	RIKEN cDNA 1700021F05 gene	protein-coding
1560	chr12	71111218	71111717	+	0	NA	promoter-TSS (NM_029227)	promoter-TSS (NM_029227)	39	NM_029227	75266	Mm.402075	NM_029227	ENSMUSG00000021078	Tomm20l	4930553D19Rik	translocase of outer mitochondrial membrane 20-like	protein-coding
3912	chr4	99717867	99718366	+	0	NA	intron (NM_001081264, intron 1 of 14)	intron (NM_001081264, intron 1 of 14)	2486	NM_001081264	320438	Mm.32408	NM_001081264	ENSMUSG00000073792	Alg6	E230028F23Rik	asparagine-linked glycosylation 6 (alpha-1,3,-glucosyltransferase)	protein-coding
784	chr16	96325975	96326474	+	0	NA	Intergenic	Intergenic	-35533	NM_001177887	72058	Mm.119714	NM_028078	ENSMUSG00000000159	Igsf5	2010003D20Rik|JCAM|Jam4	immunoglobulin superfamily, member 5	protein-coding
1762	chr8	40861974	40862473	+	0	NA	promoter-TSS (NM_007514)	promoter-TSS (NM_007514)	-144	NM_007514	11988	Mm.4676	NM_007514	ENSMUSG00000031596	Slc7a2	20.5|AI158848|Atrc2|CAT-2|Cat2|Tea	solute carrier family 7 (cationic amino acid transporter, y+ system), member 2	protein-coding
260	chr7	28732343	28732842	+	0	NA	exon (NM_015796, exon 3 of 7)	exon (NM_015796, exon 3 of 7)	8229	NM_001360254	24030	Mm.358650	NM_011885	ENSMUSG00000045948	Mrps12	AI327385|Rpms12|rps12	mitochondrial ribosomal protein S12	protein-coding
3080	chr19	32388210	32388709	+	0	NA	promoter-TSS (NR_033198)	promoter-TSS (NR_033198)	53	NM_144792	208449	Mm.329810	NM_144792	ENSMUSG00000040451	Sgms1	9530058O11Rik|AI841905|C80702|Mob|Sms1|Sor1|Tmem23	sphingomyelin synthase 1	protein-coding
2061	chr4	55398196	55398695	+	0	NA	Intergenic	Intergenic	20397	NR_040674	100415914	Mm.261765	NR_040674	ENSMUSG00000087070	Gm12505	-	predicted gene 12505	ncRNA
1844	chr11	98809493	98809992	+	0	NA	promoter-TSS (NM_138660)	promoter-TSS (NM_138660)	-66	NM_138660	192160	Mm.40120	NM_138660	ENSMUSG00000078676	Casc3	Btz|Mln51	cancer susceptibility candidate 3	protein-coding
762	chr11	59809594	59810093	+	0	NA	promoter-TSS (NM_001271357)	promoter-TSS (NM_001271357)	196	NR_156702	216805	Mm.339640	NM_146018	ENSMUSG00000032633	Flcn	AU014660|B430214A04Rik|Bhd|FLCL	folliculin	protein-coding
1144	chr8	25601308	25601807	+	0	NA	promoter-TSS (NM_001308482)	promoter-TSS (NM_001308482)	-44	NM_001308481	234135	Mm.217337	NM_001001735	ENSMUSG00000054823	Nsd3	6720429E03|A530023P05|AI528490|WHISTLE|Whsc1l1	nuclear receptor binding SET domain protein 3	protein-coding
1723	chr3	69316451	69316950	+	0	NA	promoter-TSS (NM_178726)	promoter-TSS (NM_178726)	-218	NM_178726	242083	Mm.40577	NM_178726	ENSMUSG00000027784	Ppm1l	3222401G13|5930404J21Rik|AI481720|AW045850|PP2C|PP2Cepsilon|Pp2ce|Ppp2ce|mKIAA4175	protein phosphatase 1 (formerly 2C)-like	protein-coding
2047	chr9	107612567	107613066	+	0	NA	Intergenic	CpG	-3575	NM_001291539	20347	Mm.4083	NM_009153	ENSMUSG00000057969	Sema3b	SemA|Semaa|sema5|semaV	sema domain, immunoglobulin domain (Ig), short basic domain, secreted, (semaphorin) 3B	protein-coding
144	chr15	83350016	83350515	+	0	NA	promoter-TSS (NM_025445)	promoter-TSS (NM_025445)	-18	NM_001357757	66251	Mm.258910	NM_025445	ENSMUSG00000054277	Arfgap3	0610009H19Rik|1810004P07Rik|1810035F16Rik|9130416J18Rik|Arfgap1	ADP-ribosylation factor GTPase activating protein 3	protein-coding
4619	chr4	104842462	104842961	+	0	NA	intron (NM_146148, intron 7 of 10)	intron (NM_146148, intron 7 of 10)	33687	NM_001290645	230558	Mm.197638	NM_146148	ENSMUSG00000035031	C8a	-	complement component 8, alpha polypeptide	protein-coding
3696	chr2	11362984	11363483	+	0	NA	intron (NR_040615, intron 1 of 2)	RSINE1|SINE|B4	23744	NR_040369	100503147	Mm.91961	NR_040369	ENSMUSG00000086006	Gm13293	-	predicted gene 13293	ncRNA
906	chr14	87415728	87416227	+	0	NA	promoter-TSS (NM_172605)	promoter-TSS (NM_172605)	-606	NM_172605	219249	Mm.35168	NM_172605	ENSMUSG00000022019	Tdrd3	4732418C03Rik|6720468N18	tudor domain containing 3	protein-coding
2205	chr11	110398784	110399283	+	0	NA	promoter-TSS (NM_001356353)	promoter-TSS (NM_001356353)	-69	NM_001356345	26399	Mm.14487	NM_011943	ENSMUSG00000020623	Map2k6	MAPKK 6|MAPKK6|MEK6|MKK6|Prkmk6|SAPKK3	mitogen-activated protein kinase kinase 6	protein-coding
1349	chr16	20097324	20097823	+	0	NA	promoter-TSS (NM_029436)	promoter-TSS (NM_029436)	19	NM_029436	75785	Mm.392450	NM_029436	ENSMUSG00000062901	Klhl24	1110046J11Rik|4930429H24Rik|6530402O20Rik|C85082	kelch-like 24	protein-coding
177	chr15	79927572	79928071	+	0	NA	intron (NM_144811, intron 2 of 6)	CpG	4825	NM_144811	52609	Mm.323442	NM_144811	ENSMUSG00000053411	Cbx7	1600014J01Rik|AI851678|D15Ertd417e	chromobox 7	protein-coding
2213	chr6	116207764	116208263	+	0	NA	promoter-TSS (NR_131013)	promoter-TSS (NR_131013)	-20	NR_131013	78739	Mm.417032	NR_131013	ENSMUSG00000108030	9530062K07Rik	-	RIKEN cDNA 9530062K07 gene	ncRNA
3346	chr5	142400901	142401400	+	0	NA	promoter-TSS (NM_199068)	promoter-TSS (NM_199068)	-347	NM_199068	17425	Mm.24214	NM_010812	ENSMUSG00000056493	Foxk1	A630048H08Rik|AI463295|Gm10868|Mnf	forkhead box K1	protein-coding
2940	chr10	119240215	119240714	+	0	NA	promoter-TSS (NM_027994)	promoter-TSS (NM_027994)	-409	NM_027994	71902	Mm.203965	NM_027994	ENSMUSG00000020114	Cand1	2310038O07Rik|6330512O03Rik|AI195005|AI846556|D10Ertd516e|Tp120a|mKIAA0829	cullin associated and neddylation disassociated 1	protein-coding
22	chr6	142471085	142471584	+	0	NA	intron (NM_145572, intron 1 of 16)	intron (NM_145572, intron 1 of 16)	1775	NM_145572	232493	Mm.275975	NM_145572	ENSMUSG00000030244	Gys2	BC021322|LGS	glycogen synthase 2	protein-coding
205	chr13	114457172	114457671	+	0	NA	intron (NM_001301373, intron 1 of 5)	CpG	1530	NM_001301373	14313	Mm.4913	NM_008046	ENSMUSG00000021765	Fst	AL033346|FS	follistatin	protein-coding
3072	chr7	79254142	79254641	+	0	NA	Intergenic	Intergenic	-18875	NM_018811	54608	Mm.365490	NM_018811	ENSMUSG00000039202	Abhd2	2210009N18Rik|LABH2|Labh-2	abhydrolase domain containing 2	protein-coding
4345	chr4	126199490	126199989	+	0	NA	intron (NM_001356455, intron 1 of 11)	intron (NM_001356455, intron 1 of 11)	1268	NM_001356456	230753	Mm.29813	NM_146153	ENSMUSG00000043962	Thrap3	9330151F09Rik|B230333E16Rik|Trap150	thyroid hormone receptor associated protein 3	protein-coding
3213	chr10	127641964	127642463	+	0	NA	promoter-TSS (NM_009284)	promoter-TSS (NM_009284)	-773	NM_009284	20852	Mm.121721	NM_009284	ENSMUSG00000002147	Stat6	-	signal transducer and activator of transcription 6	protein-coding
3296	chr1	59413151	59413650	+	0	NA	Intergenic	Intergenic	-68747	NM_008057	14369	Mm.297906	NM_008057	ENSMUSG00000041075	Fzd7	Fz7	frizzled class receptor 7	protein-coding
2681	chr18	74778839	74779338	+	0	NA	promoter-TSS (NR_028560)	promoter-TSS (NR_028560)	-124	NM_177470	52538	Mm.245724	NM_177470	ENSMUSG00000036880	Acaa2	0610011L04Rik|AI255831|AI265397|D18Ertd240e	acetyl-Coenzyme A acyltransferase 2 (mitochondrial 3-oxoacyl-Coenzyme A thiolase)	protein-coding
1260	chr5	24427959	24428458	+	0	NA	intron (NM_009207, intron 2 of 22)	intron (NM_009207, intron 2 of 22)	687	NM_001253892	20535	Mm.4580	NM_009207	ENSMUSG00000028962	Slc4a2	Ae2|B3RP	solute carrier family 4 (anion exchanger), member 2	protein-coding
874	chr1	86703377	86703876	+	0	NA	promoter-TSS (NM_001172157)	promoter-TSS (NM_001172157)	-178	NM_153530	208718	Mm.389152	NM_153530	ENSMUSG00000053333	Dis3l2	4930429A22Rik|8030493P09Rik	DIS3 like 3'-5' exoribonuclease 2	protein-coding
493	chr1	184824412	184824911	+	0	NA	intron (NM_001368286, intron 4 of 7)	intron (NM_001368286, intron 4 of 7)	-2173	NR_035502	100316821		NR_035502	ENSMUSG00000088559	Mir1981	mir-1981|mmu-mir-1981	microRNA 1981	ncRNA
1708	chr19	55192485	55192984	+	0	NA	promoter-TSS (NR_106146)	promoter-TSS (NR_106146)	56	NR_106146	102465990		NR_106146	ENSMUSG00000098289	Mir6715	Gm27474|mmu-mir-6715	microRNA 6715	ncRNA
3719	chr14	34349013	34349512	+	0	NA	Intergenic	Intergenic	4207	NR_027380	100041231	Mm.425871	NR_027380		Gm3219	-	B-cell CLL/lymphoma 7C pseudogene	pseudo
2220	chr2	3423769	3424268	+	0	NA	promoter-TSS (NM_175683)	promoter-TSS (NM_175683)	-113	NM_146114	227525	Mm.23483	NM_146114	ENSMUSG00000026648	Dclre1c	9930121L06Rik|AI661365|Art|Snm1l	DNA cross-link repair 1C	protein-coding
1436	chr7	98103131	98103630	+	0	NA	intron (NM_008663, intron 3 of 48)	(CACG)n|Simple_repeat|Simple_repeat	5868	NM_001256082	17921	Mm.1403	NM_008663	ENSMUSG00000030761	Myo7a	Hdb|Myo7|USH1B|nmf371|polka|sh-1|sh1	myosin VIIA	protein-coding
2528	chr5	88675965	88676464	+	0	NA	promoter-TSS (NM_178700)	promoter-TSS (NM_178700)	-43	NM_178700	231413	Mm.332474	NM_178700	ENSMUSG00000044221	Grsf1	BB232551|C80280|D5Wsu31e	G-rich RNA sequence binding factor 1	protein-coding
1591	chr8	83714799	83715298	+	0	NA	promoter-TSS (NM_001363116)	promoter-TSS (NM_001363116)	-129	NM_197982	68278	Mm.28222	NM_197982	ENSMUSG00000005481	Ddx39	2610307C23Rik|BAT1|DDXL|Ddx39a|URH49	DEAD (Asp-Glu-Ala-Asp) box polypeptide 39	protein-coding
1677	chr5	36581811	36582310	+	0	NA	intron (NM_001113362, intron 2 of 14)	CpG	337	NM_133910	100855	Mm.486203	NM_133910	ENSMUSG00000029192	Tbc1d14	2810413P16Rik|AU043625|C86258|D5Ertd110e|mKIAA1322	TBC1 domain family, member 14	protein-coding
4699	chr5	31290862	31291361	+	0	NA	promoter-TSS (NM_026298)	promoter-TSS (NM_026298)	3	NM_026298	67661	Mm.293023	NM_026298	ENSMUSG00000038564	Ift172	4930553F24Rik|Slb|avc1|wim	intraflagellar transport 172	protein-coding
1320	chr19	47090571	47091070	+	0	NA	promoter-TSS (NM_011053)	promoter-TSS (NM_011053)	54	NM_011053	18572	Mm.41166	NM_011053	ENSMUSG00000025047	Pdcd11	1110021I22Rik|ALG-4|Pdcd7|mKIAA0185	programmed cell death 11	protein-coding
1026	chr4	103386377	103386876	+	0	NA	intron (NR_040673, intron 1 of 3)	MTEa|LTR|ERVL-MaLR	4126	NR_040673	622167	Mm.244115	NR_040673	ENSMUSG00000086136	Gm12718	-	predicted gene 12718	ncRNA
4493	chr6	22355980	22356479	+	0	NA	promoter-TSS (NM_138587)	promoter-TSS (NM_138587)	-148	NM_138587	27999	Mm.490307	NM_138587	ENSMUSG00000029672	Fam3c	D6Wsu176e|Ilei	family with sequence similarity 3, member C	protein-coding
2752	chr2	138256363	138256862	+	0	NA	promoter-TSS (NM_001025431)	promoter-TSS (NM_001025431)	28	NM_001025431	228662	Mm.153405	NM_145534	ENSMUSG00000062098	Btbd3	mKIAA0952	BTB (POZ) domain containing 3	protein-coding
1390	chr11	86807506	86808005	+	0	NA	promoter-TSS (NM_026191)	promoter-TSS (NM_026191)	-95	NM_026191	67487	Mm.260627	NM_026191	ENSMUSG00000018425	Dhx40	2410016C14Rik|ARG147|DDX40|PAD	DEAH (Asp-Glu-Ala-His) box polypeptide 40	protein-coding
1993	chr2	118972628	118973127	+	0	NA	Intergenic	CpG	46380	NM_028117	72136	Mm.486238	NM_028117	ENSMUSG00000074916	Chst14	2600016L03Rik|D4ST-1|D4st1	carbohydrate sulfotransferase 14	protein-coding
3544	chr6	121305499	121305998	+	0	NA	intron (NM_144512, intron 2 of 14)	intron (NM_144512, intron 2 of 14)	5460	NM_144512	14412	Mm.258596	NM_144512	ENSMUSG00000030108	Slc6a13	GAT3|Gabt3|Gat2	solute carrier family 6 (neurotransmitter transporter, GABA), member 13	protein-coding
1469	chr18	75666255	75666754	+	0	NA	intron (NM_201354, intron 1 of 11)	intron (NM_201354, intron 1 of 11)	31192	NM_201354	269037	Mm.36745	NM_201354	ENSMUSG00000052928	Ctif	Gm672	CBP80/20-dependent translation initiation factor	protein-coding
1499	chr6	88743976	88744475	+	0	NA	intron (NM_001166249, intron 2 of 7)	intron (NM_001166249, intron 2 of 7)	19521	NM_001166251	23945	Mm.272197	NM_011844	ENSMUSG00000033174	Mgll	AA589436|Magl|Mgl	monoglyceride lipase	protein-coding
4674	chr18	46403153	46403652	+	0	NA	Intergenic	Intergenic	62414	NR_045438	72076	Mm.82766	NM_028086		Mospd4	2010013H21Rik	motile sperm domain containing 4	pseudo
400	chr19	36713044	36713543	+	0	NA	Intergenic	RLTR44B|LTR|ERVK	23311	NM_016854	53412	Mm.24724	NM_016854	ENSMUSG00000067279	Ppp1r3c	PTG|Ppp1r5	protein phosphatase 1, regulatory subunit 3C	protein-coding
919	chr4	116507323	116507822	+	0	NA	promoter-TSS (NM_008389)	promoter-TSS (NM_008389)	23	NM_008389	16351	Mm.1350	NM_008389	ENSMUSG00000028696	Ipp	D4Jhu8|Mipp	IAP promoted placental gene	protein-coding
1268	chr11	60352361	60352860	+	0	NA	promoter-TSS (NM_029044)	promoter-TSS (NM_029044)	295	NM_153080	216810	Mm.218875	NM_153080	ENSMUSG00000000538	Tom1l2	2900016I08Rik|A730055F12Rik|AU042072|Srebf1	target of myb1-like 2 (chicken)	protein-coding
633	chr11	121672924	121673423	+	0	NA	promoter-TSS (NM_178664)	promoter-TSS (NM_178664)	-22	NM_178664	210004	Mm.386847	NM_178664	ENSMUSG00000046605	B3gntl1	6030413G23Rik	UDP-GlcNAc:betaGal beta-1,3-N-acetylglucosaminyltransferase-like 1	protein-coding
1372	chr14	31662293	31662792	+	0	NA	intron (NM_025295, intron 2 of 3)	intron (NM_025295, intron 2 of 3)	21485	NM_025295	26363	Mm.282679	NM_025295	ENSMUSG00000021900	Btd	-	biotinidase	protein-coding
1977	chr13	43398087	43398586	+	0	NA	promoter-TSS (NM_023554)	promoter-TSS (NM_023554)	-40	NM_023554	70078	Mm.439927	NM_023554	ENSMUSG00000063200	Nol7	2210008F15Rik|5730556I21Rik|NOP27|RARG-1	nucleolar protein 7	protein-coding
2023	chr1	178318527	178319026	+	0	NA	promoter-TSS (NM_025511)	promoter-TSS (NM_025511)	-377	NM_025511	66359	Mm.489720	NM_025511	ENSMUSG00000026500	Cox20	2310005N03Rik|Fam36a	cytochrome c oxidase assembly protein 20	protein-coding
4387	chr11	75189643	75190142	+	0	NA	intron (NM_144491, intron 1 of 12)	intron (NM_144491, intron 1 of 12)	591	NM_144491	116905	Mm.41496	NM_144491	ENSMUSG00000078789	Dph1	2310011M22Rik|4930488F09Rik|AW551873|Dph2l1|Ovca1	diphthamide biosynthesis 1	protein-coding
3445	chr6	86504335	86504834	+	0	NA	Intergenic	RSINE1|SINE|B4	-16357	NR_040292	381792	Mm.333223	NR_040292	ENSMUSG00000101655	2310040G24Rik	-	RIKEN cDNA 2310040G24 gene	ncRNA
1669	chr5	116445626	116446125	+	0	NA	intron (NM_026886, intron 12 of 12)	intron (NM_026886, intron 12 of 12)	7153	NR_015595	76798	Mm.444322	NR_015595	ENSMUSG00000086219	Srrm4os	2410137F16Rik	serine/arginine repetitive matrix 4, opposite strand	ncRNA
1825	chr13	80962709	80963208	+	0	NA	Intergenic	CpG	-1116	NR_015587	319983	Mm.343027	NR_015587	ENSMUSG00000097098	9330111N05Rik	-	RIKEN cDNA 9330111N05 gene	ncRNA
1285	chr15	102671666	102672165	+	0	NA	promoter-TSS (NR_030460)	promoter-TSS (NR_030460)	-49	NR_030460	751542		NR_030460	ENSMUSG00000076009	Mir688	Mirn688|mmu-mir-688	microRNA 688	ncRNA
3309	chrX	48513338	48513837	+	0	NA	promoter-TSS (NM_001290364)	promoter-TSS (NM_001290364)	-24	NM_012019	26926	Mm.240434	NM_012019	ENSMUSG00000036932	Aifm1	AIF|AIFsh2|Hq|Pdcd8	apoptosis-inducing factor, mitochondrion-associated 1	protein-coding
3594	chr4	102577660	102578159	+	0	NA	intron (NM_001177980, intron 1 of 9)	intron (NM_001177980, intron 1 of 9)	7849	NM_001177980	18578	Mm.20181	NM_019840	ENSMUSG00000028525	Pde4b	Dpde4|R74983|dunce	phosphodiesterase 4B, cAMP specific	protein-coding
3757	chr11	83741687	83742186	+	0	NA	Intergenic	Intergenic	-5004	NM_183249	66107	Mm.902	NM_183249	ENSMUSG00000051748	Wfdc21	1100001G20Rik|Wdnm1-like	WAP four-disulfide core domain 21	protein-coding
1549	chr7	56049936	56050435	+	0	NA	promoter-TSS (NM_010418)	promoter-TSS (NM_010418)	30	NM_010418	15204	Mm.20929	NM_010418	ENSMUSG00000030451	Herc2	D15F32S1h|D7H15F32S1|D7H15F37S1|jdf2|mKIAA0393|rjs	HECT and RLD domain containing E3 ubiquitin protein ligase 2	protein-coding
1959	chr11	118248371	118248870	+	0	NA	promoter-TSS (NM_011180)	promoter-TSS (NM_011180)	-28	NM_011180	19157	Mm.86413	NM_011180	ENSMUSG00000017132	Cyth1	CLM1|CTH-1|CYTIP|Pscd1	cytohesin 1	protein-coding
1242	chr4	121214870	121215369	+	0	NA	promoter-TSS (NM_001346660)	promoter-TSS (NM_001346660)	-35	NM_001346660	109263	Mm.215745	NM_001081013	ENSMUSG00000049878	Rlf	9230110M18Rik|AI195322|MommeD8	rearranged L-myc fusion sequence	protein-coding
1208	chr13	42049357	42049856	+	0	NA	Intergenic	CpG	-2415	NM_007772	110521	Mm.4808	NM_007772	ENSMUSG00000021366	Hivep1	Cryabp1	human immunodeficiency virus type I enhancer binding protein 1	protein-coding
1874	chr7	45568020	45568519	+	0	NA	TTS (NM_025330)	TTS (NM_025330)	-1884	NM_009737	12036	Mm.24210	NM_009737	ENSMUSG00000030826	Bcat2	Bcat(m)|Bcat-2|Eca40	branched chain aminotransferase 2, mitochondrial	protein-coding
1803	chr18	31704921	31705420	+	0	NA	intron (NM_172965, intron 16 of 20)	RLTR42-int|LTR|ERVK	-54654	NM_153515	225339	Mm.290804	NM_153515	ENSMUSG00000041915	Ammecr1l	5430429D03Rik|AU022236|AU040755|AW111353|E230022H04Rik	AMME chromosomal region gene 1-like	protein-coding
3542	chr5	120116242	120116741	+	0	NA	promoter-TSS (NM_028762)	promoter-TSS (NM_028762)	-22	NM_028762	74111	Mm.41022	NM_028762	ENSMUSG00000029594	Rbm19	1200009A02Rik|AV302714|NPO	RNA binding motif protein 19	protein-coding
1201	chr15	31235840	31236339	+	0	NA	intron (NM_146057, intron 2 of 3)	intron (NM_146057, intron 2 of 3)	11704	NM_146057	223453	Mm.222867	NM_146057	ENSMUSG00000039168	Dap	4921531N22Rik|AI789753|AU040360	death-associated protein	protein-coding
519	chr17	5893046	5893545	+	0	NA	intron (NM_025664, intron 4 of 17)	intron (NM_025664, intron 4 of 17)	-47985	NM_001113353	20975	Mm.236068	NM_011523	ENSMUSG00000023805	Synj2	AI481647|SJ2|mKIAA0348	synaptojanin 2	protein-coding
3300	chr13	55472056	55472555	+	0	NA	exon (NM_001030296, exon 2 of 3)	exon (NM_001030296, exon 2 of 3)	5471	NR_105909	102465569		NR_105909	ENSMUSG00000098341	Mir6944	Gm27710|mmu-mir-6944	microRNA 6944	ncRNA
17	chr7	127253990	127254489	+	0	NA	exon (NM_177362, exon 3 of 3)	exon (NM_177362, exon 3 of 3)	6428	NM_023203	66422	Mm.29898	NM_023203	ENSMUSG00000042462	Dctpp1	2410015N17Rik|AI854235|RS21-C6	dCTP pyrophosphatase 1	protein-coding
4092	chr2	167503247	167503746	+	0	NA	promoter-TSS (NM_001360930)	promoter-TSS (NM_001360930)	53	NM_001360930	81018	Mm.22225	NM_030743	ENSMUSG00000006418	Rnf114	1110008J21Rik|AI225886|AW549494|Zfp228|Zfp313|Znf228	ring finger protein 114	protein-coding
2451	chr14	62884129	62884628	+	0	NA	intron (NM_175546, intron 1 of 11)	intron (NM_175546, intron 1 of 11)	18836	NR_105860	102465311		NR_105860	ENSMUSG00000098858	Mir6541	Gm27311|mmu-mir-6541	microRNA 6541	ncRNA
3337	chr17	46680589	46681088	+	0	NA	promoter-TSS (NM_010787)	promoter-TSS (NM_010787)	55	NM_001277311	17256	Mm.329083	NM_010787	ENSMUSG00000002768	Mea1	Mea-1	male enhanced antigen 1	protein-coding
1274	chr9	106891785	106892284	+	0	NA	promoter-TSS (NM_029103)	promoter-TSS (NM_029103)	-96	NM_029103	74840	Mm.29778	NM_029103	ENSMUSG00000032575	Manf	3230402M22Rik|AA407711|AA408789|AA673178|Armet|D17914|D18Mgi17	mesencephalic astrocyte-derived neurotrophic factor	protein-coding
110	chr2	75703526	75704025	+	0	NA	intron (NR_132727, intron 1 of 1)	CpG	888	NR_132727	18024	Mm.1025	NM_010902	ENSMUSG00000015839	Nfe2l2	Nrf2	nuclear factor, erythroid derived 2, like 2	protein-coding
2356	chr16	4938836	4939335	+	0	NA	promoter-TSS (NM_025839)	promoter-TSS (NM_025839)	-26	NM_001316715	66911	Mm.428698	NM_025839	ENSMUSG00000022516	Nudt16l1	1110001K21Rik|5330437I08Rik|Sdos	nudix (nucleoside diphosphate linked moiety X)-type motif 16-like 1	protein-coding
4721	chr5	136959152	136959651	+	0	NA	intron (NM_001347504, intron 1 of 3)	intron (NM_001347504, intron 1 of 3)	-2676	NM_025562	66437	Mm.25849	NM_025562	ENSMUSG00000019054	Fis1	2010003O14Rik|Ttc11	fission, mitochondrial 1	protein-coding
2210	chr7	98002543	98003042	+	0	NA	intron (NM_177696, intron 13 of 17)	intron (NM_177696, intron 13 of 17)	82834	NM_177696	233537	Mm.375772	NM_177696	ENSMUSG00000035582	Gdpd4	4921513O04	glycerophosphodiester phosphodiesterase domain containing 4	protein-coding
3700	chr6	72162046	72162545	+	0	NA	Intergenic	Intergenic	-39098	NR_045165	71265	Mm.442035	NR_045163	ENSMUSG00000108709	4933431G14Rik	4930565C19Rik	RIKEN cDNA 4933431G14 gene	ncRNA
2658	chr4	138971231	138971730	+	0	NA	promoter-TSS (NM_001305423)	promoter-TSS (NM_001305423)	-803	NM_001305423	77056	Mm.122336	NM_029857	ENSMUSG00000041143	Tmco4	4632413C14Rik|AI430825	transmembrane and coiled-coil domains 4	protein-coding
646	chr10	75892983	75893482	+	0	NA	promoter-TSS (NM_001358984)	promoter-TSS (NM_001358984)	-166	NR_152573	70377	Mm.275878	NM_024440	ENSMUSG00000009092	Derl3	1810006I20Rik|1810063P04Rik|IZP6|derlin-3	Der1-like domain family, member 3	protein-coding
4005	chr17	79051967	79052466	+	0	NA	5' UTR (NM_001316729, exon 1 of 6)	5' UTR (NM_001316729, exon 1 of 6)	310	NM_001316729	70536	Mm.293870	NM_027455	ENSMUSG00000024084	Qpct	5730422A13Rik	glutaminyl-peptide cyclotransferase (glutaminyl cyclase)	protein-coding
1220	chr8	84978638	84979137	+	0	NA	promoter-TSS (NM_008416)	promoter-TSS (NM_008416)	-139	NM_008416	16477	Mm.1167	NM_008416	ENSMUSG00000052837	Junb	-	jun B proto-oncogene	protein-coding
3663	chr4	131041104	131041603	+	0	NA	Intergenic	Intergenic	-30879	NR_130167	77835	Mm.348412	NR_130167	ENSMUSG00000086262	A930031H19Rik	A930004I12Rik	RIKEN cDNA A930031H19 gene	ncRNA
2652	chr8	11021113	11021612	+	0	NA	intron (NR_046017, intron 1 of 4)	intron (NR_046017, intron 1 of 4)	-12433	NM_001081212	384783	Mm.407207	NM_001081212	ENSMUSG00000038894	Irs2	Irs-2	insulin receptor substrate 2	protein-coding
4263	chr1	161268816	161269315	+	0	NA	Intergenic	Intergenic	-17855	NM_001303408	11758	Mm.186185	NM_007453	ENSMUSG00000026701	Prdx6	1-Cys Prx|1-cysPrx|9430088D19Rik|AA690119|Aop2|Brp-12|CP-3|GPx|Ltw-4|Ltw4|Lvtw-4|NSGPx|ORF06|Prdx5|aiPLA2	peroxiredoxin 6	protein-coding
2337	chr4	137048581	137049080	+	0	NA	promoter-TSS (NM_198248)	promoter-TSS (NM_198248)	-135	NM_198248	230848	Mm.31068	NM_198248	ENSMUSG00000060862	Zbtb40	BC059177|C230087D24|Gm571|mKIAA0478	zinc finger and BTB domain containing 40	protein-coding
4626	chr17	65950972	65951471	+	0	NA	promoter-TSS (NM_023053)	promoter-TSS (NM_023053)	-34	NM_023053	65960	Mm.10153	NM_023053	ENSMUSG00000024098	Twsg1	1810013J15Rik|9030422N06Rik|AW552143|D17Ertd403e|Tsg|Twg	twisted gastrulation BMP signaling modulator 1	protein-coding
2243	chr17	69382438	69382937	+	0	NA	promoter-TSS (NM_001356282)	promoter-TSS (NM_001356282)	-488	NM_001356283	22666	Mm.29434	NM_009547	ENSMUSG00000049672	Zbtb14	ZF5|Zfp161|b2b1982Clo	zinc finger and BTB domain containing 14	protein-coding
1087	chr2	71388843	71389342	+	0	NA	promoter-TSS (NM_026115)	promoter-TSS (NM_026115)	-168	NM_026115	107435	Mm.272472	NM_026115	ENSMUSG00000027018	Hat1	2410071B14Rik|AA536933|Hat-1|KAT1	histone aminotransferase 1	protein-coding
1288	chr4	43045961	43046460	+	0	NA	promoter-TSS (NM_172691)	promoter-TSS (NM_172691)	10	NR_045567	230088	Mm.260162	NM_172691	ENSMUSG00000036002	Fam214b	B230312A22Rik	family with sequence similarity 214, member B	protein-coding
810	chr11	84513308	84513807	+	0	NA	promoter-TSS (NM_019816)	promoter-TSS (NM_019816)	-56	NM_019816	56321	Mm.257482	NM_019816	ENSMUSG00000018697	Aatf	4933415H02Rik|5830465M17Rik|Che-1|Trb	apoptosis antagonizing transcription factor	protein-coding
4351	chr3	51202515	51203014	+	0	NA	Intergenic	Intergenic	-21683	NM_009834	12457	Mm.86541	NM_009834	ENSMUSG00000023087	Noct	AU043840|Ccr4|Ccrn4l	nocturnin	protein-coding
4166	chr2	146502502	146503001	+	0	NA	intron (NM_001033348, intron 1 of 40)	intron (NM_001033348, intron 1 of 40)	9253	NM_001033348	241694	Mm.222310	NM_001033348	ENSMUSG00000037110	Ralgapa2	A230067G21Rik|AS250|BC053994|RGC2|pp250	Ral GTPase activating protein, alpha subunit 2 (catalytic)	protein-coding
33	chr17	32113440	32113939	+	0	NA	Intergenic	Intergenic	-22266	NR_027316	435518	Mm.328944	NR_027316	ENSMUSG00000002791	Pdxk-ps	Gm9743	pyridoxal (pyridoxine, vitamin B6) kinase, pseudogene	pseudo
1587	chrX	103551250	103551749	+	0	NA	Intergenic	(CACG)n|Simple_repeat|Simple_repeat	5999	NR_033398	668415	Mm.483779	NR_033398		Gm9159	EG668415	predicted gene 9159	pseudo
4256	chr6	38551776	38552275	+	0	NA	intron (NM_001170849, intron 1 of 7)	CpG	691	NM_001170849	192196	Mm.276133	NM_138680	ENSMUSG00000029823	Luc7l2	4930471C18Rik|AA522013|AU015269|CGI59|Cgi74	LUC7-like 2 (S. cerevisiae)	protein-coding
227	chr18	61358493	61358992	+	0	NA	intron (NM_133249, intron 1 of 11)	intron (NM_133249, intron 1 of 11)	39158	NR_029879	723889		NR_029879	ENSMUSG00000105200	Mir378a	Mir378|Mirn378|mmu-mir-378|mmu-mir-378a	microRNA 378a	ncRNA
1860	chr4	152211963	152212462	+	0	NA	intron (NM_001369275, intron 2 of 8)	intron (NM_001369275, intron 2 of 8)	12368	NM_001146058	70025	Mm.296191	NM_133348	ENSMUSG00000028937	Acot7	2410041A17Rik|Ach1|Act|Bach|CTE-IIa|Cte-II|Lach1	acyl-CoA thioesterase 7	protein-coding
4577	chr9	114690117	114690616	+	0	NA	intron (NM_146229, intron 2 of 12)	intron (NM_146229, intron 2 of 12)	1535	NM_146229	235661	Mm.128627	NM_146229	ENSMUSG00000032435	Dync1li1	1110053F02Rik|Dnclic1|LIC-1	dynein cytoplasmic 1 light intermediate chain 1	protein-coding
2013	chr8	126829238	126829737	+	0	NA	Intergenic	Intergenic	-19533	NR_151740	414091	Mm.240068	NM_001033546		A630001O12Rik	Gm45803	RIKEN cDNA A630001O12 gene	ncRNA
264	chr1	170884827	170885326	+	0	NA	exon (NM_023173, exon 1 of 6)	exon (NM_023173, exon 1 of 6)	464	NR_151476	80915	Mm.34365	NM_023173	ENSMUSG00000026659	Dusp12	1190004O14Rik|AA027408|AW049275|ESTM36|LMW-DSP4|T-DSP4|VH1|mVH1	dual specificity phosphatase 12	protein-coding
806	chr11	51262855	51263354	+	0	NA	promoter-TSS (NM_007714)	promoter-TSS (NM_007714)	-10	NM_001362538	12750	Mm.239354	NM_007714	ENSMUSG00000020385	Clk4	AI987988|C85119	CDC like kinase 4	protein-coding
4477	chr10	94479662	94480161	+	0	NA	intron (NM_001359762, intron 2 of 4)	intron (NM_001359762, intron 2 of 4)	-34946	NM_172051	319880	Mm.23047	NM_172051	ENSMUSG00000020023	Tmcc3	A230066D03Rik|AW488095|C630016B22Rik|C88213|Gm1556|Tmcc1	transmembrane and coiled coil domains 3	protein-coding
1885	chr7	99680660	99681159	+	0	NA	intron (NM_175316, intron 7 of 13)	intron (NM_175316, intron 7 of 13)	14900	NM_001252531	101488	Mm.11249	NM_175316	ENSMUSG00000030737	Slco2b1	AI060904|AI852653|OATP-B|Slc21a9	solute carrier organic anion transporter family, member 2b1	protein-coding
2905	chr7	5062280	5062779	+	0	NA	intron (NM_133671, intron 1 of 11)	CpG	386	NM_001205231	22185	Mm.360389	NM_133671	ENSMUSG00000030435	U2af2	65kDa	U2 small nuclear ribonucleoprotein auxiliary factor (U2AF) 2	protein-coding
1817	chr2	134723987	134724486	+	0	NA	Intergenic	MLT1E1|LTR|ERVL-MaLR	-61928	NM_019677	18795	Mm.330607	NM_019677	ENSMUSG00000051177	Plcb1	3110043I21Rik|AI132408|Plcb|mKIAA0581	phospholipase C, beta 1	protein-coding
2707	chr2	59611728	59612227	+	0	NA	promoter-TSS (NM_198294)	promoter-TSS (NM_198294)	-65	NM_198294	66860	Mm.27917	NM_198294	ENSMUSG00000035168	Tanc1	1200003E16Rik|Tanc|mKIAA1728	tetratricopeptide repeat, ankyrin repeat and coiled-coil containing 1	protein-coding
556	chr3	88296708	88297207	+	0	NA	promoter-TSS (NM_009836)	promoter-TSS (NM_009836)	42	NM_001357024	76927	Mm.273330	NM_029801	ENSMUSG00000010538	Tsacc	1700021C14Rik|SIP	TSSK6 activating co-chaperone	protein-coding
3998	chr12	9029824	9030323	+	0	NA	promoter-TSS (NM_029321)	promoter-TSS (NM_029321)	76	NM_029321	75516	Mm.37581	NM_029321	ENSMUSG00000066637	Ttc32	1700013G20Rik	tetratricopeptide repeat domain 32	protein-coding
717	chr16	35490493	35490992	+	0	NA	exon (NM_028295, exon 1 of 17)	exon (NM_028295, exon 1 of 17)	131	NM_028295	72599	Mm.71015	NM_028295	ENSMUSG00000022844	Pdia5	2700053F16Rik|AU015525|Pdir	protein disulfide isomerase associated 5	protein-coding
2817	chr14	76882552	76883051	+	0	NA	Intergenic	Intergenic	122670	NR_153763	73883	Mm.489041	NR_153763		4930431P22Rik	-	RIKEN cDNA 4930431P22 gene	ncRNA
671	chr4	108015305	108015804	+	0	NA	3' UTR (NM_001285956, exon 13 of 13)	3' UTR (NM_001285956, exon 13 of 13)	15432	NM_001285956	242608	Mm.74710	NM_172874	ENSMUSG00000028600	Podn	9430070G18|Pcan|SLRR5A	podocan	protein-coding
1511	chr4	150706928	150707427	+	0	NA	Intergenic	Intergenic	-55003	NM_173774	242773	Mm.29280	NM_173774	ENSMUSG00000039838	Slc45a1	C230078B22|Dnb5	solute carrier family 45, member 1	protein-coding
2249	chr11	65807122	65807621	+	0	NA	promoter-TSS (NM_001362834)	promoter-TSS (NM_001362834)	196	NM_001302375	52712	Mm.340052	NM_026107	ENSMUSG00000018347	Zkscan6	1700128E15Rik|D11Ertd714e|KOX11|Zfp535|Znf18	zinc finger with KRAB and SCAN domains 6	protein-coding
3353	chr9	62363623	62364122	+	0	NA	intron (NM_009672, intron 1 of 6)	CpG	22529	NM_009672	11737	Mm.269088	NM_009672	ENSMUSG00000032249	Anp32a	Anp32|I1PP2A|LANP|PHAP1|W91701|pp32	acidic (leucine-rich) nuclear phosphoprotein 32 family, member A	protein-coding
2423	chr5	25529612	25530111	+	0	NA	promoter-TSS (NR_027388)	promoter-TSS (NR_027388)	-157	NR_027388	73571	Mm.105263	NR_027388	ENSMUSG00000101856	1700096K18Rik	-	RIKEN cDNA 1700096K18 gene	ncRNA
1605	chr5	135674741	135675240	+	0	NA	Intergenic	Intergenic	-14155	NM_008898	18984	Mm.3863	NM_008898	ENSMUSG00000005514	Por	4933424M13Rik|CPR|CYPOR|P450R	P450 (cytochrome) oxidoreductase	protein-coding
663	chr10	77572407	77572906	+	0	NA	Intergenic	Intergenic	-8999	NM_145925	108705	Mm.28853	NM_145925	ENSMUSG00000009291	Pttg1ip	1810010L20Rik|AI314311|AU018448|C79540|PBF	pituitary tumor-transforming 1 interacting protein	protein-coding
4301	chr8	26882529	26883028	+	0	NA	Intergenic	Intergenic	-58355	NR_045904	72316	Mm.490534	NR_045904	ENSMUSG00000100335	2310008N11Rik	-	RIKEN cDNA 2310008N11 gene	ncRNA
2431	chr18	14683012	14683511	+	0	NA	promoter-TSS (NM_009280)	promoter-TSS (NM_009280)	-347	NM_001161371	268996	Mm.31761	NM_009280	ENSMUSG00000037013	Ss18	D130059H17|Ssxt|Syt	SS18, nBAF chromatin remodeling complex subunit	protein-coding
1945	chr9	31253616	31254115	+	0	NA	Intergenic	RSINE1|SINE|B4	-17536	NM_001101597	638580	Mm.373655	NM_001101597		Gm7244	EG638580	predicted gene 7244	protein-coding
4326	chr4	57809405	57809904	+	0	NA	intron (NM_001304544, intron 6 of 8)	intron (NM_001304544, intron 6 of 8)	-35594	NM_009649	11641	Mm.467752	NM_009649	ENSMUSG00000038729	Akap2	AA959716|AI649048|Akap-2|Akap-kl|B230340M18Rik|Prka2	A kinase (PRKA) anchor protein 2	protein-coding
969	chr17	29384699	29385198	+	0	NA	Intergenic	Intergenic	24034	NM_001159538	26382	Mm.279187	NM_013710	ENSMUSG00000024013	Fgd2	Tcd-2|Tcd2|ZFYVE4|tcs-2|tcs2	FYVE, RhoGEF and PH domain containing 2	protein-coding
4295	chr7	130596391	130596890	+	0	NA	intron (NM_206856, intron 1 of 20)	intron (NM_206856, intron 1 of 20)	19202	NM_206856	57752	Mm.86322	NM_021314	ENSMUSG00000030852	Tacc2	mKIAA4180	transforming, acidic coiled-coil containing protein 2	protein-coding
1946	chr8	10899735	10900234	+	0	NA	promoter-TSS (NR_102285)	promoter-TSS (NR_102285)	62	NR_102285	71624	Mm.139075	NR_102285	ENSMUSG00000109089	4833411C07Rik	-	RIKEN cDNA 4833411C07 gene	ncRNA
2276	chr11	90382278	90382777	+	0	NA	intron (NM_172563, intron 2 of 3)	intron (NM_172563, intron 2 of 3)	8390	NM_172563	217082	Mm.158903	NM_172563	ENSMUSG00000003949	Hlf	E230015K02Rik	hepatic leukemia factor	protein-coding
4207	chr6	83506563	83507062	+	0	NA	exon (NM_001162521, exon 1 of 6)	exon (NM_001162521, exon 1 of 6)	157	NM_013764	27369	Mm.42234	NM_013764	ENSMUSG00000014554	Dguok	dGK|dGK1|dGK2|dGK3	deoxyguanosine kinase	protein-coding
4089	chr11	33162135	33162634	+	0	NA	intron (NM_001252261, intron 1 of 9)	intron (NM_001252261, intron 1 of 9)	822	NM_001252261	18148	Mm.485384	NM_008722	ENSMUSG00000057113	Npm1	B23|NO38|Npm	nucleophosmin 1	protein-coding
1501	chr11	94145201	94145700	+	0	NA	Intergenic	Intergenic	-66004	NM_009427	22057	Mm.259673	NM_009427	ENSMUSG00000037573	Tob1	Tob|Trob	transducer of ErbB-2.1	protein-coding
549	chr10	78244512	78245011	+	0	NA	promoter-TSS (NM_001081055)	promoter-TSS (NM_001081055)	-116	NM_001081055	216131	Mm.27539	NM_001081055	ENSMUSG00000000374	Trappc10	B230307C21Rik|Gm870|Tmem1|b2b2416Clo|b2b2613Clo	trafficking protein particle complex 10	protein-coding
3465	chr10	123076282	123076781	+	0	NA	promoter-TSS (NM_153395)	promoter-TSS (NM_153395)	-26	NM_001163025	67074	Mm.169924	NM_153395	ENSMUSG00000034602	Mon2	2610528O22Rik|AW495628|Sf21|mKIAA1040	MON2 homolog, regulator of endosome to Golgi trafficking	protein-coding
3629	chr15	96742412	96742911	+	0	NA	Intergenic	Intergenic	-42933	NM_175121	67760	Mm.46754	NM_175121	ENSMUSG00000022462	Slc38a2	5033402L14Rik|AI316867|ATA2|SAT2|mKIAA1382	solute carrier family 38, member 2	protein-coding
3930	chr8	11011145	11011644	+	0	NA	intron (NR_046017, intron 1 of 4)	intron (NR_046017, intron 1 of 4)	-2465	NM_001081212	384783	Mm.407207	NM_001081212	ENSMUSG00000038894	Irs2	Irs-2	insulin receptor substrate 2	protein-coding
946	chr4	148591124	148591623	+	0	NA	promoter-TSS (NM_009272)	promoter-TSS (NM_009272)	-140	NM_009272	20810	Mm.10	NM_009272	ENSMUSG00000006442	Srm	AA407669|SpdST|SpdSy	spermidine synthase	protein-coding
2644	chr9	21760338	21760837	+	0	NA	promoter-TSS (NM_001357331)	promoter-TSS (NM_001357331)	-284	NM_001357331	67629	Mm.295642	NM_026282	ENSMUSG00000074476	Spc24	2410030K01Rik|AV109292|Spbc24	SPC24, NDC80 kinetochore complex component, homolog (S. cerevisiae)	protein-coding
1361	chr2	27540112	27540611	+	0	NA	Intergenic	CpG	25214	NM_080848	140858	Mm.28265	NM_080848	ENSMUSG00000026917	Wdr5	2410008O07Rik|AA408785|AA960360|Big|Big-3	WD repeat domain 5	protein-coding
3864	chr1	134079104	134079603	+	0	NA	promoter-TSS (NM_007570)	promoter-TSS (NM_007570)	-198	NM_007570	12227	Mm.392646	NM_007570	ENSMUSG00000020423	Btg2	AA959598|APRO1|Pc3|TIS21	B cell translocation gene 2, anti-proliferative	protein-coding
3773	chr14	117383975	117384474	+	0	NA	intron (NM_001079844, intron 2 of 9)	Tigger10|DNA|TcMar-Tigger	458927	NM_011821	23888	Mm.440025	NM_011821	ENSMUSG00000058571	Gpc6	-	glypican 6	protein-coding
3280	chr11	84129387	84129886	+	0	NA	promoter-TSS (NM_172562)	promoter-TSS (NM_172562)	-68	NM_172562	217031	Mm.45159	NM_172562	ENSMUSG00000018651	Tada2a	AV319371|D030022J10Rik|Tada2l	transcriptional adaptor 2A	protein-coding
1465	chr17	26715383	26715882	+	0	NA	promoter-TSS (NM_029870)	promoter-TSS (NM_029870)	-18	NM_029870	77128	Mm.275414	NM_029870	ENSMUSG00000048249	Crebrf	A930001N09Rik|LRF	CREB3 regulatory factor	protein-coding
2990	chr5	92358960	92359459	+	0	NA	TTS (NR_038116)	TTS (NR_038116)	4068	NM_019494	56066	Mm.131723	NM_019494	ENSMUSG00000060183	Cxcl11	Cxc11|H174|I-tac|Ip9|Itac|Scyb11|Scyb9b|b-R1|betaR1	chemokine (C-X-C motif) ligand 11	protein-coding
1397	chr1	37890141	37890640	+	0	NA	promoter-TSS (NM_026913)	promoter-TSS (NM_026913)	21	NM_026913	69028	Mm.63984	NM_026913	ENSMUSG00000026088	Mitd1	1500032H18Rik	MIT, microtubule interacting and transport, domain containing 1	protein-coding
3678	chr8	45266830	45267329	+	0	NA	3' UTR (NM_008455, exon 15 of 15)	3' UTR (NM_008455, exon 15 of 15)	-5048	NM_028066	109821	Mm.33326	NM_028066	ENSMUSG00000031645	F11	1600027G01Rik|AI503996|Cf11|FXI|PTA	coagulation factor XI	protein-coding
941	chr1	125435526	125436025	+	0	NA	promoter-TSS (NM_001205386)	promoter-TSS (NM_001205386)	-48	NM_001205385	74117	Mm.183102	NM_023735	ENSMUSG00000026341	Actr3	1200003A09Rik|Arp3	ARP3 actin-related protein 3	protein-coding
583	chr6	90435019	90435518	+	0	NA	Intergenic	Intergenic	-6788	NM_173775	243538	Mm.386876	NM_173775	ENSMUSG00000048794	Cfap100	AW048498|C030041G11Rik|C230069K22Rik|Ccdc37	cilia and flagella associated protein 100	protein-coding
3436	chr4	120974862	120975361	+	0	NA	intron (NM_133716, intron 6 of 9)	intron (NM_133716, intron 6 of 9)	-1789	NR_105982	102465614		NR_105982	ENSMUSG00000106436	Mir7015	mmu-mir-7015	microRNA 7015	ncRNA
1869	chr6	31090659	31091158	+	0	NA	Intergenic	MIR|SINE|MIR	-27815	NR_029532	387223		NR_029532	ENSMUSG00000065604	Mir29b-1	Mirn29b|Mirn29b-1|mir-29b-1	microRNA 29b-1	ncRNA
3190	chr7	127335592	127336091	+	0	NA	TTS (NM_001253873)	TTS (NM_001253873)	9473	NM_146202	233890	Mm.23031	NM_146202	ENSMUSG00000047371	Zfp768	BC026432|Znf768	zinc finger protein 768	protein-coding
591	chr15	37007159	37007658	+	0	NA	promoter-TSS (NM_026521)	promoter-TSS (NM_026521)	-6	NM_026521	68036	Mm.371631	NM_026521	ENSMUSG00000062397	Zfp706	3110006P09Rik|AA793007|AW536850|C77232|Znf706	zinc finger protein 706	protein-coding
2304	chr4	126102867	126103366	+	0	NA	promoter-TSS (NM_001145827)	promoter-TSS (NM_001145827)	-841	NM_028800	74178	Mm.440269	NM_028800	ENSMUSG00000042608	Stk40	2310004N11Rik|AI428792	serine/threonine kinase 40	protein-coding
3846	chr11	67036173	67036672	+	0	NA	Intergenic	ORR1D2|LTR|ERVL-MaLR	11268	NM_001291043	338369	Mm.128138	NM_177392	ENSMUSG00000050270	Tmem220	-	transmembrane protein 220	protein-coding
3481	chr2	37703157	37703656	+	0	NA	Intergenic	CpG	-15122	NR_039590	100628597		NR_039590	ENSMUSG00000092958	Mir5128	mir-5128|mmu-mir-5128|mu-mir-5128	microRNA 5128	ncRNA
2804	chr2	168106689	168107188	+	0	NA	Intergenic	Intergenic	25934	NM_021409	58220	Mm.292834	NM_021409	ENSMUSG00000044641	Pard6b	AV025615|Par6b	par-6 family cell polarity regulator beta	protein-coding
2341	chr15	96709751	96710250	+	0	NA	Intergenic	CpG	-10272	NM_175121	67760	Mm.46754	NM_175121	ENSMUSG00000022462	Slc38a2	5033402L14Rik|AI316867|ATA2|SAT2|mKIAA1382	solute carrier family 38, member 2	protein-coding
3583	chr19	57925694	57926193	+	0	NA	intron (NM_181415, intron 26 of 28)	intron (NM_181415, intron 26 of 28)	-125224	NR_049196	100885835		NR_049196	ENSMUSG00000093757	Mir5623	Gm26068|mir-5623|mmu-mir-5623	microRNA 5623	ncRNA
4078	chr9	50798346	50798845	+	0	NA	intron (NR_045601, intron 7 of 13)	intron (NR_045601, intron 7 of 13)	23370	NR_045601	102580	Mm.160035	NM_133981	ENSMUSG00000032059	Alg9	8230402H15Rik|AI747665|B430313H07Rik|Dibd1	asparagine-linked glycosylation 9 (alpha 1,2 mannosyltransferase)	protein-coding
4149	chr8	106936685	106937184	+	0	NA	intron (NM_001368316, intron 1 of 5)	intron (NM_001368316, intron 1 of 5)	1194	NM_009229	20650	Mm.30228	NM_009229	ENSMUSG00000041308	Sntb2	SNT3|SNTL|Snt2	syntrophin, basic 2	protein-coding
102	chr6	91156932	91157431	+	0	NA	intron (NM_144919, intron 1 of 9)	intron (NM_144919, intron 1 of 9)	366	NM_144919	232232	Mm.206218	NM_144919	ENSMUSG00000034245	Hdac11	-	histone deacetylase 11	protein-coding
1920	chr6	121122600	121123099	+	0	NA	intron (NM_001270475, intron 1 of 31)	Charlie17a|DNA|hAT-Charlie	8173	NM_001270475	194401	Mm.122399	NM_153396	ENSMUSG00000051586	Mical3	C130040D16Rik|Mical-3|mKIAA1364	microtubule associated monooxygenase, calponin and LIM domain containing 3	protein-coding
3827	chr1	41559180	41559679	+	0	NA	Intergenic	Intergenic	-378177	NR_040475	74897	Mm.243822	NR_040475	ENSMUSG00000104072	4930448I06Rik	-	RIKEN cDNA 4930448I06 gene	ncRNA
4589	chr16	76454999	76455498	+	0	NA	Intergenic	Intergenic	-51537	NM_001160239	14109	Mm.329631	NM_007990	ENSMUSG00000038274	Fau	MNSFbeta	Finkel-Biskis-Reilly murine sarcoma virus (FBR-MuSV) ubiquitously expressed (fox derived)	protein-coding
2992	chr9	108691853	108692352	+	0	NA	promoter-TSS (NM_008924)	promoter-TSS (NM_008924)	-41	NM_008924	19087	Mm.253102	NM_008924	ENSMUSG00000032601	Prkar2a	1110061A24Rik|AI317181|AI836829|RII(alpha)	protein kinase, cAMP dependent regulatory, type II alpha	protein-coding
2639	chr7	27486658	27487157	+	0	NA	promoter-TSS (NM_018820)	promoter-TSS (NM_018820)	-46	NM_018820	55942	Mm.153684	NM_018820	ENSMUSG00000008384	Sertad1	1110032C13Rik|AV000455|AW456625|Sei-1|Sei1|TRIP-Br1	SERTA domain containing 1	protein-coding
4227	chr19	60756677	60757176	+	0	NA	exon (NM_178421, exon 1 of 1)	exon (NM_178421, exon 1 of 1)	939	NM_178421	332397	Mm.186390	NM_178421	ENSMUSG00000072437	Nanos1	NOS-1	nanos C2HC-type zinc finger 1	protein-coding
3483	chr10	127290347	127290846	+	0	NA	promoter-TSS (NM_007837)	promoter-TSS (NM_007837)	-197	NM_007837	13198	Mm.110220	NM_007837	ENSMUSG00000025408	Ddit3	CHOP-10|CHOP10|chop|gadd153	DNA-damage inducible transcript 3	protein-coding
1218	chr2	25224036	25224535	+	0	NA	intron (NM_146116, intron 1 of 3)	CpG-7809	417	NM_146116	227613	Mm.227260	NM_146116	ENSMUSG00000036752	Tubb4b	4930542G03Rik|Tubb2c|Tubb2c1	tubulin, beta 4B class IVB	protein-coding
4409	chr18	64350511	64351010	+	0	NA	intron (NM_194268, intron 1 of 1)	intron (NM_194268, intron 1 of 1)	10396	NM_194268	225631	Mm.234723	NM_194268	ENSMUSG00000045991	Onecut2	C730009D12|OC-2|Oc2	one cut domain, family member 2	protein-coding
2398	chr3	152209725	152210224	+	0	NA	promoter-TSS (NM_001355367)	promoter-TSS (NM_001355367)	109	NM_001356363	67035	Mm.46746	NM_025926	ENSMUSG00000028035	Dnajb4	1700029A20Rik|2010306G19Rik|5730460G06Rik	DnaJ heat shock protein family (Hsp40) member B4	protein-coding
259	chr19	47247711	47248210	+	0	NA	intron (NM_001163480, intron 3 of 5)	intron (NM_001163480, intron 3 of 5)	19117	NM_001163480	18011	Mm.313651	NM_021360	ENSMUSG00000006435	Neurl1a	2410129E16Rik|AI450910|AI481072|Neu1|Neur1|Neurl|Neurl1|Nlz|Rnf67	neuralized E3 ubiquitin protein ligase 1A	protein-coding
1625	chr8	40511564	40512063	+	0	NA	promoter-TSS (NM_033560)	promoter-TSS (NM_033560)	30	NM_033560	52348	Mm.489696	NM_033560	ENSMUSG00000031600	Vps37a	2210018P21Rik|4930592A21Rik|AW261445|D8Ertd531e	vacuolar protein sorting 37A	protein-coding
163	chr9	121807482	121807981	+	0	NA	intron (NM_028384, intron 13 of 15)	intron (NM_028384, intron 13 of 15)	-15224	NM_029095	74770	Mm.44195	NM_029095	ENSMUSG00000032523	Hhatl	1110011D13Rik|Gup1|Mg56	hedgehog acyltransferase-like	protein-coding
4070	chr19	36691887	36692386	+	0	NA	Intergenic	Intergenic	-2657	NR_033510	668215	Mm.394223	NR_033510	ENSMUSG00000087579	Hectd2os	1500017E21Rik	Hectd2, opposite strand	ncRNA
3898	chr8	69973558	69974057	+	0	NA	intron (NM_001286450, intron 1 of 12)	CpG	576	NM_001113346	234366	Mm.270044	NM_145596	ENSMUSG00000036180	Gatad2a	1110066C11Rik|BC031407|C80248	GATA zinc finger domain containing 2A	protein-coding
1106	chr11	120261414	120261913	+	0	NA	intron (NM_198423, intron 3 of 27)	intron (NM_198423, intron 3 of 27)	28716	NM_198423	268515	Mm.309498	NM_198423	ENSMUSG00000039741	Bahcc1	B930044J06|BC060615	BAH domain and coiled-coil containing 1	protein-coding
1836	chr2	165287386	165287885	+	0	NA	TTS (NM_001302754)	TTS (NM_001302754)	152	NM_001252574	228875	Mm.21184	NM_144893	ENSMUSG00000017664	Slc35c2	C85957|CGI-15|D2Wsu58e|Ovcov1	solute carrier family 35, member C2	protein-coding
1531	chr4	136148191	136148690	+	0	NA	Intergenic	CpG	4618	NM_008321	15903	Mm.110	NM_008321	ENSMUSG00000007872	Id3	Hlh462|Idb3|bHLHb25	inhibitor of DNA binding 3	protein-coding
2731	chr18	69668513	69669012	+	0	NA	intron (NM_001361127, intron 15 of 19)	intron (NM_001361127, intron 15 of 19)	-256797	NM_201362	381175	Mm.266831	NM_201362	ENSMUSG00000038903	Ccdc68	BC046343	coiled-coil domain containing 68	protein-coding
3976	chr3	83865207	83865706	+	0	NA	Intergenic	RMER19B|LTR|ERVK	-23848	NM_011905	24088	Mm.87596	NM_011905	ENSMUSG00000027995	Tlr2	Ly105	toll-like receptor 2	protein-coding
2929	chr8	106135073	106135572	+	0	NA	promoter-TSS (NR_040345)	promoter-TSS (NR_040345)	-78	NR_040346	69771	Mm.393274	NR_040344		1810019D21Rik	-	RIKEN cDNA 1810019D21 gene	ncRNA
2738	chr11	35006809	35007308	+	0	NA	Intergenic	Intergenic	-114398	NM_011412	20564	Mm.478604	NM_011412	ENSMUSG00000056427	Slit3	Slil2|Slit1|b2b2362.1Clo	slit guidance ligand 3	protein-coding
1333	chr6	82652580	82653079	+	0	NA	promoter-TSS (NM_025882)	promoter-TSS (NM_025882)	36	NM_025882	66979	Mm.195753	NM_025882	ENSMUSG00000030042	Pole4	2400007P05Rik|5830430F06Rik	polymerase (DNA-directed), epsilon 4 (p12 subunit)	protein-coding
2770	chr7	99167896	99168395	+	0	NA	intron (NM_026384, intron 2 of 7)	intron (NM_026384, intron 2 of 7)	14568	NM_026384	67800	Mm.180189	NM_026384	ENSMUSG00000030747	Dgat2	0610010B06Rik|ARAT|DGAT-2	diacylglycerol O-acyltransferase 2	protein-coding
3859	chr5	137510018	137510517	+	0	NA	Intergenic	(CGG)n|Simple_repeat|Simple_repeat	-7838	NM_028753	74097	Mm.290242	NM_028753	ENSMUSG00000029715	Pop7	0610037N12Rik|AI852017|Rpp20	processing of precursor 7, ribonuclease P family, (S. cerevisiae)	protein-coding
3087	chr11	59207974	59208473	+	0	NA	promoter-TSS (NM_024210)	promoter-TSS (NM_024210)	-138	NM_024210	67862	Mm.358708	NM_024210	ENSMUSG00000020441	2310033P09Rik	Mmtag2	RIKEN cDNA 2310033P09 gene	protein-coding
442	chr8	93272728	93273227	+	0	NA	intron (NM_144930, intron 3 of 13)	intron (NM_144930, intron 3 of 13)	6759	NM_144930	234564	Mm.29110	NM_144930	ENSMUSG00000031725	Ces1f	AU018778|CesML1|TGH-2	carboxylesterase 1F	protein-coding
4044	chr14	51008236	51008735	+	0	NA	intron (NM_029145, intron 1 of 1)	intron (NM_029145, intron 1 of 1)	556	NM_029145	75019	Mm.318775	NM_029145	ENSMUSG00000021872	Rnase10	4930474F22Rik|Rah1	ribonuclease, RNase A family, 10 (non-active)	protein-coding
4492	chr6	99001537	99002036	+	0	NA	intron (NM_001197321, intron 8 of 17)	intron (NM_001197321, intron 8 of 17)	26512	NM_001197322	108655	Mm.234965	NM_053202	ENSMUSG00000030067	Foxp1	3110052D19Rik|4932443N09Rik|AI461938|AW494214	forkhead box P1	protein-coding
2156	chr10	86021920	86022419	+	0	NA	promoter-TSS (NM_001347151)	promoter-TSS (NM_001347151)	15	NM_001347151	69754	Mm.44236	NM_153195	ENSMUSG00000001786	Fbxo7	2410015K21Rik|A230052G17Rik|AI117679|AW260462|C85118	F-box protein 7	protein-coding
1577	chr8	40896660	40897159	+	0	NA	intron (NM_001044740, intron 1 of 11)	intron (NM_001044740, intron 1 of 11)	-29324	NM_026840	68797	Mm.284246	NM_026840	ENSMUSG00000031595	Pdgfrl	1110039P19Rik|AV013190	platelet-derived growth factor receptor-like	protein-coding
1572	chr7	122969576	122970075	+	0	NA	promoter-TSS (NM_011247)	promoter-TSS (NM_011247)	634	NR_045614	73951	Mm.389936	NR_045614		4930413G21Rik	-	RIKEN cDNA 4930413G21 gene	ncRNA
2851	chr17	46383185	46383684	+	0	NA	promoter-TSS (NM_207671)	promoter-TSS (NM_207671)	-332	NM_207671	57908	Mm.439916	NM_021346	ENSMUSG00000015597	Zfp318	2610034E08Rik|D530032D06Rik|TZF|Znf318	zinc finger protein 318	protein-coding
886	chr1	165194227	165194726	+	0	NA	promoter-TSS (NR_151712)	promoter-TSS (NR_151712)	-38	NR_151712	108735	Mm.288369	NM_145512	ENSMUSG00000040848	Sft2d2	2010005O13Rik|AI506168|AW561909|cI-45	SFT2 domain containing 2	protein-coding
4733	chr9	62839122	62839621	+	0	NA	intron (NM_001033175, intron 1 of 6)	intron (NM_001033175, intron 1 of 6)	586	NM_001033175	76524	Mm.283636	NM_001033175	ENSMUSG00000032245	Cln6	1810065L06Rik|AW743417|D9Bwg1455e|nclf	ceroid-lipofuscinosis, neuronal 6	protein-coding
2835	chr1	166378819	166379318	+	0	NA	promoter-TSS (NM_030245)	promoter-TSS (NM_030245)	-99	NM_030245	27878	Mm.100665	NM_030245	ENSMUSG00000026563	Tada1	2900026B15Rik|D1Ertd251e|Staf42|Tada1l	transcriptional adaptor 1	protein-coding
1329	chr10	80742269	80742768	+	0	NA	promoter-TSS (NM_007460)	promoter-TSS (NM_007460)	-243	NM_007460	11776	Mm.27082	NM_007460	ENSMUSG00000020198	Ap3d1	AA407035|Ap3d|Bolvr|mBLVR1|mh|mocha	adaptor-related protein complex 3, delta 1 subunit	protein-coding
3728	chr3	37640221	37640720	+	0	NA	intron (NM_001305441, intron 1 of 1)	CpG	523	NM_011896	24063	Mm.330986	NM_011896	ENSMUSG00000037211	Spry1	sprouty1|spry-1	sprouty RTK signaling antagonist 1	protein-coding
4186	chr6	122598452	122598951	+	0	NA	intron (NM_001134391, intron 2 of 7)	RLTR14|LTR|ERV1	3743	NM_031159	11810	Mm.3333	NM_031159	ENSMUSG00000040613	Apobec1	Cdar1	apolipoprotein B mRNA editing enzyme, catalytic polypeptide 1	protein-coding
3568	chr12	103955106	103955605	+	0	NA	intron (NM_009247, intron 1 of 4)	intron (NM_009247, intron 1 of 4)	1542	NM_009247	20704	Mm.312593	NM_009247	ENSMUSG00000072849	Serpina1e	Dom5|PI5|Spi1-5	serine (or cysteine) peptidase inhibitor, clade A, member 1E	protein-coding
3243	chr15	97029293	97029792	+	0	NA	intron (NM_027052, intron 1 of 15)	intron (NM_027052, intron 1 of 15)	1671	NM_001358058	69354	Mm.250980	NM_027052	ENSMUSG00000022464	Slc38a4	1110012E16Rik|1700012A18Rik|Ata3|mATA3|mNAT3	solute carrier family 38, member 4	protein-coding
3777	chr3	138360670	138361169	+	0	NA	Intergenic	RLTR16|LTR|ERVK	-13202	NR_033581	639769	Mm.484043	NR_033581	ENSMUSG00000090306	Adh6-ps1	1300002P07Rik|Adh5ps|Gm7277	alcohol dehydrogenase 6 (class V), pseudogene 1	pseudo
320	chr5	21425175	21425674	+	0	NA	promoter-TSS (NM_029195)	promoter-TSS (NM_029195)	521	NM_177869	330050	Mm.40655	NM_177869	ENSMUSG00000047221	Fam185a	4631428I10|AI847670	family with sequence similarity 185, member A	protein-coding
3528	chr5	8872944	8873443	+	0	NA	Intergenic	Intergenic	-20528	NM_008830	18670	Mm.297825	NM_008830	ENSMUSG00000042476	Abcb4	Mdr2|Pgy-2|Pgy2|mdr-2	ATP-binding cassette, sub-family B (MDR/TAP), member 4	protein-coding
3756	chr19	36775451	36775950	+	0	NA	Intergenic	Intergenic	-39096	NM_016854	53412	Mm.24724	NM_016854	ENSMUSG00000067279	Ppp1r3c	PTG|Ppp1r5	protein phosphatase 1, regulatory subunit 3C	protein-coding
811	chr13	59454404	59454903	+	0	NA	exon (NM_001284221, exon 25 of 25)	exon (NM_001284221, exon 25 of 25)	89798	NM_001284221	67269	Mm.153008	NM_023328	ENSMUSG00000021557	Agtpbp1	1700020N17Rik|2310001G17Rik|2900054O13Rik|4930445M19Rik|5730402G09Rik|CCP1|Nna1|nmf243|pcd	ATP/GTP binding protein 1	protein-coding
465	chr11	121250150	121250649	+	0	NA	exon (NM_026272, exon 9 of 11)	exon (NM_026272, exon 9 of 11)	-9588	NM_001080932	68837	Mm.209750	NM_001080932	ENSMUSG00000039275	Foxk2	1110054H05Rik|5730434B08Rik|6230415M23Rik|ILF|Ilf1	forkhead box K2	protein-coding
249	chr16	10525060	10525559	+	0	NA	intron (NM_001243761, intron 18 of 18)	intron (NM_001243761, intron 18 of 18)	17745	NM_021428	58239	Mm.353006	NM_021428	ENSMUSG00000038055	Dexi	1810029J14Rik|AI836170|AW413143|D16Bwg0586e|Myle	dexamethasone-induced transcript	protein-coding
1612	chr9	121995747	121996246	+	0	NA	promoter-TSS (NM_001289560)	promoter-TSS (NM_001289560)	30	NM_001289559	215494	Mm.402151	NM_153540	ENSMUSG00000066235	Pomgnt2	Ago61|C85492|Gtdc2	protein O-linked mannose beta 1,4-N-acetylglucosaminyltransferase 2	protein-coding
819	chr18	34954510	34955009	+	0	NA	promoter-TSS (NM_010481)	promoter-TSS (NM_010481)	-408	NM_010481	15526	Mm.209419	NM_010481	ENSMUSG00000024359	Hspa9	74kDa|Csa|Grp75|Hsc74|Hsp74|Hsp74a|Hspa9a|Mortalin|Mot-2|Mot2|Mthsp70|Pbp74	heat shock protein 9	protein-coding
1177	chr1	71556939	71557438	+	0	NA	promoter-TSS (NM_026195)	promoter-TSS (NM_026195)	32	NM_026195	108147	Mm.38010	NM_026195	ENSMUSG00000026192	Atic	2610509C24Rik|AA536954|AW212393	5-aminoimidazole-4-carboxamide ribonucleotide formyltransferase/IMP cyclohydrolase	protein-coding
1189	chr2	152739335	152739834	+	0	NA	Intergenic	CpG	3333	NM_001355113	15901	Mm.444	NM_010495	ENSMUSG00000042745	Id1	AI323524|D2Wsu140e|Idb1|bHLHb24	inhibitor of DNA binding 1, HLH protein	protein-coding
3680	chr19	4720078	4720577	+	0	NA	intron (NM_021287, intron 2 of 36)	intron (NM_021287, intron 2 of 36)	9119	NM_021287	20743	Mm.329668	NM_021287	ENSMUSG00000067889	Sptbn2	Spnb3	spectrin beta, non-erythrocytic 2	protein-coding
1748	chr2	142902868	142903367	+	0	NA	non-coding (NR_131921, exon 1 of 2)	non-coding (NR_131921, exon 1 of 2)	152	NR_131921	75053	Mm.72638	NR_131921	ENSMUSG00000086504	Kif16bos	4930511F01Rik	kinesin family member 16B, opposite strand	ncRNA
2127	chr19	55701311	55701810	+	0	NA	intron (NR_045318, intron 1 of 3)	MER58A|DNA|hAT-Charlie	644	NR_045318	77594	Mm.329924	NR_045318	ENSMUSG00000097632	4930552P12Rik	-	RIKEN cDNA 4930552P12 gene	ncRNA
858	chr19	18632541	18633040	+	0	NA	promoter-TSS (NM_017375)	promoter-TSS (NM_017375)	774	NM_145497	225994	Mm.211595	NM_145497	ENSMUSG00000037847	Nmrk1	AA408380|D630020N23Rik|Nrk1	nicotinamide riboside kinase 1	protein-coding
3768	chr11	80080939	80081438	+	0	NA	promoter-TSS (NM_018776)	promoter-TSS (NM_018776)	-197	NM_018776	54394	Mm.272093	NM_018776	ENSMUSG00000017561	Crlf3	BB164954|Creme9|Cytor4	cytokine receptor-like factor 3	protein-coding
385	chr1	125561042	125561541	+	0	NA	intron (NM_028787, intron 1 of 15)	CpG	289	NM_028787	74150	Mm.28654	NM_028787	ENSMUSG00000026342	Slc35f5	1300003P13Rik|AI646727	solute carrier family 35, member F5	protein-coding
1359	chr8	120634430	120634929	+	0	NA	promoter-TSS (NM_197988)	promoter-TSS (NM_197988)	-289	NM_197988	68918	Mm.473736	NM_197988	ENSMUSG00000043687	1190005I06Rik	-	RIKEN cDNA 1190005I06 gene	protein-coding
1479	chr5	115521432	115521931	+	0	NA	intron (NM_011223, intron 1 of 10)	intron (NM_011223, intron 1 of 10)	15005	NM_133915	19303	Mm.18714	NM_011223	ENSMUSG00000029528	Pxn	AW108311|AW123232|Pax	paxillin	protein-coding
2578	chr15	58415152	58415651	+	0	NA	promoter-TSS (NM_145959)	promoter-TSS (NM_145959)	-67	NM_145959	210998	Mm.3224	NM_145959	ENSMUSG00000037119	Fam91a1	AV220772|BC033609|D15Ertd621e|SKIN|mKIAA0493	family with sequence similarity 91, member A1	protein-coding
971	chr6	124674568	124675067	+	0	NA	intron (NR_149320, intron 1 of 11)	B1F|SINE|Alu	11713	NM_145130	14792	Mm.273915	NM_145130	ENSMUSG00000004270	Lpcat3	C3f|Grcc3f|Lpcat|Lpeat|Lplat5|Lpsat|Mboat5|Moact5|Oact5|PTG	lysophosphatidylcholine acyltransferase 3	protein-coding
4716	chr4	32248866	32249365	+	0	NA	Intergenic	Intergenic	-168320	NM_001109661	12014	Mm.491223	NM_007521	ENSMUSG00000040270	Bach2	E030004N02Rik	BTB and CNC homology, basic leucine zipper transcription factor 2	protein-coding
479	chr13	37994009	37994508	+	0	NA	promoter-TSS (NM_025965)	promoter-TSS (NM_025965)	-50	NM_001360842	107513	Mm.426670	NM_025965	ENSMUSG00000021427	Ssr1	2510001K09Rik|6330400D04|AI159733|AI452176|SSR|TRAPA	signal sequence receptor, alpha	protein-coding
847	chr3	16182873	16183372	+	0	NA	promoter-TSS (NM_001358043)	promoter-TSS (NM_001358043)	-43	NM_001358043	229096	Mm.23834	NM_172677	ENSMUSG00000047213	Ythdf3	9130022A11Rik	YTH N6-methyladenosine RNA binding protein 3	protein-coding
1166	chr11	79711131	79711630	+	0	NA	promoter-TSS (NR_029579)	promoter-TSS (NR_029579)	-589	NR_029579	387188		NR_029579	ENSMUSG00000065395	Mir193a	Mir193|Mirn193|mir-193a|mmu-mir-193|mmu-mir-193a	microRNA 193a	ncRNA
3091	chr13	51071305	51071804	+	0	NA	Intergenic	Intergenic	29173	NR_029463	77428	Mm.405630	NR_029463		9430083A17Rik	-	RIKEN cDNA 9430083A17 gene	ncRNA
2166	chr3	96575487	96575986	+	0	NA	Intergenic	Intergenic	-8935	NR_040409	100038464	Mm.475126	NR_040409	ENSMUSG00000074398	Gm15441	-	predicted gene 15441	ncRNA
1378	chr11	99045575	99046074	+	0	NA	intron (NM_010517, intron 1 of 3)	intron (NM_010517, intron 1 of 3)	4580	NM_010517	16010	Mm.233799	NM_010517	ENSMUSG00000017493	Igfbp4	AI875747|Deb2|IBP-4|IGFBP-4	insulin-like growth factor binding protein 4	protein-coding
1054	chr2	119476825	119477324	+	0	NA	intron (NM_026574, intron 1 of 35)	CpG	613	NM_026574	68142	Mm.330496	NM_026574	ENSMUSG00000034154	Ino80	2310079N15Rik|4632409L19Rik|Inoc1	INO80 complex subunit	protein-coding
2821	chr2	29889395	29889894	+	0	NA	promoter-TSS (NM_001113214)	promoter-TSS (NM_001113214)	-76	NM_001177661	18286	Mm.330116	NM_013615	ENSMUSG00000026790	Odf2	AI848335|MMTEST29	outer dense fiber of sperm tails 2	protein-coding
2101	chr2	59161680	59162179	+	0	NA	promoter-TSS (NM_001362996)	promoter-TSS (NM_001362996)	60	NM_001362996	227937	Mm.260938	NM_026361	ENSMUSG00000026991	Pkp4	5031422I09Rik|9430019K17Rik|Armrp|p0071	plakophilin 4	protein-coding
619	chr6	124965026	124965525	+	0	NA	5' UTR (NM_001355541, exon 1 of 8)	5' UTR (NM_001355541, exon 1 of 8)	263	NM_012003	26894	Mm.244536	NM_012003	ENSMUSG00000030127	Cops7a	D6Ertd35e|SGN7a	COP9 signalosome subunit 7A	protein-coding
3797	chr11	83556197	83556696	+	0	NA	Intergenic	Intergenic	22190	NM_011338	20308	Mm.416125	NM_011338	ENSMUSG00000019122	Ccl9	CCF18|MRP-2|Scya10|Scya9	chemokine (C-C motif) ligand 9	protein-coding
3616	chr8	123291631	123292130	+	0	NA	intron (NM_016925, intron 20 of 42)	intron (NM_016925, intron 20 of 42)	26696	NM_016925	14087	Mm.6536	NM_016925	ENSMUSG00000032815	Fanca	AW208693|FACA	Fanconi anemia, complementation group A	protein-coding
621	chr19	55257437	55257936	+	0	NA	intron (NM_027976, intron 1 of 21)	MIR|SINE|MIR	4317	NM_027976	433256	Mm.292056	NM_027976	ENSMUSG00000024981	Acsl5	1700030F05Rik|ACS2|ACS5|Facl5	acyl-CoA synthetase long-chain family member 5	protein-coding
2310	chr3	99141151	99141650	+	0	NA	intron (NM_027462, intron 1 of 5)	CpG	310	NM_027462	70560	Mm.316754	NM_027462	ENSMUSG00000004233	Wars2	5730427B17Rik|9430020O07Rik|AI413375|TrpRS	tryptophanyl tRNA synthetase 2 (mitochondrial)	protein-coding
2495	chr11	109425527	109426026	+	0	NA	promoter-TSS (NM_001252193)	promoter-TSS (NM_001252193)	-170	NM_025275	13929	Mm.211850	NM_025275	ENSMUSG00000020610	Amz2	AA408420|ESTM12|X83328	archaelysin family metallopeptidase 2	protein-coding
3395	chr3	90052531	90053030	+	0	NA	promoter-TSS (NM_001165986)	promoter-TSS (NM_001165986)	-22	NM_001287086	99650	Mm.300083	NM_025762	ENSMUSG00000027942	4933434E20Rik	5730552F22Rik|AI462154|NICE-3|NS5ATP4	RIKEN cDNA 4933434E20 gene	protein-coding
3052	chr1	166377112	166377611	+	0	NA	Intergenic	RSINE1|SINE|B4	-1806	NM_030245	27878	Mm.100665	NM_030245	ENSMUSG00000026563	Tada1	2900026B15Rik|D1Ertd251e|Staf42|Tada1l	transcriptional adaptor 1	protein-coding
2322	chr5	139366417	139366916	+	0	NA	intron (NM_028469, intron 2 of 4)	ID_B1|SINE|B4	3079	NR_029768	723898		NR_029768	ENSMUSG00000065593	Mir339	Mirn339|mir-339|mmu-mir-339	microRNA 339	ncRNA
2438	chr13	63257972	63258471	+	0	NA	intron (NR_110520, intron 2 of 5)	intron (NR_110520, intron 2 of 5)	18192	NR_110521	72061	Mm.188105	NM_028079	ENSMUSG00000021458	Aopep	2010111I01Rik|2300006M17Rik|AP-O|AW742919|ApO|mir-23b|mir-24-1|mir-27b	aminopeptidase O	protein-coding
3334	chr18	65226717	65227216	+	0	NA	intron (NR_105742, intron 4 of 6)	intron (NR_105742, intron 4 of 6)	-21895	NR_029600	387231		NR_029600	ENSMUSG00000065402	Mir122	Mir122a|Mirn122a|mir-122|mmu-mir-122	microRNA 122	ncRNA
3246	chr17	34647383	34647882	+	0	NA	TTS (NM_019873)	TTS (NM_019873)	486	NM_017406	12915	Mm.4068	NM_017406	ENSMUSG00000015461	Atf6b	AA617266|ATF6beta|Creb-rp|Crebl1	activating transcription factor 6 beta	protein-coding
4179	chr6	142459227	142459726	+	0	NA	exon (NM_145572, exon 4 of 17)	exon (NM_145572, exon 4 of 17)	13633	NM_145572	232493	Mm.275975	NM_145572	ENSMUSG00000030244	Gys2	BC021322|LGS	glycogen synthase 2	protein-coding
377	chr15	88870785	88871284	+	0	NA	Intergenic	Intergenic	8840	NM_145478	223775	Mm.400129	NM_145478	ENSMUSG00000035828	Pim3	BC026639|Kid1	proviral integration site 3	protein-coding
2050	chr9	70656993	70657492	+	0	NA	promoter-TSS (NM_172772)	promoter-TSS (NM_172772)	-68	NM_172772	235461	Mm.170855	NM_172772	ENSMUSG00000042444	Mindy2	AI465301|B230380D07Rik|Fam63b|mKIAA1164	MINDY lysine 48 deubiquitinase 2	protein-coding
602	chr4	129742248	129742747	+	0	NA	promoter-TSS (NM_011317)	promoter-TSS (NM_011317)	-194	NR_045036	20218	Mm.8256	NM_011317	ENSMUSG00000028790	Khdrbs1	Sam68|p62|p68	KH domain containing, RNA binding, signal transduction associated 1	protein-coding
3815	chr1	160905972	160906471	+	0	NA	promoter-TSS (NM_001024952)	promoter-TSS (NM_001024952)	-190	NM_001024952	381305	Mm.329667	NM_001024952	ENSMUSG00000040423	Rc3h1	5730557L09Rik|Gm551|N28103|mKIAA2025	RING CCCH (C3H) domains 1	protein-coding
1311	chr6	48902940	48903439	+	0	NA	intron (NM_029638, intron 1 of 4)	ERVB7_2-LTR_MM|LTR|ERVK	-1797	NM_001161622	76507	Mm.213898	NM_029638	ENSMUSG00000029811	Aoc1	1600012D06Rik|Abp1|DAO	amine oxidase, copper-containing 1	protein-coding
1787	chr15	78405447	78405946	+	0	NA	exon (NM_009437, exon 1 of 2)	exon (NM_009437, exon 1 of 2)	169	NM_009437	22117	Mm.15312	NM_009437	ENSMUSG00000044986	Tst	rhodanese	thiosulfate sulfurtransferase, mitochondrial	protein-coding
612	chr11	97138988	97139487	+	0	NA	exon (NM_198100, exon 8 of 9)	exon (NM_198100, exon 8 of 9)	7182	NR_106094	102466822		NR_106094	ENSMUSG00000099286	Mir7235	Gm27986|mmu-mir-7235	microRNA 7235	ncRNA
936	chr7	25619128	25619627	+	0	NA	promoter-TSS (NM_025504)	promoter-TSS (NM_025504)	-37	NM_001290487	66349	Mm.159956	NM_025504	ENSMUSG00000057229	Dmac2	2310004L02Rik|Atp5sl|C030044E10Rik	distal membrane arm assembly complex 2	protein-coding
1391	chr13	30659660	30660159	+	0	NA	promoter-TSS (NM_001037955)	promoter-TSS (NM_001037955)	-150	NM_001037955	105352	Mm.289646	NM_134068	ENSMUSG00000069255	Dusp22	JKAP|JSP1|LMW-DSP2|MKPX	dual specificity phosphatase 22	protein-coding
3579	chr14	45416160	45416659	+	0	NA	Intergenic	Intergenic	-27613	NM_019425	54342	Mm.312945	NM_019425	ENSMUSG00000037722	Gnpnat1	AU017428|AU040593|EMeg32|Gpnat1|Gsnpat	glucosamine-phosphate N-acetyltransferase 1	protein-coding
4510	chr3	100686035	100686534	+	0	NA	promoter-TSS (NM_010763)	promoter-TSS (NM_010763)	-811	NM_010763	17156	Mm.271617	NM_010763	ENSMUSG00000008763	Man1a2	AI428775|AI528764|AI854422|Man1b|PCR2	mannosidase, alpha, class 1A, member 2	protein-coding
2794	chr15	98616769	98617268	+	0	NA	Intergenic	Intergenic	-9385	NM_007405	11512	Mm.157091	NM_007405	ENSMUSG00000022994	Adcy6	AC6|mKIAA0422	adenylate cyclase 6	protein-coding
701	chr2	25050875	25051374	+	0	NA	intron (NM_146251, intron 29 of 34)	intron (NM_146251, intron 29 of 34)	-3255	NM_001177654	56876	Mm.42956	NM_020276	ENSMUSG00000006476	Nsmf	Jacob|Nelf	NMDA receptor synaptonuclear signaling and neuronal migration factor	protein-coding
3710	chr1	165618029	165618528	+	0	NA	intron (NM_001001880, intron 1 of 4)	intron (NM_001001880, intron 1 of 4)	16263	NM_001001880	68481	Mm.46438	NM_001001880	ENSMUSG00000026566	Mpzl1	1110007A10Rik|PZR	myelin protein zero-like 1	protein-coding
214	chr4	11190978	11191477	+	0	NA	promoter-TSS (NM_001282943)	promoter-TSS (NM_001282943)	-124	NM_001037134	12448	Mm.35867	NM_009830	ENSMUSG00000028212	Ccne2	-	cyclin E2	protein-coding
3630	chr5	33740451	33740950	+	0	NA	3' UTR (NM_019694, exon 14 of 14)	3' UTR (NM_019694, exon 14 of 14)	16928	NM_001359037	14184	Mm.6904	NM_008010	ENSMUSG00000054252	Fgfr3	CD333|FR3|Fgfr-3|Flg-2|HBGFR|Mfr3|sam3	fibroblast growth factor receptor 3	protein-coding
2708	chr12	109521338	109521837	+	0	NA	Intergenic	B1F|SINE|Alu	-19409	NR_027652	17263	Mm.289645	NM_144513	ENSMUSG00000021268	Meg3	2900016C05Rik|3110050O07Rik|6330408G06Rik|AI425946|AW108224|D12Bwg1266e|Gtl2|R74756|R75394	maternally expressed 3	ncRNA
2789	chr10	118758734	118759233	+	0	NA	Intergenic	Intergenic	-43257	NR_155867	102636202	Mm.407006	NR_155867		Gm33337	-	predicted gene, 33337	ncRNA
1650	chr9	44396900	44397399	+	0	NA	promoter-TSS (NM_001293630)	promoter-TSS (NM_001293630)	54	NM_001293630	14385	Mm.30087	NM_008063	ENSMUSG00000032114	Slc37a4	100043178|G6PT|G6pt1|GSD-1b|mG6PT	solute carrier family 37 (glucose-6-phosphate transporter), member 4	protein-coding
2074	chr12	71015440	71015939	+	0	NA	promoter-TSS (NM_001081195)	promoter-TSS (NM_001081195)	134	NR_045056	73204	Mm.363770	NR_045055	ENSMUSG00000085622	3110056K07Rik	4921536K06Rik	RIKEN cDNA 3110056K07 gene	ncRNA
2539	chr17	86441054	86441553	+	0	NA	intron (NM_011104, intron 2 of 14)	L1ME3A|LINE|L1	-154125	NR_045435	72104	Mm.443401	NR_045435	ENSMUSG00000100738	2010106C02Rik	-	RIKEN cDNA 2010106C02 gene	ncRNA
2547	chr14	34348390	34348889	+	0	NA	Intergenic	Intergenic	3584	NR_027380	100041231	Mm.425871	NR_027380		Gm3219	-	B-cell CLL/lymphoma 7C pseudogene	pseudo
731	chr19	3707923	3708422	+	0	NA	promoter-TSS (NM_028077)	promoter-TSS (NM_028077)	-121	NM_001358256	72056	Mm.23780	NM_028077	ENSMUSG00000035372	1810055G02Rik	AI256204	RIKEN cDNA 1810055G02 gene	protein-coding
3639	chr1	93754664	93755163	+	0	NA	promoter-TSS (NM_174874)	promoter-TSS (NM_174874)	8	NM_174874	66615	Mm.29087	NM_174874	ENSMUSG00000026280	Atg4b	2510009N07Rik|AW048066|Apg4b|Atg4bl|Autl1	autophagy related 4B, cysteine peptidase	protein-coding
2779	chr11	53904156	53904655	+	0	NA	Intergenic	Intergenic	-12702	NM_001362711	20520	Mm.42253	NM_011396	ENSMUSG00000018900	Slc22a5	Lstpl|Octn2|jvs	solute carrier family 22 (organic cation transporter), member 5	protein-coding
4281	chr19	26747614	26748113	+	0	NA	promoter-TSS (NM_001347439)	promoter-TSS (NM_001347439)	-302	NM_001347439	67155	Mm.491146	NM_011416	ENSMUSG00000024921	Smarca2	2610209L14Rik|SNF2alpha|Snf2l2|brahma|brm	SWI/SNF related, matrix associated, actin dependent regulator of chromatin, subfamily a, member 2	protein-coding
2139	chr4	99186774	99187273	+	0	NA	Intergenic	MLT1F2|LTR|ERVL-MaLR	-6911	NM_175029	242557	Mm.241663	NM_175029	ENSMUSG00000028550	Atg4c	Apg4-C|Apg4c|Atg4cl|Autl1	autophagy related 4C, cysteine peptidase	protein-coding
768	chr7	35169236	35169735	+	0	NA	Intergenic	Intergenic	-16900	NM_017394	53896	Mm.35567	NM_017394	ENSMUSG00000030495	Slc7a10	AL024237|Asc-1|D7Bwg0847e	solute carrier family 7 (cationic amino acid transporter, y+ system), member 10	protein-coding
1928	chr15	98727315	98727814	+	0	NA	promoter-TSS (NM_001357893)	promoter-TSS (NM_001357893)	63	NM_001357893	66120	Mm.30729	NM_024169	ENSMUSG00000003355	Fkbp11	1110002O23Rik|FKBP-11	FK506 binding protein 11	protein-coding
1092	chr17	45595095	45595594	+	0	NA	intron (NM_001357771, intron 1 of 13)	CpG	228	NM_001199116	63959	Mm.29744	NM_022880	ENSMUSG00000023942	Slc29a1	1200014D21Rik|AA407560|ENT1	solute carrier family 29 (nucleoside transporters), member 1	protein-coding
3877	chr16	24043622	24044121	+	0	NA	Intergenic	Intergenic	38819	NR_155457	108168278	Mm.417246	NR_155457		Gm46545	-	predicted gene, 46545	ncRNA
2255	chr13	63240215	63240714	+	0	NA	intron (NR_110520, intron 2 of 5)	intron (NR_110520, intron 2 of 5)	435	NR_110521	72061	Mm.188105	NM_028079	ENSMUSG00000021458	Aopep	2010111I01Rik|2300006M17Rik|AP-O|AW742919|ApO|mir-23b|mir-24-1|mir-27b	aminopeptidase O	protein-coding
1756	chr19	5840476	5840975	+	0	NA	non-coding (NR_131212, exon 1 of 1)	non-coding (NR_131212, exon 1 of 1)	4753	NR_131212	66961	Mm.281895	NR_003513	ENSMUSG00000092274	Neat1	2310043N10Rik|VINC	nuclear paraspeckle assembly transcript 1 (non-protein coding)	ncRNA
1636	chr15	89373620	89374119	+	0	NA	promoter-TSS (NM_001111288)	promoter-TSS (NM_001111288)	22	NM_001111288	100126824	Mm.287977	NM_001111288	ENSMUSG00000091780	Sco2	-	SCO2 cytochrome c oxidase assembly protein	protein-coding
2491	chr8	36248378	36248877	+	0	NA	exon (NM_001081150, exon 1 of 12)	exon (NM_001081150, exon 1 of 12)	732	NM_001081150	244421	Mm.324032	NM_001081150	ENSMUSG00000039633	Lonrf1	-	LON peptidase N-terminal domain and ring finger 1	protein-coding
338	chr18	35823044	35823543	+	0	NA	Intergenic	Intergenic	-6495	NM_133687	67393	Mm.94560	NM_133687	ENSMUSG00000046668	Cxxc5	4930415K17Rik	CXXC finger 5	protein-coding
3105	chr13	98890282	98890781	+	0	NA	intron (NM_001048267, intron 2 of 23)	(CGG)n|Simple_repeat|Simple_repeat	511	NM_001048267	238799	Mm.173286	NM_178716	ENSMUSG00000009470	Tnpo1	AU021749|D13Ertd688e|IPO2|Kpnb2|MIP|MIP1|TRN	transportin 1	protein-coding
576	chr7	83637725	83638224	+	0	NA	intron (NM_023377, intron 5 of 5)	PB1D9|SINE|Alu	5957	NM_023377	170460	Mm.357953	NM_023377	ENSMUSG00000046027	Stard5	2310058G22Rik|AI607880|D7Ertd152e	StAR-related lipid transfer (START) domain containing 5	protein-coding
761	chr12	16653441	16653940	+	0	NA	exon (NM_001361703, exon 1 of 4)	exon (NM_001361703, exon 1 of 4)	220	NM_008747	18217	Mm.281715	NM_008747	ENSMUSG00000020591	Ntsr2	NT-R-2|NT2R|NTR2|NTRL	neurotensin receptor 2	protein-coding
4748	chr3	129532150	129532649	+	0	NA	promoter-TSS (NM_130450)	promoter-TSS (NM_130450)	-11	NR_153368	102639747	Mm.393257	NR_153368		Gm35986	-	predicted gene, 35986	ncRNA
738	chr5	73474354	73474853	+	0	NA	Intergenic	Intergenic	-6452	NM_001190734	100737	Mm.220312	NM_178896	ENSMUSG00000051674	Dcun1d4	AI836376	DCN1, defective in cullin neddylation 1, domain containing 4 (S. cerevisiae)	protein-coding
1775	chr6	90462261	90462760	+	0	NA	promoter-TSS (NM_001355668)	promoter-TSS (NM_001355668)	-66	NM_001355668	66277	Mm.38343	NM_023184	ENSMUSG00000030087	Klf15	1810013I09Rik|AV048136|AW494632|CKLF|KKLF	Kruppel-like factor 15	protein-coding
1415	chr17	31512035	31512534	+	0	NA	exon (NM_021322, exon 1 of 11)	exon (NM_021322, exon 1 of 11)	203	NM_021322	57773	Mm.143771	NM_021322	ENSMUSG00000024037	Wdr4	AI415180|AI448349|D530049K22Rik|Wh	WD repeat domain 4	protein-coding
484	chr3	94953925	94954424	+	0	NA	promoter-TSS (NM_017395)	promoter-TSS (NM_017395)	66	NM_001355707	53970	Mm.24308	NM_017395	ENSMUSG00000005774	Rfx5	-	regulatory factor X, 5 (influences HLA class II expression)	protein-coding
3408	chr2	5417115	5417614	+	0	NA	intron (NR_030601, intron 1 of 1)	intron (NR_030601, intron 1 of 1)	37974	NR_030601	100124465		NR_030601	ENSMUSG00000078031	Mir466d	Mirn466d	microRNA 466d	ncRNA
2334	chr11	50176279	50176778	+	0	NA	intron (NM_026543, intron 1 of 6)	B4A|SINE|B4	1677	NM_026543	68067	Mm.40828	NM_026543	ENSMUSG00000020381	Mrnip	2900016G09Rik|3010026O09Rik|AI851514|AW475975	MRN complex interacting protein	protein-coding
1078	chr2	30178304	30178803	+	0	NA	promoter-TSS (NM_172660)	promoter-TSS (NM_172660)	-94	NM_172660	227695	Mm.4449	NM_172660	ENSMUSG00000039660	Spout1	9930028P05|AL033358|CENP-32|D2Wsu81e	SPOUT domain containing methyltransferase 1	protein-coding
1243	chr3	121722829	121723328	+	0	NA	promoter-TSS (NM_010171)	promoter-TSS (NM_010171)	-459	NM_010171	14066	Mm.273188	NM_010171	ENSMUSG00000028128	F3	AA409063|CD142|Cf-3|Cf3|TF	coagulation factor III	protein-coding
2530	chr8	84201438	84201937	+	0	NA	Intergenic	Intergenic	-6831	NR_029740	387216		NR_029740	ENSMUSG00000065611	Mir23a	Mirn23a|mir-23a|mmu-mir-23a	microRNA 23a	ncRNA
623	chr6	135167951	135168450	+	0	NA	promoter-TSS (NM_013546)	promoter-TSS (NM_013546)	15	NM_013546	15199	Mm.378937	NM_013546	ENSMUSG00000042770	Hebp1	Hebp|p22HBP	heme binding protein 1	protein-coding
4091	chr5	119332595	119333094	+	0	NA	Intergenic	Intergenic	-132826	NR_046033	665194	Mm.491047	NR_046033	ENSMUSG00000107334	Gm7538	EG665194	predicted gene 7538	ncRNA
3885	chr2	142700626	142701125	+	0	NA	intron (NM_001355123, intron 23 of 26)	intron (NM_001355123, intron 23 of 26)	200589	NM_001081133	16558	Mm.251934	NM_001081133	ENSMUSG00000038844	Kif16b	8430434E15Rik|AA623607|AI789011|C80253|C80902|mKIAA1590	kinesin family member 16B	protein-coding
1512	chr1	36067934	36068433	+	0	NA	promoter-TSS (NM_015818)	promoter-TSS (NM_015818)	-217	NM_015818	50785	Mm.213566	NM_015818	ENSMUSG00000045216	Hs6st1	6Ost1	heparan sulfate 6-O-sulfotransferase 1	protein-coding
2956	chr4	45487248	45487747	+	0	NA	intron (NM_001033306, intron 2 of 5)	intron (NM_001033306, intron 2 of 5)	43331	NM_001033306	230126	Mm.251716	NM_001033306	ENSMUSG00000044813	Shb	BC028832	src homology 2 domain-containing transforming protein B	protein-coding
4502	chr12	40559054	40559553	+	0	NA	intron (NM_172803, intron 1 of 52)	intron (NM_172803, intron 1 of 52)	113250	NM_172803	238130	Mm.341423	NM_172803	ENSMUSG00000035954	Dock4	5330406C03|6330411N01Rik|AF263288|C030023J22|mKIAA0716	dedicator of cytokinesis 4	protein-coding
2946	chr3	58416569	58417068	+	0	NA	exon (NM_001347233, exon 1 of 3)	exon (NM_001347233, exon 1 of 3)	2098	NM_001347233	72033	Mm.218409	NM_001081229	ENSMUSG00000027806	Tsc22d2	1810043J12Rik|5530402M19Rik	TSC22 domain family, member 2	protein-coding
2564	chr11	32267437	32267936	+	0	NA	promoter-TSS (NR_104306)	promoter-TSS (NR_104306)	21	NM_181569	17168	Mm.263161	NM_181569	ENSMUSG00000020289	Nprl3	Aag|CGTHBA|HS-26|HS-40|Mare|Phg|Prox1|m(alpha)RE	nitrogen permease regulator-like 3	protein-coding
2382	chr5	110285742	110286241	+	0	NA	promoter-TSS (NM_011132)	promoter-TSS (NM_011132)	177	NM_008993	19301	Mm.21853	NM_008993	ENSMUSG00000029499	Pxmp2	22kDa|PMP22	peroxisomal membrane protein 2	protein-coding
328	chr1	119526175	119526674	+	0	NA	5' UTR (NM_146103, exon 1 of 1)	5' UTR (NM_146103, exon 1 of 1)	270	NM_146103	226351	Mm.439806	NM_146103	ENSMUSG00000098923	Tmem185b	2500001K11Rik	transmembrane protein 185B	protein-coding
4462	chr3	40704627	40705126	+	0	NA	TTS (NM_175515)	TTS (NM_175515)	-3995	NM_178386	73333	Mm.78691	NM_178386	ENSMUSG00000069041	Slc25a31	1700034J06Rik|Ant4|Sfec	solute carrier family 25 (mitochondrial carrier; adenine nucleotide translocator), member 31	protein-coding
628	chr19	3389027	3389526	+	0	NA	promoter-TSS (NM_001286557)	promoter-TSS (NM_001286557)	-102	NM_001286557	17771	Mm.209941	NM_010841	ENSMUSG00000024905	Tesmin	Mtl5	testis expressed metallothionein like	protein-coding
1223	chr15	75940626	75941125	+	0	NA	promoter-TSS (NM_030199)	promoter-TSS (NM_030199)	-77	NM_030199	78834	Mm.273264	NM_030199	ENSMUSG00000050846	Zfp623	2610029D06Rik|AI847036	zinc finger protein 623	protein-coding
4014	chr5	37910665	37911164	+	0	NA	Intergenic	Intergenic	17142	NR_153822	102637176	Mm.332343	NR_153822		Gm20052	Gm34055	predicted gene, 20052	ncRNA
3538	chr7	24850717	24851216	+	0	NA	Intergenic	B3|SINE|B2	18725	NM_182785	232973	Mm.189648	NM_182785	ENSMUSG00000062732	Lypd4	4933400F01Rik	Ly6/Plaur domain containing 4	protein-coding
4271	chr10	123197062	123197561	+	0	NA	promoter-TSS (NM_027604)	promoter-TSS (NM_027604)	-292	NM_001301628	14479	Mm.244209	NM_027604	ENSMUSG00000020124	Usp15	4921514G19Rik|AI327321|E430033I05Rik|Gcap18	ubiquitin specific peptidase 15	protein-coding
733	chr7	142533177	142533676	+	0	NA	intron (NM_011288, intron 1 of 4)	intron (NM_011288, intron 1 of 4)	394	NM_011288	19935	Mm.12144	NM_011288	ENSMUSG00000037772	Mrpl23	L23mrp|Rpl23|Rpl23l	mitochondrial ribosomal protein L23	protein-coding
3745	chr7	31109132	31109631	+	0	NA	intron (NM_008281, intron 2 of 12)	intron (NM_008281, intron 2 of 12)	1616	NM_001276269	15451	Mm.19182	NM_008281	ENSMUSG00000001249	Hpn	Hlb320	hepsin	protein-coding
630	chr4	155668993	155669492	+	0	NA	promoter-TSS (NM_001256108)	promoter-TSS (NM_001256108)	12	NM_001256108	76580	Mm.235738	NM_145124	ENSMUSG00000029060	Mib2	2210008I11Rik|Zzank1|skd	mindbomb E3 ubiquitin protein ligase 2	protein-coding
997	chr17	47502154	47502653	+	0	NA	promoter-TSS (NM_022015)	promoter-TSS (NM_022015)	-112	NM_022015	63856	Mm.275901	NM_022015	ENSMUSG00000023980	Taf8	AW260255|Tbn	TATA-box binding protein associated factor 8	protein-coding
3394	chr11	87662382	87662881	+	0	NA	promoter-TSS (NM_172448)	promoter-TSS (NM_172448)	-456	NM_172448	207742	Mm.440230	NM_172448	ENSMUSG00000034177	Rnf43	4732452J19Rik	ring finger protein 43	protein-coding
608	chr5	38489190	38489689	+	0	NA	intron (NM_145559, intron 1 of 10)	intron (NM_145559, intron 1 of 10)	-6054	NM_001012363	117591	Mm.260137	NM_145559	ENSMUSG00000005107	Slc2a9	Glut9|SLC2A9B|SLC2a9A	solute carrier family 2 (facilitated glucose transporter), member 9	protein-coding
3263	chr17	46073849	46074348	+	0	NA	Intergenic	Intergenic	-36906	NM_026768	68565	Mm.287443	NM_026768	ENSMUSG00000023967	Mrps18a	1110004O20Rik|C79712	mitochondrial ribosomal protein S18A	protein-coding
1234	chr10	82777986	82778485	+	0	NA	Intergenic	LTR33|LTR|ERVL	-14094	NM_010914	18045	Mm.245998	NM_010914	ENSMUSG00000020248	Nfyb	AA985999|Cbf-A	nuclear transcription factor-Y beta	protein-coding
1649	chr11	61174760	61175259	+	0	NA	promoter-TSS (NM_001004143)	promoter-TSS (NM_001004143)	50	NM_001004143	216825	Mm.30602	NM_001004143	ENSMUSG00000042506	Usp22	AI427806	ubiquitin specific peptidase 22	protein-coding
2226	chr1	88044774	88045273	+	0	NA	Intergenic	Intergenic	-10388	NM_201641	394430	Mm.300095	NM_201641	ENSMUSG00000090165	Ugt1a10	A13|Ugt1a13	UDP glycosyltransferase 1 family, polypeptide A10	protein-coding
2878	chr5	90567676	90568175	+	0	NA	intron (NM_001252661, intron 4 of 13)	intron (NM_001252661, intron 4 of 13)	6716	NM_001252661	622307	Mm.389654	NM_001252661	ENSMUSG00000070690	Albfm1	5830473C10Rik|Arg|Gm17754	albumin superfamily member 1	protein-coding
4108	chr11	121326037	121326536	+	0	NA	TTS (NM_025793)	TTS (NM_025793)	28161	NM_025793	66840	Mm.103986	NM_025793	ENSMUSG00000025173	Wdr45b	0610008N23Rik|AA408735|D16Bwg0193e|WIPI-3|Wdr45l	WD repeat domain 45B	protein-coding
4535	chr4	136087262	136087761	+	0	NA	Intergenic	RSINE1|SINE|B4	-34118	NM_025919	67025	Mm.276856	NM_025919	ENSMUSG00000059291	Rpl11	2010203J19Rik	ribosomal protein L11	protein-coding
1474	chr1	86041000	86041499	+	0	NA	Intergenic	MTEb-int|LTR|ERVL-MaLR	-4614	NM_001144993	72792	Mm.54981	NM_001144992	ENSMUSG00000026227	2810459M11Rik	-	RIKEN cDNA 2810459M11 gene	protein-coding
125	chr4	155370695	155371194	+	0	NA	Intergenic	Intergenic	-9516	NM_008860	18762	Mm.28561	NM_008860	ENSMUSG00000029053	Prkcz	AI098070|C80388|Pkcz|R74924|aPKCzeta|nPKC-zeta|zetaPKC	protein kinase C, zeta	protein-coding
44	chr1	156657470	156657969	+	0	NA	intron (NM_023141, intron 4 of 5)	intron (NM_023141, intron 4 of 5)	16620	NM_023141	30935	Mm.206737	NM_023141	ENSMUSG00000060519	Tor3a	Adir	torsin family 3, member A	protein-coding
2152	chr14	47188441	47188940	+	0	NA	intron (NM_008102, intron 1 of 5)	intron (NM_008102, intron 1 of 5)	723	NM_008102	14528	Mm.10651	NM_008102	ENSMUSG00000037580	Gch1	GTP-CH|GTP-CH-I|GTPCH|Gch	GTP cyclohydrolase 1	protein-coding
1687	chr11	69672356	69672855	+	0	NA	promoter-TSS (NM_001159375)	promoter-TSS (NM_001159375)	-182	NM_001159375	13681	Mm.26680	NM_144958	ENSMUSG00000059796	Eif4a1	BM-010|Ddx2a|Eif4	eukaryotic translation initiation factor 4A1	protein-coding
1188	chr3	60501136	60501635	+	0	NA	5' UTR (NM_001253711, exon 1 of 8)	5' UTR (NM_001253711, exon 1 of 8)	206	NM_001253708	56758	Mm.255723	NM_020007	ENSMUSG00000027763	Mbnl1	Mbnl|mKIAA0428	muscleblind like splicing factor 1	protein-coding
3142	chr3	118561851	118562350	+	0	NA	promoter-TSS (NM_170778)	promoter-TSS (NM_170778)	-80	NM_170778	99586	Mm.27907	NM_170778	ENSMUSG00000033308	Dpyd	AI315208|DHPDHase|DPD|E330028L06Rik	dihydropyrimidine dehydrogenase	protein-coding
2008	chr7	45492813	45493312	+	0	NA	3' UTR (NM_008749, exon 13 of 13)	3' UTR (NM_008749, exon 13 of 13)	-4257	NM_027903	71755	Mm.34208	NM_027903	ENSMUSG00000011382	Dhdh	1300018L09Rik|AA591799|B830008H07Rik|Xld-1|Xld1	dihydrodiol dehydrogenase (dimeric)	protein-coding
714	chr1	191995823	191996322	+	0	NA	Intergenic	Intergenic	2562	NR_039566	100628582		NR_039566	ENSMUSG00000093003	Mir3473c	mmu-mir-3473c	microRNA 3473c	ncRNA
1564	chr12	24650924	24651423	+	0	NA	promoter-TSS (NM_178357)	promoter-TSS (NM_178357)	-198	NM_178357	194655	Mm.9616	NM_178357	ENSMUSG00000020653	Klf11	9830142A17|D12Ertd427e|Tieg2|Tieg2b|Tieg3	Kruppel-like factor 11	protein-coding
4364	chr13	53142208	53142707	+	0	NA	intron (NM_013846, intron 2 of 8)	intron (NM_013846, intron 2 of 8)	143667	NM_013846	26564	Mm.342774	NM_013846	ENSMUSG00000021464	Ror2	Ntrkr2	receptor tyrosine kinase-like orphan receptor 2	protein-coding
2663	chr4	97868800	97869299	+	0	NA	intron (NM_001122953, intron 2 of 9)	intron (NM_001122953, intron 2 of 9)	91423	NM_010905	18027	Mm.31274	NM_010905	ENSMUSG00000028565	Nfia	1110047K16Rik|9430022M17Rik|CTF|NF1-A|NF1A	nuclear factor I/A	protein-coding
4690	chr16	11269772	11270271	+	0	NA	Intergenic	Intergenic	-15576	NR_035466	100316833		NR_035466	ENSMUSG00000088544	Mir1945	mir-1945|mmu-mir-1945	microRNA 1945	ncRNA
4631	chr1	171256056	171256555	+	0	NA	exon (NM_172845, exon 5 of 9)	exon (NM_172845, exon 5 of 9)	6176	NM_172845	240913	Mm.491147	NM_172845	ENSMUSG00000006403	Adamts4	ADAM-TS4|ADAMTS-2|ADMP-1	a disintegrin-like and metallopeptidase (reprolysin type) with thrombospondin type 1 motif, 4	protein-coding
397	chr9	102724071	102724570	+	0	NA	intron (NM_019764, intron 3 of 9)	intron (NM_019764, intron 3 of 9)	6516	NM_019764	56332	Mm.21145	NM_019764	ENSMUSG00000032531	Amotl2	AW549739|C79691|Lccp|MASCOT|mKIAA0989	angiomotin-like 2	protein-coding
1096	chr14	21052704	21053203	+	0	NA	promoter-TSS (NM_018829)	promoter-TSS (NM_018829)	379	NM_134079	11534	Mm.188734	NM_134079	ENSMUSG00000039197	Adk	2310026J05Rik|5033405D03Rik|AI255373|AI987814|Ak	adenosine kinase	protein-coding
3285	chr10	128525876	128526375	+	0	NA	promoter-TSS (NM_011843)	promoter-TSS (NM_011843)	-266	NM_011843	23943	Mm.66056	NM_011843	ENSMUSG00000025366	Esyt1	Fam62a|Mbc2|vp115	extended synaptotagmin-like protein 1	protein-coding
2934	chr11	116012471	116012970	+	0	NA	promoter-TSS (NM_016905)	promoter-TSS (NM_016905)	-1	NM_016905	14635	Mm.2820	NM_016905	ENSMUSG00000020766	Galk1	AA409894|GALK|Gk|Glk|Glk1	galactokinase 1	protein-coding
1657	chr12	55474123	55474622	+	0	NA	Intergenic	Intergenic	18275	NM_010907	18035	Mm.170515	NM_010907	ENSMUSG00000021025	Nfkbia	AI462015|Nfkbi	nuclear factor of kappa light polypeptide gene enhancer in B cells inhibitor, alpha	protein-coding
3009	chr15	89089633	89090132	+	0	NA	intron (NM_027905, intron 1 of 8)	intron (NM_027905, intron 1 of 8)	844	NM_027905	223776	Mm.44763	NM_027905	ENSMUSG00000035757	Selenoo	1300018J18Rik|Selo	selenoprotein O	protein-coding
4432	chr6	66964188	66964687	+	0	NA	intron (NM_001177560, intron 3 of 4)	intron (NM_001177560, intron 3 of 4)	67546	NM_001177558	14701	Mm.234342	NM_025278	ENSMUSG00000036402	Gng12	2010305F15Rik|AA536815|AI115529|AI314170|AI842738	guanine nucleotide binding protein (G protein), gamma 12	protein-coding
2185	chr11	115187232	115187731	+	0	NA	promoter-TSS (NM_001362890)	promoter-TSS (NM_001362890)	-6	NM_001033393	320534	Mm.260587	NM_001033393	ENSMUSG00000045980	Tmem104	C630005D06Rik|mFLJ00021	transmembrane protein 104	protein-coding
2717	chr2	90745203	90745702	+	0	NA	promoter-TSS (NM_018828)	promoter-TSS (NM_018828)	-106	NM_018828	55935	Mm.489638	NM_018828	ENSMUSG00000008200	Fnbp4	FBP30|Fnbp30|mKIAA1014	formin binding protein 4	protein-coding
1191	chr18	6764834	6765333	+	0	NA	promoter-TSS (NM_001278447)	promoter-TSS (NM_001278447)	-84	NM_181070	19330	Mm.132802	NM_181070	ENSMUSG00000073639	Rab18	AA959686	RAB18, member RAS oncogene family	protein-coding
823	chr1	133265714	133266213	+	0	NA	intron (NM_182930, intron 5 of 26)	intron (NM_182930, intron 5 of 26)	3845	NR_037984	100502933	Mm.487491	NR_037984	ENSMUSG00000101693	Gm19461	-	predicted gene, 19461	ncRNA
4659	chr12	103562382	103562881	+	0	NA	intron (NM_028980, intron 3 of 24)	B3A|SINE|B2	30066	NM_028980	74521	Mm.248619	NM_028980	ENSMUSG00000021209	Ppp4r4	8430415E04Rik|mKIAA1622	protein phosphatase 4, regulatory subunit 4	protein-coding
4666	chr4	108833379	108833878	+	0	NA	promoter-TSS (NM_027453)	promoter-TSS (NM_027453)	12	NM_027453	70533	Mm.379178	NM_027453	ENSMUSG00000028568	Btf3l4	4632412E09Rik|5730434I03Rik|AI316863|AU022207|AW552446	basic transcription factor 3-like 4	protein-coding
771	chr4	155601437	155601936	+	0	NA	5' UTR (NM_177186, exon 1 of 9)	5' UTR (NM_177186, exon 1 of 9)	270	NM_177186	320541	Mm.306018	NM_177186	ENSMUSG00000042202	Slc35e2	A530082C11Rik|AI957035|Slc35e2a	solute carrier family 35, member E2	protein-coding
401	chr6	146271091	146271590	+	0	NA	intron (NM_019923, intron 37 of 56)	intron (NM_019923, intron 37 of 56)	230883	NM_010586	16439	Mm.7800	NM_010586	ENSMUSG00000030287	Itpr2	AI649341|InsP3R-2|InsP3R-5|Ip3r2|Itpr5|insP3R2	inositol 1,4,5-triphosphate receptor 2	protein-coding
186	chr13	60684043	60684542	+	0	NA	intron (NM_134062, intron 2 of 26)	intron (NM_134062, intron 2 of 26)	82081	NM_134062	69635	Mm.24103	NM_029653	ENSMUSG00000021559	Dapk1	D13Ucla1|DAP-Kinase	death associated protein kinase 1	protein-coding
1797	chr17	53478855	53479354	+	0	NA	promoter-TSS (NM_025887)	promoter-TSS (NM_025887)	-130	NM_025887	271457	Mm.329123	NM_025887	ENSMUSG00000017831	Rab5a	2410015H04Rik|AI663973|AU021172|nnyRab5a	RAB5A, member RAS oncogene family	protein-coding
1119	chr15	54571070	54571569	+	0	NA	promoter-TSS (NM_178920)	promoter-TSS (NM_178920)	-47	NM_178920	105853	Mm.410994	NM_178920	ENSMUSG00000024479	Mal2	AI461653	mal, T cell differentiation protein 2	protein-coding
1914	chr6	54460785	54461284	+	0	NA	intron (NM_001167861, intron 2 of 7)	intron (NM_001167861, intron 2 of 7)	-30813	NR_033635	100042056	Mm.448157	NM_198118	ENSMUSG00000073067	9130019P16Rik	6430501H15Rik	RIKEN cDNA 9130019P16 gene	ncRNA
3039	chr17	47629296	47629795	+	0	NA	intron (NR_157366, intron 3 of 8)	CpG	-1145	NM_198421	224836	Mm.59393	NM_198421	ENSMUSG00000090115	Usp49	C330046L10Rik|Gm545	ubiquitin specific peptidase 49	protein-coding
1705	chr6	35133642	35134141	+	0	NA	promoter-TSS (NM_016877)	promoter-TSS (NM_016877)	-154	NM_001164414	53621	Mm.214525	NM_016877	ENSMUSG00000038784	Cnot4	Not4|Not4h|Not4hp	CCR4-NOT transcription complex, subunit 4	protein-coding
3000	chr9	123473184	123473683	+	0	NA	Intergenic	Intergenic	-5268	NM_013860	29806	Mm.10987	NM_013860	ENSMUSG00000025239	Limd1	AW822033|D9Ertd192e	LIM domains containing 1	protein-coding
915	chr11	117959818	117960317	+	0	NA	Intergenic	Intergenic	9299	NM_007707	12702	Mm.3468	NM_007707	ENSMUSG00000053113	Socs3	Cis3|Cish3|EF-10|Ef10|SSI-3|Ssi3	suppressor of cytokine signaling 3	protein-coding
2978	chr3	121171160	121171659	+	0	NA	exon (NM_025637, exon 2 of 7)	exon (NM_025637, exon 2 of 7)	286	NM_028456	66568	Mm.263163	NM_025637	ENSMUSG00000028133	Rwdd3	2510027J23Rik|3110037C01Rik|AI035684|AI662458|Rsume|X2CR1	RWD domain containing 3	protein-coding
1586	chr14	8331422	8331921	+	0	NA	Intergenic	Intergenic	-14064	NM_001360339	268709	Mm.256058	NM_183187	ENSMUSG00000021750	Fam107a	DRR1	family with sequence similarity 107, member A	protein-coding
4037	chr2	113546440	113546939	+	0	NA	intron (NM_001285459, intron 5 of 16)	intron (NM_001285459, intron 5 of 16)	105625	NM_001285459	14260	Mm.4938	NM_010230	ENSMUSG00000044042	Fmn1	Fmn|formin-1|ld	formin 1	protein-coding
1986	chr5	144254024	144254523	+	0	NA	promoter-TSS (NM_018772)	promoter-TSS (NM_018772)	-952	NM_018772	55950	Mm.38011	NM_018772	ENSMUSG00000047843	Bri3	I3	brain protein I3	protein-coding
1456	chr7	101107878	101108377	+	0	NA	promoter-TSS (NM_199012)	promoter-TSS (NM_199012)	-648	NM_001146010	207278	Mm.263041	NM_199012	ENSMUSG00000030691	Fchsd2	BC034086|NWK1|R74866|Sh3md3|mKIAA0769	FCH and double SH3 domains 2	protein-coding
2606	chr5	146908617	146909116	+	0	NA	Intergenic	Intergenic	-39791	NM_025652	66596	Mm.196528	NM_025652	ENSMUSG00000016503	Gtf3a	2010015D03Rik|2610111I01Rik|5330403M05Rik	general transcription factor III A	protein-coding
2060	chr8	27174488	27174987	+	0	NA	promoter-TSS (NM_029423)	promoter-TSS (NM_029423)	-91	NM_029423	75767	Mm.205335	NM_029423	ENSMUSG00000031488	Rab11fip1	2010200K21Rik|4833414G05Rik|Rcp	RAB11 family interacting protein 1 (class I)	protein-coding
3561	chr11	5502266	5502765	+	0	NA	Intergenic	Intergenic	-18126	NM_013842	22433	Mm.469937	NM_013842	ENSMUSG00000020484	Xbp1	D11Ertd39e|TREB-5|TREB5|XBP-1	X-box binding protein 1	protein-coding
1551	chr10	77146753	77147252	+	0	NA	intron (NM_009929, intron 2 of 41)	intron (NM_009929, intron 2 of 41)	19528	NM_009929	12822	Mm.4352	NM_009929	ENSMUSG00000001435	Col18a1	-	collagen, type XVIII, alpha 1	protein-coding
3981	chr6	32395296	32395795	+	0	NA	intron (NM_175750, intron 3 of 31)	intron (NM_175750, intron 3 of 31)	-115596	NR_040277	319849	Mm.440860	NR_040277	ENSMUSG00000086763	Plxna4os1	B230378P21Rik	plexin A4, opposite strand 1	ncRNA
4607	chr12	75735705	75736204	+	0	NA	promoter-TSS (NM_030750)	promoter-TSS (NM_030750)	-225	NM_030750	81535	Mm.280199	NM_030750	ENSMUSG00000021054	Sgpp1	AI463453|SPP|SPP1|Spph1	sphingosine-1-phosphate phosphatase 1	protein-coding
2904	chr14	7853642	7854141	+	0	NA	intron (NM_001081427, intron 1 of 45)	intron (NM_001081427, intron 1 of 45)	35934	NM_134080	286940	Mm.489652	NM_134080	ENSMUSG00000025278	Flnb	AL024016|Fln-b	filamin, beta	protein-coding
3643	chr16	57121476	57121975	+	0	NA	promoter-TSS (NM_138599)	promoter-TSS (NM_138599)	11	NM_138599	28185	Mm.196933	NM_138599	ENSMUSG00000022752	Tomm70a	2610044B22Rik|D16Ium22|D16Ium22e|D16Wsu109e|Tom70|Tomm70|mKIAA0719	translocase of outer mitochondrial membrane 70A	protein-coding
2346	chr11	101700690	101701189	+	0	NA	Intergenic	Intergenic	-32017	NM_144831	217207	Mm.28186	NM_144831	ENSMUSG00000034931	Dhx8	Ddx8|mDEAH6|mKIAA4096	DEAH (Asp-Glu-Ala-His) box polypeptide 8	protein-coding
2195	chr17	27552870	27553369	+	0	NA	Intergenic	Intergenic	-3455	NM_001166539	15361	Mm.4438	NM_016660	ENSMUSG00000046711	Hmga1	AL023995|Hmga1a|Hmga1b|Hmgi|Hmgiy|Hmgy	high mobility group AT-hook 1	protein-coding
561	chr11	95258951	95259450	+	0	NA	Intergenic	CpG	-2329	NM_053093	93670	Mm.40085	NM_053093	ENSMUSG00000020872	Tac4	AW489379|PPT-C	tachykinin 4	protein-coding
2112	chr11	75194851	75195350	+	0	NA	intron (NM_177708, intron 1 of 1)	CpG	1107	NM_177708	237847	Mm.82661	NM_177708	ENSMUSG00000045287	Rtn4rl1	Ngr3|Ngrh2|Ngrl2	reticulon 4 receptor-like 1	protein-coding
2555	chr7	134497190	134497689	+	0	NA	Intergenic	Intergenic	-120608	NM_001081331	71007	Mm.334285	NM_001081331	ENSMUSG00000030994	D7Ertd443e	4933400E14Rik|FATS|Gm497	DNA segment, Chr 7, ERATO Doi 443, expressed	protein-coding
2221	chr12	104403894	104404393	+	0	NA	Intergenic	Intergenic	-2565	NM_009252	20716	Mm.482074	NM_009252	ENSMUSG00000021091	Serpina3n	Spi2-2|Spi2.2|Spi2/eb.4	serine (or cysteine) peptidase inhibitor, clade A, member 3N	protein-coding
3718	chr1	93478126	93478625	+	0	NA	promoter-TSS (NM_001159719)	promoter-TSS (NM_001159719)	2	NM_001357556	110611	Mm.30012	NM_133808	ENSMUSG00000034088	Hdlbp	1110005P14Rik|AA960365|AI118566|D1Ertd101e	high density lipoprotein (HDL) binding protein	protein-coding
2982	chr18	38212541	38213040	+	0	NA	Intergenic	Intergenic	-3028	NM_029357	75599	Mm.36560	NM_029357	ENSMUSG00000051375	Pcdh1	2010005A06Rik|AI585920	protocadherin 1	protein-coding
1307	chr16	32431013	32431512	+	0	NA	promoter-TSS (NM_001163160)	promoter-TSS (NM_001163160)	32	NM_001163160	13026	Mm.98775	NM_009981	ENSMUSG00000005615	Pcyt1a	CTalpha|Cctalpha|Ctpct|Cttalpha	phosphate cytidylyltransferase 1, choline, alpha isoform	protein-coding
1812	chr5	88720516	88721015	+	0	NA	promoter-TSS (NM_026735)	promoter-TSS (NM_026735)	-106	NM_026735	68473	Mm.35764	NM_026735	ENSMUSG00000006262	Mob1b	1110003E08Rik|AU015450|B230364F10|Mobkl1a	MOB kinase activator 1B	protein-coding
[truncated: 3,046 more rows]
