# Supplementary material for: HNF4A defines tissue-specific circadian rhythms by beaconing BMAL1::CLOCK chromatin binding and shaping the rhythmic chromatin landscape
Source: Nat Commun. 2021 Nov 3;12:6350. doi: 10.1038/s41467-021-26567-3 (PMC8566521; doi:10.1038/s41467-021-26567-3)
Supplement: Supplementary file 5 — Supplementary Dataset 2 [file 41467_2021_26567_MOESM5_ESM.xlsx]

## Sheet: HKO-reduced
Probeset_ID	Symbol	Time	Values	JTKP	JTKQ	JTKperiod	JTKphase	Tissue
10552681	Josd2	18;20;22;24;26;28;30;32;34;36;38;40;42;44;46;48;50;52;54;56;58;60;62;64	460.4;474.2;527.2;516.2;460.2;454.3;417.0;416.7;311.3;392.4;429.6;476.3;482.1;553.2;521.6;544.2;480.4;421.0;386.1;366.4;331.5;404.9;379.2;491.6	8.8892e-08	1.91554e-05	24	22	mogene_liver
10458560	Fgf1	18;20;22;24;26;28;30;32;34;36;38;40;42;44;46;48;50;52;54;56;58;60;62;64	1818.2;1724.4;1526.6;1457.0;1189.6;1211.9;1081.9;1099.6;1208.6;1344.5;1529.8;1730.9;1603.7;1553.3;1665.7;1646.8;1178.2;1171.6;1142.1;1263.8;1250.3;1431.2;1609.4;1717.7	1.45959e-07	2.58195e-05	24	18	mogene_liver
10469312	Pter	18;20;22;24;26;28;30;32;34;36;38;40;42;44;46;48;50;52;54;56;58;60;62;64	1463.2;1612.2;1556.3;1692.4;1469.7;1510.1;1310.8;1381.7;1104.9;1254.9;1185.0;1337.3;1531.3;1593.2;1615.5;1727.8;1465.0;1384.9;1407.1;1224.3;1190.2;1124.4;1316.8;1496.4	1.45959e-07	2.58195e-05	24	23	mogene_liver
10557300	Aqp8	18;20;22;24;26;28;30;32;34;36;38;40;42;44;46;48;50;52;54;56;58;60;62;64	3947.1;3691.7;4831.3;3730.6;4136.5;4135.9;2187.7;1865.0;938.6;1180.0;1123.9;2469.6;3190.3;4317.2;4234.8;4069.4;3174.0;3087.8;2505.7;1250.2;1081.9;849.0;1715.8;3402.0	1.45959e-07	2.58195e-05	24	23	mogene_liver
10505374	Col27a1	18;20;22;24;26;28;30;32;34;36;38;40;42;44;46;48;50;52;54;56;58;60;62;64	497.7;459.0;419.9;377.5;397.0;340.6;431.7;403.9;440.9;542.2;623.1;577.9;489.4;455.9;411.5;366.6;382.4;372.0;315.6;442.7;467.4;464.0;580.1;477.5	1.45959e-07	2.58195e-05	24	15.5	mogene_liver
10385353	Adra1b	18;20;22;24;26;28;30;32;34;36;38;40;42;44;46;48;50;52;54;56;58;60;62;64	1724.4;1679.7;1697.0;1545.0;1551.3;1554.0;1188.3;977.8;960.1;1021.3;1114.6;1447.9;1426.8;1738.7;1623.4;1654.4;1423.9;1195.2;1218.4;908.7;1033.5;992.2;1291.4;1470.1	3.78114e-07	5.13139e-05	24	22	mogene_liver
10360648	Psen2	18;20;22;24;26;28;30;32;34;36;38;40;42;44;46;48;50;52;54;56;58;60;62;64	1033.3;982.7;1125.4;1027.5;1090.5;1101.3;956.8;820.5;585.3;857.7;903.3;1016.2;1075.7;1161.4;1195.6;1149.8;1041.0;1077.8;897.5;841.5;657.8;772.9;900.7;1032.4	9.32342e-07	9.63673e-05	24	23	mogene_liver
10596433	Glyctk	18;20;22;24;26;28;30;32;34;36;38;40;42;44;46;48;50;52;54;56;58;60;62;64	2754.9;2333.0;2415.0;2595.3;2157.0;2158.5;2267.0;2345.8;2295.2;2484.2;2731.3;2885.9;2576.3;2683.3;2549.5;2593.5;2330.9;2085.7;2057.7;2488.0;2298.5;2635.4;2948.7;2854.8	3.24373e-05	0.00108092	24	17	mogene_liver
10552252	1600014C10Rik	18;20;22;24;26;28;30;32;34;36;38;40;42;44;46;48;50;52;54;56;58;60;62;64	923.2;976.1;963.8;861.8;975.5;1028.5;998.8;1147.8;1060.6;1169.5;941.8;989.5;891.3;935.4;909.3;914.4;989.8;1156.2;1166.3;1182.5;1082.7;1039.2;902.1;879.6	4.60327e-05	0.0014122	22	10	mogene_liver
10420114	Tgm1	18;20;22;24;26;28;30;32;34;36;38;40;42;44;46;48;50;52;54;56;58;60;62;64	590.8;459.3;395.1;416.4;369.2;295.5;375.4;494.6;565.2;518.3;568.8;397.1;761.3;451.3;449.3;477.7;310.0;377.6;398.4;599.2;480.6;649.8;753.6;750.4	0.000322162	0.00594128	24	15	mogene_liver
10453026	Prkd3	18;20;22;24;26;28;30;32;34;36;38;40;42;44;46;48;50;52;54;56;58;60;62;64	1441.4;1546.5;1601.7;1583.6;1616.1;2022.4;1885.8;2073.1;1487.4;1396.1;1203.3;1434.6;1505.0;1404.2;1476.6;1410.4;1586.8;2207.9;1911.9;1990.5;1644.0;1381.6;1140.7;1301.3	0.000584053	0.00915634	24	5	mogene_liver
10365559	Igf1	18;20;22;24;26;28;30;32;34;36;38;40;42;44;46;48;50;52;54;56;58;60;62;64	6139.8;6312.9;6026.8;6052.8;5962.4;6010.6;6184.7;6086.0;6157.3;6170.6;6201.0;6264.5;6141.5;6140.3;6065.0;6303.7;6057.0;5838.1;6083.5;6071.3;6060.4;6490.8;6579.2;6344.9	0.00103343	0.014014	26	15	mogene_liver
10502375	Mttp	18;20;22;24;26;28;30;32;34;36;38;40;42;44;46;48;50;52;54;56;58;60;62;64	4378.7;4223.4;3999.5;4125.9;3752.6;4037.9;3862.1;4142.2;3947.7;4175.4;4196.3;4518.7;4591.0;4496.2;4106.8;4045.7;4006.7;3985.1;3891.2;4464.5;4038.2;4441.4;4466.4;4403.4	0.00103343	0.014014	24	18	mogene_liver
10541318	Slc6a13	18;20;22;24;26;28;30;32;34;36;38;40;42;44;46;48;50;52;54;56;58;60;62;64	5955.8;5450.6;5784.1;5891.4;5609.6;5524.7;5508.7;5399.0;4945.5;5467.2;5546.6;5990.2;5956.7;6185.6;5964.5;5959.5;5370.7;5215.1;4939.6;5814.7;5096.1;5722.3;6010.6;5957.9	0.00136277	0.0172007	20	0	mogene_liver
10592585	Sc5d	18;20;22;24;26;28;30;32;34;36;38;40;42;44;46;48;50;52;54;56;58;60;62;64	7404.0;7288.4;7265.7;6958.1;7602.6;8176.6;6998.3;7145.3;6586.5;6856.6;6716.0;7161.7;7409.6;7654.5;7488.1;7435.9;7309.1;7432.3;7238.6;6196.7;6670.1;5952.9;6739.8;7433.3	0.00178703	0.0210605	22	2	mogene_liver
10373950	Nipsnap1	18;20;22;24;26;28;30;32;34;36;38;40;42;44;46;48;50;52;54;56;58;60;62;64	4528.7;4761.1;4835.6;4762.8;4874.3;4869.6;4514.9;4551.7;4248.1;4471.3;4487.5;4774.0;4471.6;4825.6;4887.5;4747.9;4566.2;4514.6;4675.1;4385.4;4640.6;4375.7;4507.4;4701.1	0.00233065	0.0258077	24	23	mogene_liver
10559312	Dhcr7	18;20;22;24;26;28;30;32;34;36;38;40;42;44;46;48;50;52;54;56;58;60;62;64	1819.7;1796.8;2145.9;1592.6;1897.1;2046.7;1726.0;1687.4;1494.2;1823.2;1646.4;1546.6;1838.0;1980.3;2100.5;2098.6;1769.6;1667.9;1462.0;1206.2;1433.0;1130.1;1320.8;1632.0	0.00233065	0.0258077	24	23	mogene_liver
10426169	1300018J18Rik	18;20;22;24;26;28;30;32;34;36;38;40;42;44;46;48;50;52;54;56;58;60;62;64	1294.0;1347.0;1426.2;1434.7;1446.1;1639.0;1542.3;1654.2;1432.3;1714.4;1372.9;1447.8;1310.7;1454.3;1421.2;1426.4;1356.0;1516.0;1713.0;1616.4;1458.0;1548.1;1283.5;1321.4	0.00501074	0.0459891	24	7	mogene_liver
10481654	Fpgs	18;20;22;24;26;28;30;32;34;36;38;40;42;44;46;48;50;52;54;56;58;60;62;64	2165.4;2302.7;2518.9;2304.6;2370.2;2241.2;1698.4;1251.4;1047.3;1409.9;1619.6;2022.0;1945.2;2327.4;2527.3;2621.7;2206.0;1724.4;1332.2;1235.1;1133.1;1345.7;1641.8;1933.1	3.2773e-09	2.37811e-06	24	23	mogene_liver
10493548	Pmvk	18;20;22;24;26;28;30;32;34;36;38;40;42;44;46;48;50;52;54;56;58;60;62;64	807.0;785.6;872.6;641.0;680.9;678.7;482.6;459.5;442.2;521.0;488.1;565.0;677.3;846.5;862.2;875.8;614.8;502.3;480.3;386.9;371.2;387.3;572.0;629.3	1.83884e-08	6.47345e-06	24	22	mogene_liver
10493995	S100a10	18;20;22;24;26;28;30;32;34;36;38;40;42;44;46;48;50;52;54;56;58;60;62;64	4862.5;5414.4;5894.6;6050.7;6043.2;6352.8;4943.1;4844.3;3010.1;3741.7;3946.3;4745.6;5214.4;5826.8;6111.4;5996.4;6148.8;6026.4;5013.8;4010.0;3596.3;3223.7;4012.8;4766.4	5.33749e-08	1.39544e-05	24	1	mogene_liver
10438769	Cldn1	18;20;22;24;26;28;30;32;34;36;38;40;42;44;46;48;50;52;54;56;58;60;62;64	3566.7;3943.8;3797.1;3984.5;3575.1;4113.9;2754.9;1792.4;1080.0;1197.9;1715.3;3261.4;3179.1;3829.1;3835.2;3765.9;3783.2;3805.8;2615.7;1237.2;971.7;1139.4;2565.4;3347.3	8.8892e-08	1.91554e-05	24	23	mogene_liver
10349744	Slc45a3	18;20;22;24;26;28;30;32;34;36;38;40;42;44;46;48;50;52;54;56;58;60;62;64	626.2;785.3;725.7;580.5;647.9;419.1;336.0;192.4;206.7;375.4;509.5;661.7;597.5;732.3;743.2;779.4;603.5;343.2;249.9;186.4;235.8;417.9;694.0;587.2	8.8892e-08	1.91554e-05	24	21	mogene_liver
10602033	Cldn2	18;20;22;24;26;28;30;32;34;36;38;40;42;44;46;48;50;52;54;56;58;60;62;64	450.8;504.9;522.2;496.4;531.3;525.4;450.0;457.1;340.4;357.3;307.9;434.6;485.5;489.3;526.2;550.5;502.1;520.3;496.5;443.5;360.2;385.7;380.7;495.9	1.43906e-06	0.000128885	24	1	mogene_liver
10565627	Aqp11	18;20;22;24;26;28;30;32;34;36;38;40;42;44;46;48;50;52;54;56;58;60;62;64	1562.8;1350.2;1260.1;1179.9;1167.3;1199.2;1218.1;1377.9;1444.8;1626.9;1613.4;1646.0;1517.9;1296.4;1374.8;1294.8;1184.9;1287.9;1371.8;1620.9;1495.3;1724.5;1535.0;1465.1	2.19722e-06	0.000173997	24	14	mogene_liver
10425078	Mpst	18;20;22;24;26;28;30;32;34;36;38;40;42;44;46;48;50;52;54;56;58;60;62;64	1119.0;1055.6;1086.0;956.0;1000.8;956.4;848.6;761.0;655.0;853.6;904.8;1034.6;1041.8;1078.2;1142.5;1080.8;950.7;802.3;830.8;737.2;687.9;781.9;1044.1;1099.6	3.32009e-06	0.00023238	24	21.5	mogene_liver
10481435	Ccbl1	18;20;22;24;26;28;30;32;34;36;38;40;42;44;46;48;50;52;54;56;58;60;62;64	3312.2;3031.4;2976.5;3293.9;2946.9;3070.1;2717.4;2425.5;2286.9;2663.5;2527.3;2922.1;2912.4;3404.6;3273.2;3251.0;2770.6;2486.3;2528.9;2413.1;2173.3;2397.5;2740.2;2946.1	4.96685e-06	0.000305539	24	22.5	mogene_liver
10414211	Mbl1	18;20;22;24;26;28;30;32;34;36;38;40;42;44;46;48;50;52;54;56;58;60;62;64	2942.6;3445.2;3272.3;3209.2;3308.1;2906.1;2992.8;2600.7;2281.1;2202.4;2251.5;2825.9;3119.9;3389.8;3316.1;3370.1;3279.1;2809.5;2665.1;2959.4;2324.8;2207.2;2619.2;2848.5	4.96685e-06	0.000305539	24	23	mogene_liver
10554693	Stard5	18;20;22;24;26;28;30;32;34;36;38;40;42;44;46;48;50;52;54;56;58;60;62;64	4546.3;4514.3;4145.7;4068.2;3851.7;4249.2;4194.8;4830.3;4910.3;5148.3;4920.5;4769.7;4772.4;4441.1;4342.4;4227.5;3958.6;4700.8;4589.7;4630.0;4933.8;4891.6;4581.4;4445.1	4.96685e-06	0.000305539	22	13	mogene_liver
10471599	D730039F16Rik	18;20;22;24;26;28;30;32;34;36;38;40;42;44;46;48;50;52;54;56;58;60;62;64	666.9;655.2;653.5;578.4;575.9;616.1;411.2;430.3;269.8;439.7;432.6;616.0;660.8;697.7;601.4;595.3;513.2;500.5;467.7;377.8;392.1;352.2;390.7;642.2	1.08035e-05	0.000506768	26	20	mogene_liver
10535841	Slc46a3	18;20;22;24;26;28;30;32;34;36;38;40;42;44;46;48;50;52;54;56;58;60;62;64	2491.8;2251.4;1833.5;1665.7;1711.8;1900.1;1735.1;2106.3;1906.3;2641.0;2637.9;2734.7;2657.9;2362.8;2362.6;2362.2;2149.9;1623.0;1833.5;2070.2;2279.3;2402.4;2298.5;2303.5	1.32612e-05	0.000615554	28	16.5	mogene_liver
10425987	Ppara	18;20;22;24;26;28;30;32;34;36;38;40;42;44;46;48;50;52;54;56;58;60;62;64	2664.0;2512.8;2348.4;2119.5;2420.8;2462.0;2744.2;3557.3;3369.4;3164.3;2776.0;2752.8;2611.9;2499.1;2361.3;2151.0;2224.8;3048.9;3685.9;3680.5;3387.0;3120.8;2804.0;2837.1	1.57188e-05	0.000652157	24	11.5	mogene_liver
10368700	G630090E17Rik	18;20;22;24;26;28;30;32;34;36;38;40;42;44;46;48;50;52;54;56;58;60;62;64	1049.7;1109.8;1135.9;1159.8;1143.4;1178.1;942.4;862.1;489.9;748.6;841.2;1179.1;1195.1;1114.0;1191.9;1073.0;1105.6;1045.1;920.3;850.3;764.7;820.9;1022.5;1091.6	2.26744e-05	0.000845086	24	23	mogene_liver
10559333	Shank2	18;20;22;24;26;28;30;32;34;36;38;40;42;44;46;48;50;52;54;56;58;60;62;64	1005.4;821.6;776.6;1135.5;769.2;853.8;544.4;506.9;400.4;536.6;554.7;900.4;716.5;931.5;813.5;845.2;751.0;659.3;584.2;493.9;482.8;544.5;647.6;934.6	3.24373e-05	0.00108092	24	22	mogene_liver
10350159	Lad1	18;20;22;24;26;28;30;32;34;36;38;40;42;44;46;48;50;52;54;56;58;60;62;64	163.8;150.7;155.5;200.5;139.7;145.4;125.9;119.2;105.9;138.3;172.2;173.2;181.0;186.3;204.3;158.6;147.1;121.9;97.9;123.6;119.6;125.1;149.4;172.0	4.60327e-05	0.0014122	23	21.5	mogene_liver
10456904	Pstpip2	18;20;22;24;26;28;30;32;34;36;38;40;42;44;46;48;50;52;54;56;58;60;62;64	806.1;840.1;874.7;688.4;812.9;918.5;553.9;610.8;408.7;605.8;577.3;761.7;940.7;1039.5;1029.9;1035.4;844.3;727.0;623.9;472.1;520.4;487.2;544.8;823.1	4.60327e-05	0.0014122	24	22.5	mogene_liver
10388377	Srr	18;20;22;24;26;28;30;32;34;36;38;40;42;44;46;48;50;52;54;56;58;60;62;64	2140.3;2316.4;2121.8;2142.5;2149.4;2122.7;1943.0;2060.9;1799.9;1954.1;1929.1;2157.4;2274.7;2344.9;2366.1;2235.5;2145.9;2090.0;2066.8;2091.2;2008.8;2088.0;2109.4;2309.4	0.000236994	0.00474469	24	21.5	mogene_liver
10466008	Dak	18;20;22;24;26;28;30;32;34;36;38;40;42;44;46;48;50;52;54;56;58;60;62;64	3318.7;3126.0;3569.7;3314.3;2604.5;2994.7;3202.5;3634.4;3285.5;4051.1;4170.4;4088.6;3978.7;4037.1;3259.4;3395.4;2626.8;2749.2;2714.2;3777.4;3264.8;3510.8;3816.6;3621.0	0.000236994	0.00474469	28	15	mogene_liver
10411668	Ocln	18;20;22;24;26;28;30;32;34;36;38;40;42;44;46;48;50;52;54;56;58;60;62;64	553.0;647.9;554.0;579.1;708.3;887.2;544.5;494.1;430.9;480.3;382.7;507.0;488.4;550.6;514.4;492.9;663.3;718.0;805.3;522.9;540.0;441.6;432.8;470.2	0.000236994	0.00474469	28	1	mogene_liver
10559341	Shank2	18;20;22;24;26;28;30;32;34;36;38;40;42;44;46;48;50;52;54;56;58;60;62;64	1497.9;1307.6;1276.1;1621.6;1349.2;1305.4;967.5;837.4;875.5;897.0;981.4;1420.4;1124.6;1468.6;1255.0;1316.9;1372.6;1125.7;1016.5;827.8;902.7;908.1;1105.2;1435.1	0.000236994	0.00474469	24	21	mogene_liver
10362052	Aldh8a1	18;20;22;24;26;28;30;32;34;36;38;40;42;44;46;48;50;52;54;56;58;60;62;64	5543.5;5712.8;5602.6;5637.7;5645.1;5785.7;5316.2;5194.9;4759.5;4992.6;4820.2;5276.9;5586.3;5891.0;5764.5;5529.7;5606.9;5976.9;5515.9;5103.9;5206.1;4708.9;4676.7;5382.6	0.000236994	0.00474469	24	0	mogene_liver
10572271	Tm6sf2	18;20;22;24;26;28;30;32;34;36;38;40;42;44;46;48;50;52;54;56;58;60;62;64	2093.9;1730.6;1944.4;1986.2;1751.9;1953.0;1684.7;1331.7;1228.9;1334.1;1680.9;1874.4;1672.6;1993.6;2006.4;2094.2;1429.6;1746.3;1655.3;1367.1;1260.1;1392.3;1902.0;2044.6	0.000322162	0.00594128	24	22	mogene_liver
10422512	A2ld1	18;20;22;24;26;28;30;32;34;36;38;40;42;44;46;48;50;52;54;56;58;60;62;64	3034.0;3322.6;3221.2;3094.5;3011.1;3091.7;2962.9;2877.1;2772.7;2709.5;2623.2;2725.1;2992.4;3138.3;3002.8;3015.9;2951.2;2914.0;2999.3;2981.4;2892.7;2770.4;2708.7;2968.6	0.000322162	0.00594128	26	23	mogene_liver
10496466	Adh4	18;20;22;24;26;28;30;32;34;36;38;40;42;44;46;48;50;52;54;56;58;60;62;64	5154.0;5850.7;5282.1;5735.0;5598.4;5786.5;5509.8;5626.8;4483.4;4711.2;4125.6;4863.9;5251.0;5714.8;5888.1;5840.5;5862.8;5858.8;5929.9;5656.1;4635.7;4710.2;4389.0;4850.7	0.000322162	0.00594128	24	2	mogene_liver
10504294	Rusc2	18;20;22;24;26;28;30;32;34;36;38;40;42;44;46;48;50;52;54;56;58;60;62;64	230.3;195.6;211.5;208.5;190.0;180.8;180.1;177.2;170.1;248.1;231.2;275.2;228.9;232.3;235.3;207.5;176.3;172.1;173.3;184.9;192.1;207.4;228.6;223.9	0.000584053	0.00915634	26	18	mogene_liver
10545001	Ppm1k	18;20;22;24;26;28;30;32;34;36;38;40;42;44;46;48;50;52;54;56;58;60;62;64	1572.0;1826.5;1506.1;1515.6;1764.6;1929.3;1632.9;1697.8;1331.3;1449.6;1023.8;1256.7;1648.8;1601.0;1747.1;1630.1;1813.2;1976.2;1998.5;1424.1;1438.6;1198.3;875.4;1102.1	0.000584053	0.00915634	24	3	mogene_liver
10541441	Gm10319	18;20;22;24;26;28;30;32;34;36;38;40;42;44;46;48;50;52;54;56;58;60;62;64	1786.7;2371.5;1966.3;2086.7;2364.4;2376.3;1547.0;1584.6;1049.3;1056.6;1130.6;1469.7;1967.1;1911.6;1713.1;1728.0;2153.1;1838.1;1841.0;1199.6;1328.2;950.4;1204.1;1814.5	0.000584053	0.00915634	24	0.5	mogene_liver
10549506	Dennd5b	18;20;22;24;26;28;30;32;34;36;38;40;42;44;46;48;50;52;54;56;58;60;62;64	1252.5;1418.8;1280.9;1373.1;1409.0;1542.0;1603.9;1767.1;1459.1;1675.2;1388.1;1380.1;1343.5;1291.4;1298.6;1270.7;1247.7;1551.6;1739.8;1726.3;1635.6;1680.5;1378.5;1263.8	0.0007792	0.0113036	26	8	mogene_liver
10469867	Pnpla7	18;20;22;24;26;28;30;32;34;36;38;40;42;44;46;48;50;52;54;56;58;60;62;64	571.5;588.8;557.0;563.1;591.3;663.8;643.9;703.6;597.6;768.4;633.4;626.3;591.2;608.7;567.5;522.0;585.1;636.8;746.1;690.8;647.2;669.0;598.5;585.4	0.0007792	0.0113036	24	10	mogene_liver
10559343	Shank2	18;20;22;24;26;28;30;32;34;36;38;40;42;44;46;48;50;52;54;56;58;60;62;64	216.9;206.0;203.2;232.6;190.9;195.7;162.5;150.6;101.6;145.7;118.4;193.8;172.8;201.7;188.5;182.6;190.5;178.6;148.9;147.7;114.0;157.3;146.6;214.0	0.0007792	0.0113036	24	22.5	mogene_liver
10510025	Agmat	18;20;22;24;26;28;30;32;34;36;38;40;42;44;46;48;50;52;54;56;58;60;62;64	3415.5;3135.7;3475.9;3202.1;3721.0;3505.7;3311.1;3088.5;2730.2;2908.8;2945.1;2917.2;2904.5;3084.6;3253.5;3272.1;3240.7;3275.0;3167.2;2940.0;2618.2;2815.1;2712.5;2861.8	0.0007792	0.0113036	24	2	mogene_liver
10388194	Spns2	18;20;22;24;26;28;30;32;34;36;38;40;42;44;46;48;50;52;54;56;58;60;62;64	577.7;446.1;502.1;496.8;490.9;524.7;406.3;375.3;343.8;485.3;499.7;577.2;534.5;535.4;564.6;577.9;492.0;450.6;451.0;349.4;369.9;343.9;483.7;551.1	0.0007792	0.0113036	26	18	mogene_liver
10447891	Acat2	18;20;22;24;26;28;30;32;34;36;38;40;42;44;46;48;50;52;54;56;58;60;62;64	2208.7;2173.0;2413.5;2032.0;2363.1;2250.6;1964.3;2102.3;1795.6;2114.8;2084.5;1889.8;2198.6;2242.3;2282.5;2240.3;2143.5;1998.1;1943.4;1684.5;1798.8;1800.8;1926.3;2029.7	0.0007792	0.0113036	24	22	mogene_liver
10351852	Crp	18;20;22;24;26;28;30;32;34;36;38;40;42;44;46;48;50;52;54;56;58;60;62;64	6408.6;7021.1;6450.9;6537.3;6405.9;6446.9;6601.5;6052.0;5291.2;5778.1;6248.0;6616.7;6548.2;6490.4;6682.1;6679.8;6395.7;6474.6;6127.5;5985.6;6106.3;5938.1;6234.6;6565.9	0.00136277	0.0172007	24	22	mogene_liver
10574545	Ces2e	18;20;22;24;26;28;30;32;34;36;38;40;42;44;46;48;50;52;54;56;58;60;62;64	2475.6;2603.8;2785.2;2702.0;3042.2;3068.9;2629.9;2646.0;2030.9;2391.5;2628.8;2701.2;2731.1;2818.8;2821.4;2786.6;2486.5;2533.3;2784.9;2430.4;2561.5;2302.3;2549.8;2785.0	0.00178703	0.0210605	20	2	mogene_liver
10450280	C4a	18;20;22;24;26;28;30;32;34;36;38;40;42;44;46;48;50;52;54;56;58;60;62;64	1127.1;1200.0;1088.9;908.9;903.3;821.3;1019.4;1022.1;934.2;1091.4;1146.1;1180.4;1207.8;1060.0;1149.0;1210.8;919.4;737.8;897.6;1054.2;1009.7;1123.0;1041.5;1048.3	0.00178703	0.0210605	26	17	mogene_liver
10517609	Cda	18;20;22;24;26;28;30;32;34;36;38;40;42;44;46;48;50;52;54;56;58;60;62;64	1004.5;944.7;891.7;759.9;897.1;811.3;495.7;315.7;338.9;371.8;530.7;607.1;767.0;776.0;862.2;911.1;628.2;667.1;590.5;567.1;344.9;552.9;943.9;1038.1	0.00233065	0.0258077	24.6667	21	mogene_liver
10446063	Tnfaip8l1	18;20;22;24;26;28;30;32;34;36;38;40;42;44;46;48;50;52;54;56;58;60;62;64	209.9;185.3;233.2;224.1;275.5;287.0;210.7;225.0;184.0;208.3;191.2;187.6;212.5;240.7;226.6;249.0;231.2;268.8;208.8;241.4;183.4;200.7;186.3;202.0	0.00233065	0.0258077	23.3333	2.66667	mogene_liver
10379389	Adap2	18;20;22;24;26;28;30;32;34;36;38;40;42;44;46;48;50;52;54;56;58;60;62;64	1704.3;1773.1;1571.1;1542.6;1532.3;1546.0;1538.9;1503.1;1337.2;1704.9;1731.2;1838.8;1852.4;1807.0;1810.9;1797.0;1583.2;1494.0;1562.4;1555.4;1458.2;1725.5;1644.7;1991.6	0.00302354	0.0315263	28	18	mogene_liver
10458033	Stard4	18;20;22;24;26;28;30;32;34;36;38;40;42;44;46;48;50;52;54;56;58;60;62;64	1308.4;1275.9;1192.7;1136.3;1169.3;1459.2;1371.6;1818.9;1424.3;1606.9;1193.8;1225.9;1312.5;1309.0;1254.5;1284.8;1350.8;1406.3;1635.8;1697.6;1488.9;1458.8;1346.8;1451.5	0.00302354	0.0315263	23	10	mogene_liver
10568997	Sirt3	18;20;22;24;26;28;30;32;34;36;38;40;42;44;46;48;50;52;54;56;58;60;62;64	971.0;969.9;984.7;946.2;1079.0;1090.8;1081.8;1095.3;1127.8;1207.5;1050.9;1103.1;948.6;980.9;1012.2;953.2;993.8;1098.1;1168.5;1140.1;1052.3;1130.4;969.1;1007.6	0.00390216	0.0380333	22	10	mogene_liver
10520362	Insig1	18;20;22;24;26;28;30;32;34;36;38;40;42;44;46;48;50;52;54;56;58;60;62;64	7752.7;6611.6;6393.0;6438.8;6403.2;7015.3;5439.2;5301.9;5269.6;5914.3;7476.7;7436.9;7774.2;6723.9;7052.8;6665.9;6521.9;5455.8;5872.6;5234.0;5712.4;5235.0;7760.2;8079.7	0.00390216	0.0380333	26	18	mogene_liver
10593473	1810046K07Rik	18;20;22;24;26;28;30;32;34;36;38;40;42;44;46;48;50;52;54;56;58;60;62;64	328.8;300.4;297.9;239.3;346.1;491.6;311.5;253.6;233.4;263.9;215.7;222.0;244.3;312.9;308.8;337.0;256.9;343.8;352.3;203.6;234.3;193.0;178.1;224.7	0.00501074	0.0459891	24	2.5	mogene_liver
10569024	Sigirr	18;20;22;24;26;28;30;32;34;36;38;40;42;44;46;48;50;52;54;56;58;60;62;64	495.7;450.6;475.7;473.3;428.2;437.1;454.7;380.4;379.9;434.0;413.3;459.4;441.6;508.5;470.7;482.5;393.8;373.3;434.5;396.8;337.8;414.6;500.0;494.9	0.00501074	0.0459891	22	23	mogene_liver
10384378	Ddc	18;20;22;24;26;28;30;32;34;36;38;40;42;44;46;48;50;52;54;56;58;60;62;64	2419.7;2656.6;2717.9;2719.6;2715.8;2264.4;1495.2;1060.9;643.0;1069.9;1724.1;1909.4;3357.1;2975.2;2898.5;2781.2;2886.3;1803.8;1184.9;926.3;764.4;994.2;2059.4;2499.1	1.83884e-08	6.47345e-06	24	22	mogene_liver
10542953	Tfpi2	18;20;22;24;26;28;30;32;34;36;38;40;42;44;46;48;50;52;54;56;58;60;62;64	1397.6;1649.4;1656.3;1696.2;1748.4;1599.4;1470.4;1178.3;935.9;1136.1;1084.8;1279.3;1757.5;1900.1;1884.4;1887.5;1853.4;1552.8;1319.7;1096.2;1084.7;893.4;1035.7;1237.9	5.33749e-08	1.39544e-05	24	0	mogene_liver
10447885	Acat3	18;20;22;24;26;28;30;32;34;36;38;40;42;44;46;48;50;52;54;56;58;60;62;64	2653.1;2834.7;3018.0;3044.9;3183.7;3130.5;2810.6;2497.9;2236.3;2363.3;2491.7;2637.2;2599.8;2931.4;2883.5;2912.8;2965.6;2793.4;2738.7;2530.3;2561.2;2351.4;2391.5;2457.3	2.36444e-07	3.62371e-05	24	1	mogene_liver
10355984	Serpine2	18;20;22;24;26;28;30;32;34;36;38;40;42;44;46;48;50;52;54;56;58;60;62;64	346.7;254.1;203.6;197.2;193.6;159.7;158.4;148.5;134.3;195.4;231.0;372.3;263.5;249.7;256.1;248.4;224.0;189.4;148.8;185.0;167.5;180.5;219.1;262.0	9.32342e-07	9.63673e-05	26	18	mogene_liver
10506470	1700024P16Rik	18;20;22;24;26;28;30;32;34;36;38;40;42;44;46;48;50;52;54;56;58;60;62;64	321.0;246.1;233.8;300.5;220.8;243.3;149.2;146.5;131.2;196.8;236.9;344.8;345.1;382.4;282.8;306.8;241.5;205.1;174.0;161.9;156.0;160.2;220.6;306.0	1.43906e-06	0.000128885	26	19	mogene_liver
10472199	Upp2	18;20;22;24;26;28;30;32;34;36;38;40;42;44;46;48;50;52;54;56;58;60;62;64	3334.1;3299.2;2555.7;1874.8;3150.8;3764.6;4650.9;5711.6;5142.3;6257.6;4421.7;3519.6;3639.2;3333.6;2826.1;2931.4;2283.1;3469.2;5527.0;4570.0;5899.1;5102.5;3524.5;3057.2	3.32009e-06	0.00023238	24	11	mogene_liver
10517250	Extl1	18;20;22;24;26;28;30;32;34;36;38;40;42;44;46;48;50;52;54;56;58;60;62;64	263.4;218.8;184.9;170.5;186.4;186.3;159.4;152.5;148.5;187.0;181.8;201.1;227.4;232.9;196.1;204.1;193.0;173.4;139.1;154.1;170.4;166.2;200.8;190.1	3.32009e-06	0.00023238	26	18	mogene_liver
10465895	Fads2	18;20;22;24;26;28;30;32;34;36;38;40;42;44;46;48;50;52;54;56;58;60;62;64	6602.9;6066.2;6184.7;5569.3;6140.3;6121.6;6574.6;7399.9;7596.9;7374.3;7194.0;7163.2;6572.3;6472.9;6331.7;6229.9;6044.0;6509.3;6459.4;7353.9;7215.5;7691.7;7309.1;7371.7	4.96685e-06	0.000305539	26	12	mogene_liver
10434934	Bdh1	18;20;22;24;26;28;30;32;34;36;38;40;42;44;46;48;50;52;54;56;58;60;62;64	1650.5;1663.0;1730.2;1884.1;2001.5;2182.5;2129.8;2507.8;2107.5;2231.6;1727.9;1980.0;1657.7;1813.5;1759.3;1780.8;1905.0;2236.4;2179.1;2407.8;2119.3;2301.1;1953.4;1884.0	7.35927e-06	0.000392892	26	7	mogene_liver
10597273	Rtp3	18;20;22;24;26;28;30;32;34;36;38;40;42;44;46;48;50;52;54;56;58;60;62;64	2349.1;2040.6;2118.7;2022.0;1600.1;1567.9;1466.7;1441.7;1250.2;1519.1;1917.5;2094.9;2383.0;2239.8;2362.0;2272.5;1835.4;1749.1;1253.4;1576.7;1419.3;1387.5;1918.9;2238.9	1.08035e-05	0.000506768	26	19	mogene_liver
10576901	Slc10a2	18;20;22;24;26;28;30;32;34;36;38;40;42;44;46;48;50;52;54;56;58;60;62;64	726.1;600.8;457.1;500.2;462.8;329.2;476.0;482.6;446.0;611.4;587.3;618.6;831.3;746.4;549.7;521.7;516.5;247.0;302.8;434.7;461.5;631.7;696.3;615.5	1.57188e-05	0.000652157	26	18	mogene_liver
10467380	Cyp2c67	18;20;22;24;26;28;30;32;34;36;38;40;42;44;46;48;50;52;54;56;58;60;62;64	4001.7;3785.5;4519.9;4154.0;4958.1;4497.7;4111.0;4171.0;3874.2;3778.2;3989.8;4107.9;4497.7;4381.4;4735.1;4678.4;4216.4;4255.1;4097.7;3969.9;4006.1;3998.6;4124.5;4359.3	1.91966e-05	0.00078817	22	1	mogene_liver
10363372	Pla2g12b	18;20;22;24;26;28;30;32;34;36;38;40;42;44;46;48;50;52;54;56;58;60;62;64	1902.9;2140.4;2403.9;2348.9;2286.4;2236.6;2220.7;1756.9;1484.7;1723.1;1438.7;1903.8;1897.9;2028.1;2132.3;2214.2;2180.7;2113.3;1874.2;1969.9;1389.1;1543.8;1744.0;1903.0	2.26744e-05	0.000845086	24	0.5	mogene_liver
10432236	Rnd1	18;20;22;24;26;28;30;32;34;36;38;40;42;44;46;48;50;52;54;56;58;60;62;64	211.0;248.8;267.0;233.8;247.8;249.2;168.9;141.7;136.9;165.1;164.5;207.6;223.7;286.4;238.4;249.7;247.8;164.7;171.8;142.6;171.4;162.2;166.9;180.2	2.75559e-05	0.00101112	24	22.5	mogene_liver
10596718	Slc38a3	18;20;22;24;26;28;30;32;34;36;38;40;42;44;46;48;50;52;54;56;58;60;62;64	9581.2;8820.8;9746.6;9032.4;10415.8;10804.8;11226.2;11677.8;11273.0;11447.8;11467.7;10592.7;9817.1;9517.6;9740.5;9895.0;9818.5;11300.4;11796.6;11091.6;11428.0;11442.3;10399.9;10255.3	3.24373e-05	0.00108092	24	9	mogene_liver
10480751	C8g	18;20;22;24;26;28;30;32;34;36;38;40;42;44;46;48;50;52;54;56;58;60;62;64	7028.4;7137.4;7315.7;7285.4;7265.7;7222.5;7320.8;7014.8;6543.2;6815.9;6936.5;7306.6;7184.6;7473.6;7457.6;7330.5;7195.0;7127.5;6817.3;7095.0;6636.9;7090.6;6872.8;7133.5	3.24373e-05	0.00108092	22	1	mogene_liver
10559606	Tmem86b	18;20;22;24;26;28;30;32;34;36;38;40;42;44;46;48;50;52;54;56;58;60;62;64	2282.2;1963.1;2192.2;2041.5;2285.0;2195.7;1927.7;1561.6;1490.4;1841.8;2126.2;2052.2;2172.0;2202.6;2318.7;2361.3;2145.5;2019.8;1975.3;1572.5;1437.6;1465.0;1840.5;1994.2	6.48215e-05	0.00180485	25	21.5	mogene_liver
10356568	Rab17	18;20;22;24;26;28;30;32;34;36;38;40;42;44;46;48;50;52;54;56;58;60;62;64	563.6;692.0;652.7;599.5;748.7;797.8;695.4;592.8;536.4;617.2;442.4;523.1;571.1;568.6;654.8;684.4;622.1;678.2;687.8;665.9;582.6;567.6;464.2;511.1	6.48215e-05	0.00180485	24	4	mogene_liver
10541885	Scnn1a	18;20;22;24;26;28;30;32;34;36;38;40;42;44;46;48;50;52;54;56;58;60;62;64	730.4;775.8;805.5;746.2;774.3;836.6;649.1;608.6;513.5;667.5;506.6;731.5;700.1;781.9;876.2;840.5;701.4;707.2;747.0;574.0;555.9;545.4;541.7;707.2	7.77089e-05	0.00214187	26	22	mogene_liver
10567316	Tmc7	18;20;22;24;26;28;30;32;34;36;38;40;42;44;46;48;50;52;54;56;58;60;62;64	213.2;274.8;190.6;187.2;191.2;126.5;219.0;235.7;232.7;331.8;235.8;255.5;213.8;226.9;181.7;188.0;164.7;179.4;196.8;266.5;278.1;345.3;303.9;219.1	9.05964e-05	0.00229107	24	13	mogene_liver
10597875	Cyp8b1	18;20;22;24;26;28;30;32;34;36;38;40;42;44;46;48;50;52;54;56;58;60;62;64	3705.8;4011.4;4351.2;3378.1;4928.0;3869.9;3177.7;3132.3;2885.9;3043.9;2798.4;2431.8;3584.1;3646.0;4149.4;4166.1;4769.0;4191.3;3947.4;2465.0;2393.8;2104.0;2518.9;3703.5	9.05964e-05	0.00229107	24	1	mogene_liver
10351533	Nr1i3	18;20;22;24;26;28;30;32;34;36;38;40;42;44;46;48;50;52;54;56;58;60;62;64	2827.1;2954.5;2800.0;2436.1;2532.0;2065.7;2511.8;3367.6;3220.5;3050.4;2970.9;2925.7;2499.3;2409.9;2459.9;2466.6;1858.1;2831.0;3546.8;3383.9;3408.7;3022.0;2911.6;2856.0	0.000125703	0.00294822	22	12	mogene_liver
10373600	Mettl7b	18;20;22;24;26;28;30;32;34;36;38;40;42;44;46;48;50;52;54;56;58;60;62;64	5131.9;4730.9;4787.3;4848.4;4904.1;4454.6;4671.2;4703.7;4680.0;4930.0;5032.6;5297.5;5335.1;5043.4;4896.0;4805.6;4759.1;4293.9;4700.1;5215.1;4793.9;5165.8;5189.2;5358.8	0.000125703	0.00294822	24	17	mogene_liver
10590149	Xylb	18;20;22;24;26;28;30;32;34;36;38;40;42;44;46;48;50;52;54;56;58;60;62;64	2281.2;2205.2;2254.6;2229.6;2323.8;2490.4;2656.5;2609.0;2607.7;2660.3;2480.8;2481.1;2240.8;2384.0;2405.4;2390.3;2218.1;2591.2;2726.4;2820.4;2441.7;2598.0;2356.3;2440.7	0.000125703	0.00294822	24	9	mogene_liver
10388440	Serpinf2	18;20;22;24;26;28;30;32;34;36;38;40;42;44;46;48;50;52;54;56;58;60;62;64	7409.6;7313.7;8071.3;8005.6;8246.0;8905.5;8919.1;7987.8;7067.0;7392.2;6913.0;6746.3;6755.7;7076.3;7805.6;7713.1;7803.4;8192.5;8055.1;7196.0;6356.4;6636.9;6159.0;6579.2	0.000173191	0.00372758	24	3	mogene_liver
10511665	Necab1	18;20;22;24;26;28;30;32;34;36;38;40;42;44;46;48;50;52;54;56;58;60;62;64	2803.4;3013.6;2982.3;3093.2;3012.8;3400.4;2822.2;2720.4;2424.2;2582.0;2387.2;2808.5;2845.7;3260.7;3114.5;2965.6;3064.4;3076.5;3054.2;2708.5;2603.2;2526.8;2379.9;2842.6	0.000173191	0.00372758	24	1	mogene_liver
10589695	Rtp3	18;20;22;24;26;28;30;32;34;36;38;40;42;44;46;48;50;52;54;56;58;60;62;64	147.6;115.2;130.1;132.6;89.5;87.6;81.4;88.8;59.1;81.5;90.2;135.0;161.3;138.3;128.6;151.2;90.0;89.8;76.0;101.1;72.5;84.8;93.6;123.4	0.000236994	0.00474469	26	19	mogene_liver
10459772	Lipg	18;20;22;24;26;28;30;32;34;36;38;40;42;44;46;48;50;52;54;56;58;60;62;64	256.6;166.2;219.9;260.9;251.2;249.5;536.6;917.8;642.6;734.0;598.6;514.5;358.4;281.5;404.2;448.1;244.8;463.9;385.1;1101.7;741.6;908.9;563.1;378.1	0.000322162	0.00594128	24	11	mogene_liver
10360415	Grem2	18;20;22;24;26;28;30;32;34;36;38;40;42;44;46;48;50;52;54;56;58;60;62;64	192.1;253.3;223.9;183.4;189.5;326.6;348.7;408.0;373.1;462.4;245.2;272.9;209.4;171.7;211.5;227.5;229.8;332.3;363.0;331.4;267.0;378.5;240.2;253.0	0.000322162	0.00594128	22	11	mogene_liver
10373202	Shmt2	18;20;22;24;26;28;30;32;34;36;38;40;42;44;46;48;50;52;54;56;58;60;62;64	2613.0;2410.3;2496.3;2602.1;2422.5;2800.9;2263.4;2214.2;2018.0;2224.4;2316.7;2507.9;2334.6;2470.2;2540.3;2572.2;2460.2;2315.5;2397.0;2078.7;2171.8;2137.8;2322.2;2456.2	0.000322162	0.00594128	24	23	mogene_liver
10444841	H2-Q10	18;20;22;24;26;28;30;32;34;36;38;40;42;44;46;48;50;52;54;56;58;60;62;64	2453.9;2321.4;2457.3;2358.1;2534.1;2494.2;2312.6;2205.2;2023.4;2075.8;2204.7;2330.4;2543.3;2484.1;2562.1;2439.4;2302.2;1950.8;2302.8;2227.6;2175.0;2105.7;2340.6;2383.9	0.000584053	0.00915634	22	0	mogene_liver
10506571	Dhcr24	18;20;22;24;26;28;30;32;34;36;38;40;42;44;46;48;50;52;54;56;58;60;62;64	7819.1;7093.0;7203.0;6514.3;7416.3;6936.0;7336.6;7283.3;7527.1;7940.9;7896.4;7768.3;7757.6;7381.9;7607.4;7448.8;7260.2;6930.2;7291.9;7252.1;6952.4;7431.2;7980.6;8170.4	0.0007792	0.0113036	28	14	mogene_liver
10386683	Slc47a1	18;20;22;24;26;28;30;32;34;36;38;40;42;44;46;48;50;52;54;56;58;60;62;64	2848.9;3005.7;2987.8;2781.0;3149.7;2729.1;2613.2;2629.7;2511.1;2955.7;2896.5;3102.9;3036.9;2968.8;3049.4;2935.9;2921.1;2662.7;2763.9;2502.6;2483.2;2645.1;2900.1;2907.7	0.00103343	0.014014	27	7.5	mogene_liver
10541034	Anubl1	18;20;22;24;26;28;30;32;34;36;38;40;42;44;46;48;50;52;54;56;58;60;62;64	782.0;886.1;671.2;551.2;681.3;639.1;533.5;555.0;493.3;666.1;511.5;769.0;875.7;905.9;698.7;710.8;621.7;478.3;550.5;424.2;647.2;412.5;621.3;737.6	0.00103343	0.014014	24	20	mogene_liver
10469923	Entpd8	18;20;22;24;26;28;30;32;34;36;38;40;42;44;46;48;50;52;54;56;58;60;62;64	1874.2;1718.6;1982.7;1861.7;1909.1;2025.3;1792.2;1781.8;1450.3;1746.9;1654.2;1889.0;1778.3;1934.3;1957.2;2002.5;1813.9;1743.6;1686.0;1685.5;1515.0;1615.2;1497.0;1816.2	0.00136277	0.0172007	24	23	mogene_liver
10594812	Lipc	18;20;22;24;26;28;30;32;34;36;38;40;42;44;46;48;50;52;54;56;58;60;62;64	1591.2;1696.8;1695.5;1743.0;1782.6;1973.8;1696.9;1727.2;1375.0;1582.1;1347.1;1723.1;1525.8;1704.6;1665.3;1699.6;1836.9;1806.0;1773.3;1684.6;1545.2;1660.9;1556.7;1640.8	0.00136277	0.0172007	25	2.5	mogene_liver
10458534	Pcdh1	18;20;22;24;26;28;30;32;34;36;38;40;42;44;46;48;50;52;54;56;58;60;62;64	194.4;193.9;219.3;217.3;230.4;270.9;227.1;198.6;145.7;162.2;175.1;196.1;187.0;179.7;220.5;205.6;212.7;224.1;220.3;203.8;175.3;182.4;179.7;203.2	0.00205884	0.0238839	22	4	mogene_liver
10427131	Soat2	18;20;22;24;26;28;30;32;34;36;38;40;42;44;46;48;50;52;54;56;58;60;62;64	673.5;723.9;730.8;752.6;875.0;981.8;797.4;767.9;673.4;752.1;650.1;693.9;617.0;733.7;692.9;656.4;623.7;926.1;940.9;783.8;713.9;735.0;674.1;690.4	0.00390216	0.0380333	26	4	mogene_liver
10553521	Gas2	18;20;22;24;26;28;30;32;34;36;38;40;42;44;46;48;50;52;54;56;58;60;62;64	895.3;976.9;921.6;876.8;943.8;1044.8;975.9;798.1;667.0;712.4;739.2;760.9;953.0;1077.9;1036.3;970.5;793.6;973.8;897.4;884.9;792.5;731.9;773.1;875.7	0.00390216	0.0380333	24	0.5	mogene_liver
10585467	Agphd1	18;20;22;24;26;28;30;32;34;36;38;40;42;44;46;48;50;52;54;56;58;60;62;64	1459.3;1701.4;1580.1;1286.4;1574.1;1982.6;1710.4;1913.9;1851.5;1621.0;1040.1;1437.2;1407.9;1616.3;1554.6;1526.5;1609.8;2260.9;2100.6;1877.9;1561.8;1463.7;1110.3;1449.8	0.00501074	0.0459891	22	7	mogene_liver
10552672	Aspdh	18;20;22;24;26;28;30;32;34;36;38;40;42;44;46;48;50;52;54;56;58;60;62;64	1231.4;1173.6;1372.4;1300.1;1256.0;1276.3;1120.1;1046.1;869.3;1057.1;1016.7;1141.7;1128.9;1345.3;1322.1;1319.3;1252.9;1126.4;1021.6;992.8;830.4;972.7;1015.0;1158.7	1.83884e-08	6.47345e-06	24	23	mogene_liver
10463551	Elovl3	18;20;22;24;26;28;30;32;34;36;38;40;42;44;46;48;50;52;54;56;58;60;62;64	6607.0;9158.4;10043.6;9917.7;9129.9;7641.2;6854.7;3541.8;2474.8;2507.4;2430.1;5220.6;8103.3;10118.3;10109.9;9930.7;10657.5;5276.6;4501.8;3450.3;2563.5;1741.3;2935.7;5053.9	5.33749e-08	1.39544e-05	24	23.5	mogene_liver
10404097	Slc17a3	18;20;22;24;26;28;30;32;34;36;38;40;42;44;46;48;50;52;54;56;58;60;62;64	3178.2;2722.8;2483.2;2425.4;2030.2;1755.6;1677.7;1695.5;1237.8;1667.2;2194.1;2734.4;2908.6;2908.4;2775.6;2741.9;2481.3;1811.3;1651.0;1712.4;1512.3;1733.2;2421.0;2626.4	1.45959e-07	2.58195e-05	26	19	mogene_liver
10577645	Ido2	18;20;22;24;26;28;30;32;34;36;38;40;42;44;46;48;50;52;54;56;58;60;62;64	2749.9;2614.3;2464.7;2271.6;2205.8;2347.3;1973.6;2008.1;1816.9;2410.8;2131.1;2406.8;2566.0;2802.9;2739.9;2608.8;2376.9;2004.4;1989.2;1773.0;1916.7;1877.6;2127.3;2334.5	2.36444e-07	3.62371e-05	26	19	mogene_liver
10523245	Fam47e	18;20;22;24;26;28;30;32;34;36;38;40;42;44;46;48;50;52;54;56;58;60;62;64	920.9;727.4;642.3;544.7;398.7;401.4;567.0;659.6;597.4;769.2;845.7;930.4;943.0;799.1;719.6;785.7;429.8;445.6;456.9;697.2;745.9;680.6;742.2;793.7	9.32342e-07	9.63673e-05	26	17	mogene_liver
10512895	Baat	18;20;22;24;26;28;30;32;34;36;38;40;42;44;46;48;50;52;54;56;58;60;62;64	2438.2;2667.5;2308.6;2423.7;2193.3;2197.7;2117.4;2167.6;1605.9;2070.0;2169.4;2393.8;2450.4;2465.7;2455.1;2399.4;2396.8;2292.8;2126.7;1994.5;2144.3;2024.8;2315.1;2452.8	3.32009e-06	0.00023238	24	21	mogene_liver
10571560	Mtnr1a	18;20;22;24;26;28;30;32;34;36;38;40;42;44;46;48;50;52;54;56;58;60;62;64	102.0;139.5;109.0;125.0;129.4;114.1;107.0;91.8;88.0;83.3;80.0;102.4;103.1;152.1;122.5;119.9;158.9;172.4;100.9;88.4;80.1;83.5;96.1;93.8	2.26744e-05	0.000845086	24	0	mogene_liver
10368317	Enpp3	18;20;22;24;26;28;30;32;34;36;38;40;42;44;46;48;50;52;54;56;58;60;62;64	3996.1;4559.0;4270.8;3916.6;4370.2;4841.7;4307.7;3853.9;3326.3;2912.4;2456.7;3157.8;3761.7;4369.6;4126.7;4107.9;4300.8;4822.2;4725.3;3742.8;3411.0;2938.5;2353.8;3273.4	6.48215e-05	0.00180485	24	2	mogene_liver
10500545	Hsd3b5	18;20;22;24;26;28;30;32;34;36;38;40;42;44;46;48;50;52;54;56;58;60;62;64	2837.7;3567.5;4355.4;4315.1;4395.7;4677.7;4426.6;4823.2;3756.8;3787.9;2862.4;2747.7;3219.4;3195.4;3579.1;3573.4;4059.2;3941.4;4094.8;4612.3;3767.2;3287.8;2814.5;3079.7	9.05964e-05	0.00229107	24	5	mogene_liver
10552613	Klk1b4	18;20;22;24;26;28;30;32;34;36;38;40;42;44;46;48;50;52;54;56;58;60;62;64	236.7;223.1;269.6;289.2;263.2;292.5;191.1;194.2;131.7;188.9;232.1;240.5;275.8;332.8;265.6;252.0;187.5;181.9;205.0;190.7;160.4;178.6;241.5;258.1	9.05964e-05	0.00229107	22	0	mogene_liver
10565819	Slco2b1	18;20;22;24;26;28;30;32;34;36;38;40;42;44;46;48;50;52;54;56;58;60;62;64	1702.9;1801.9;1910.6;1832.6;1884.4;1911.9;1689.6;1540.1;1475.2;1616.0;1718.3;1807.4;1784.6;1903.2;1866.3;1907.3;1685.3;1634.3;1771.7;1399.8;1573.7;1603.3;1647.2;1764.9	0.000125703	0.00294822	24	22	mogene_liver
10404132	Cmah	18;20;22;24;26;28;30;32;34;36;38;40;42;44;46;48;50;52;54;56;58;60;62;64	3569.2;3878.5;3799.2;3559.1;3453.1;3610.8;3389.1;3265.7;3068.4;3486.8;3418.4;3716.4;3880.9;3794.5;3740.4;3778.2;3711.2;3149.5;3239.1;3340.4;3266.9;3185.9;3257.8;3487.0	0.000173191	0.00372758	24	21	mogene_liver
10569113	Cdhr5	18;20;22;24;26;28;30;32;34;36;38;40;42;44;46;48;50;52;54;56;58;60;62;64	1619.6;1419.5;1431.5;1442.8;1461.0;1398.6;1391.4;1240.4;1233.2;1426.8;1442.3;1588.3;1678.8;1717.3;1638.6;1648.7;1366.3;1254.7;1255.2;1370.0;1359.8;1274.9;1382.2;1518.1	0.00043513	0.00740617	24	20	mogene_liver
10507551	2610528J11Rik	18;20;22;24;26;28;30;32;34;36;38;40;42;44;46;48;50;52;54;56;58;60;62;64	157.7;133.2;162.1;133.2;158.6;163.2;127.3;121.5;93.2;114.9;92.1;162.0;139.7;152.5;175.1;173.9;144.3;136.5;133.9;111.8;85.7;106.2;100.9;154.1	0.000681626	0.0105419	24	23	mogene_liver
10496462	Adh6-ps1	18;20;22;24;26;28;30;32;34;36;38;40;42;44;46;48;50;52;54;56;58;60;62;64	1559.4;1744.4;1610.8;2252.0;1298.8;1550.5;1619.4;1432.0;1108.7;1264.7;1320.0;1795.1;1824.4;1851.8;1946.1;1955.2;1879.8;1683.0;1241.3;1555.6;886.0;1331.0;1543.3;1894.3	0.0007792	0.0113036	23	0	mogene_liver
10414163	Lrit1	18;20;22;24;26;28;30;32;34;36;38;40;42;44;46;48;50;52;54;56;58;60;62;64	373.5;414.4;370.7;391.4;423.7;440.3;419.1;369.9;350.6;403.3;286.0;344.3;295.1;416.6;381.8;384.7;372.7;416.2;424.4;381.6;368.0;356.6;322.5;331.1	0.00233065	0.0258077	26	2	mogene_liver
10554752	Nox4	18;20;22;24;26;28;30;32;34;36;38;40;42;44;46;48;50;52;54;56;58;60;62;64	1272.6;1458.0;1263.2;1410.8;1262.0;1636.3;1449.4;1795.5;1522.2;1470.7;1296.6;1492.1;1310.3;1224.6;1212.5;1178.1;1351.4;1779.8;1829.4;1789.7;1692.1;1601.8;1429.4;1364.6	0.00233065	0.0258077	24	9	mogene_liver
10538965	Fabp1	18;20;22;24;26;28;30;32;34;36;38;40;42;44;46;48;50;52;54;56;58;60;62;64	9712.9;10131.7;9818.5;10121.2;10039.4;10272.4;10178.1;11424.8;11060.9;10911.7;10112.0;10447.6;10063.1;10226.9;10312.4;10231.2;10551.0;10251.8;10669.4;11071.7;10972.4;11411.4;10955.6;10468.6	0.00302354	0.0315263	26	9	mogene_liver
10398069	Serpina3m	18;20;22;24;26;28;30;32;34;36;38;40;42;44;46;48;50;52;54;56;58;60;62;64	5853.5;6130.5;5652.9;5153.7;5256.1;4850.7;4837.3;5505.2;4811.6;5449.8;6346.7;6359.0;5192.0;5438.1;5626.0;5614.3;3968.2;4915.0;5485.0;4632.2;5213.3;6114.8;6327.8;6415.7	0.00302354	0.0315263	24	16.5	mogene_liver
10547471	B4galnt3	18;20;22;24;26;28;30;32;34;36;38;40;42;44;46;48;50;52;54;56;58;60;62;64	163.6;164.0;160.5;157.8;170.3;198.6;159.7;152.8;133.6;161.5;146.2;151.3;165.6;190.1;167.6;169.7;172.5;151.5;145.0;134.8;142.0;139.5;142.8;155.6	0.00390216	0.0380333	22	1	mogene_liver
10352000	Kmo	18;20;22;24;26;28;30;32;34;36;38;40;42;44;46;48;50;52;54;56;58;60;62;64	5297.8;5542.4;5711.6;5441.9;5798.2;5649.8;5786.5;5480.5;5141.5;5259.4;5519.4;5697.8;5642.0;5657.3;5776.1;5813.9;5817.5;5752.6;5537.4;5482.4;5477.8;5377.4;5173.7;5138.3	0.00501074	0.0459891	24.6667	1	mogene_liver

## Sheet: BKO-changed
Probeset_ID	Symbol	Time	Values	JTKP	JTKQ	JTKperiod	JTKphase	Tissue
10466304	Dtx4	18;20;22;24;26;28;30;32;34;36;38;40;42;44;46;48;50;52;54;56;58;60;62;64	384.5;423.4;461.3;542.1;431.3;412.1;323.5;192.3;169.5;182.8;186.4;290.4;325.9;480.3;467.2;473.3;437.2;318.9;249.3;183.0;144.3;163.5;247.6;315.4	5.92042e-11	2.33896e-07	24	23.5	mogene_liver
10371400	Cry1	18;20;22;24;26;28;30;32;34;36;38;40;42;44;46;48;50;52;54;56;58;60;62;64	553.9;711.2;547.4;463.4;244.8;191.8;173.8;211.0;198.1;278.1;391.9;563.9;593.9;649.4;570.5;536.1;289.7;161.8;166.5;234.8;261.1;333.7;452.1;539.7	1.05336e-08	4.68166e-06	24	19.5	mogene_liver
10356172	Pid1	18;20;22;24;26;28;30;32;34;36;38;40;42;44;46;48;50;52;54;56;58;60;62;64	1475.3;1531.1;1456.3;1742.2;1421.9;1428.0;1083.5;1003.5;724.1;982.1;1006.2;1374.1;1337.4;1377.5;1554.9;1558.9;1436.0;1251.3;1152.2;899.5;861.8;932.4;1099.4;1297.7	1.05336e-08	4.68166e-06	24	23	mogene_liver
10432636	Smagp	18;20;22;24;26;28;30;32;34;36;38;40;42;44;46;48;50;52;54;56;58;60;62;64	588.6;562.5;679.0;878.2;689.7;696.0;613.5;445.9;422.5;388.5;362.9;461.4;480.0;599.4;598.2;669.9;721.7;575.3;557.0;467.2;406.4;384.4;429.8;534.6	3.15749e-08	9.51422e-06	24	1	mogene_liver
10405236	Sfxn1	18;20;22;24;26;28;30;32;34;36;38;40;42;44;46;48;50;52;54;56;58;60;62;64	3713.6;3624.6;3338.0;3286.4;3046.4;3007.8;2895.3;2827.1;3010.9;3139.4;3450.7;3594.0;3753.9;3521.3;3389.3;3378.1;2973.0;3236.0;2959.0;2830.4;2995.1;3239.1;3535.0;3366.4	5.33749e-08	1.39544e-05	24	19	mogene_liver
10417065	Rap2a	18;20;22;24;26;28;30;32;34;36;38;40;42;44;46;48;50;52;54;56;58;60;62;64	565.1;535.2;453.5;510.6;461.8;360.8;427.5;464.0;468.5;560.2;590.2;638.9;653.9;603.8;535.7;543.0;489.6;436.4;431.2;523.4;528.8;518.3;619.8;592.6	3.78114e-07	5.13139e-05	26	17	mogene_liver
10562181	Lsr	18;20;22;24;26;28;30;32;34;36;38;40;42;44;46;48;50;52;54;56;58;60;62;64	2178.3;1939.7;2017.0;1893.8;1754.3;1758.4;1639.4;1435.8;1342.8;1553.8;1850.4;1924.9;1995.7;2022.2;2102.6;2080.2;1750.5;1605.6;1468.8;1431.9;1396.7;1531.5;1855.9;2042.9	5.97258e-07	7.00861e-05	24	21	mogene_liver
10582694	Fam89a	18;20;22;24;26;28;30;32;34;36;38;40;42;44;46;48;50;52;54;56;58;60;62;64	212.5;226.1;254.0;259.3;294.2;223.7;184.9;171.1;124.8;145.8;144.2;145.4;221.0;243.6;246.0;241.5;229.1;191.7;152.9;155.1;157.2;168.6;188.2;204.0	5.97258e-07	7.00861e-05	22	1	mogene_liver
10467768	Loxl4	18;20;22;24;26;28;30;32;34;36;38;40;42;44;46;48;50;52;54;56;58;60;62;64	120.4;156.1;252.3;236.7;228.2;187.5;123.3;106.6;89.1;102.1;107.6;92.4;112.0;155.4;265.6;241.1;192.7;107.7;100.1;110.2;87.9;102.7;119.4;107.7	1.1857e-06	0.000122199	24	23	mogene_liver
10467766	Loxl4	18;20;22;24;26;28;30;32;34;36;38;40;42;44;46;48;50;52;54;56;58;60;62;64	47.3;54.2;88.1;73.5;62.4;58.0;43.0;42.6;43.3;40.8;42.9;43.3;42.6;67.5;70.2;76.8;66.6;45.4;47.3;41.7;43.5;42.5;40.4;42.1	1.81814e-06	0.000160015	26	23	mogene_liver
10521892	Slc34a2	18;20;22;24;26;28;30;32;34;36;38;40;42;44;46;48;50;52;54;56;58;60;62;64	113.5;121.2;195.7;314.6;111.4;88.3;72.0;67.8;63.6;58.3;75.8;75.5;135.9;242.3;185.9;210.3;175.8;64.7;60.2;62.7;69.3;55.6;94.0;94.3	2.19722e-06	0.000173997	22	0	mogene_liver
10458828	Cdo1	18;20;22;24;26;28;30;32;34;36;38;40;42;44;46;48;50;52;54;56;58;60;62;64	6505.7;7036.7;7163.7;7236.5;7633.8;7503.2;7189.6;7190.1;6888.6;6836.2;6676.5;6477.3;6210.0;6526.5;6719.3;6654.4;7506.3;7593.2;7826.1;6987.1;7387.6;6838.1;6678.4;6847.6	3.32009e-06	0.00023238	28	3	mogene_liver
10465895	Fads2	18;20;22;24;26;28;30;32;34;36;38;40;42;44;46;48;50;52;54;56;58;60;62;64	6602.9;6066.2;6184.7;5569.3;6140.3;6121.6;6574.6;7399.9;7596.9;7374.3;7194.0;7163.2;6572.3;6472.9;6331.7;6229.9;6044.0;6509.3;6459.4;7353.9;7215.5;7691.7;7309.1;7371.7	4.96685e-06	0.000305539	26	12	mogene_liver
10408741	Txndc5	18;20;22;24;26;28;30;32;34;36;38;40;42;44;46;48;50;52;54;56;58;60;62;64	2253.6;2007.4;1744.6;2153.5;1877.1;1800.3;1917.2;2191.3;1935.4;2397.6;2530.1;2569.0;2310.7;2286.0;2073.1;2074.0;1810.9;1635.8;1715.8;2265.0;2158.6;2378.7;2515.3;2537.0	7.35927e-06	0.000392892	25	15.5	mogene_liver
10584271	Tmem218	18;20;22;24;26;28;30;32;34;36;38;40;42;44;46;48;50;52;54;56;58;60;62;64	157.3;173.6;186.4;184.6;196.0;195.3;174.7;140.9;106.2;131.8;121.1;115.9;149.7;161.8;191.8;165.5;188.8;175.1;137.5;142.3;108.5;115.5;125.6;137.2	7.35927e-06	0.000392892	24	1	mogene_liver
10415045	Mrpl52	18;20;22;24;26;28;30;32;34;36;38;40;42;44;46;48;50;52;54;56;58;60;62;64	817.4;742.1;858.0;800.2;693.6;726.6;614.1;576.4;440.1;542.7;480.2;622.4;626.1;711.7;712.1;689.1;609.3;685.4;644.3;536.5;507.3;548.7;595.3;634.6	7.35927e-06	0.000392892	24	23	mogene_liver
10518473	Fbxo6	18;20;22;24;26;28;30;32;34;36;38;40;42;44;46;48;50;52;54;56;58;60;62;64	401.6;451.4;421.9;445.2;472.1;497.2;432.8;403.2;339.3;374.5;311.1;357.8;337.8;414.7;424.9;471.5;445.3;423.3;392.9;350.6;305.0;307.9;315.1;342.9	1.08035e-05	0.000506768	23.3333	2	mogene_liver
10401028	Sgpp1	18;20;22;24;26;28;30;32;34;36;38;40;42;44;46;48;50;52;54;56;58;60;62;64	1853.9;1881.4;1805.6;1981.2;1886.7;1747.5;1720.2;1713.9;1531.8;1735.6;1726.2;1954.5;1924.1;1981.6;1956.3;1796.8;1801.3;1694.2;1736.4;1762.5;1731.7;1870.7;1933.9;1914.5	1.08035e-05	0.000506768	20	0	mogene_liver
10597935	Cdcp1	18;20;22;24;26;28;30;32;34;36;38;40;42;44;46;48;50;52;54;56;58;60;62;64	171.8;163.9;195.2;201.3;171.9;192.4;152.8;121.8;121.0;121.6;165.1;194.4;203.6;204.8;175.0;209.0;178.9;152.2;133.2;107.2;135.1;131.2;152.0;182.2	1.57188e-05	0.000652157	22	0	mogene_liver
10362171	Stx7	18;20;22;24;26;28;30;32;34;36;38;40;42;44;46;48;50;52;54;56;58;60;62;64	364.4;389.2;377.3;411.9;332.1;381.4;306.1;313.4;252.7;327.3;307.7;374.8;384.6;427.8;349.6;378.0;373.2;317.3;329.7;305.4;285.8;301.1;332.3;347.0	1.57188e-05	0.000652157	24	22	mogene_liver
10508382	Ak2	18;20;22;24;26;28;30;32;34;36;38;40;42;44;46;48;50;52;54;56;58;60;62;64	2472.0;2251.4;2071.0;2122.4;2036.5;2394.0;2345.8;3000.7;2866.5;2946.9;2795.3;2857.0;2567.2;2553.9;2249.8;2292.6;2018.8;2426.7;2913.8;2949.6;2986.0;3069.3;2932.8;2715.8	1.57188e-05	0.000652157	24	12	mogene_liver
10492355	Mme	18;20;22;24;26;28;30;32;34;36;38;40;42;44;46;48;50;52;54;56;58;60;62;64	1606.3;1576.6;1394.2;1447.3;1402.2;1230.6;1084.8;1294.0;1047.2;1393.8;1606.0;1803.9;1684.9;1569.4;1590.5;1590.4;1366.7;1196.7;1274.7;1206.5;1449.8;1599.5;1451.6;1698.9	2.26744e-05	0.000845086	24	18	mogene_liver
10423548	Sdc2	18;20;22;24;26;28;30;32;34;36;38;40;42;44;46;48;50;52;54;56;58;60;62;64	2317.2;2530.5;2413.8;2526.8;2459.9;2461.4;2186.3;2275.5;1867.8;2015.0;2069.1;2333.5;2289.0;2425.2;2406.9;2420.3;2379.1;2377.4;2380.4;2118.3;2246.2;2082.6;2233.2;2350.2	2.26744e-05	0.000845086	24	0	mogene_liver
10363372	Pla2g12b	18;20;22;24;26;28;30;32;34;36;38;40;42;44;46;48;50;52;54;56;58;60;62;64	1902.9;2140.4;2403.9;2348.9;2286.4;2236.6;2220.7;1756.9;1484.7;1723.1;1438.7;1903.8;1897.9;2028.1;2132.3;2214.2;2180.7;2113.3;1874.2;1969.9;1389.1;1543.8;1744.0;1903.0	2.26744e-05	0.000845086	24	0.5	mogene_liver
10365482	Timp3	18;20;22;24;26;28;30;32;34;36;38;40;42;44;46;48;50;52;54;56;58;60;62;64	730.7;567.1;501.2;494.9;403.8;449.6;406.7;587.0;517.9;719.3;621.7;743.5;643.4;571.7;474.8;464.2;451.2;592.0;460.6;572.2;592.0;810.2;725.2;793.7	2.75559e-05	0.00101112	24	15.5	mogene_liver
10437516	Ppl	18;20;22;24;26;28;30;32;34;36;38;40;42;44;46;48;50;52;54;56;58;60;62;64	375.4;219.4;256.8;344.7;204.9;215.0;283.7;263.0;296.2;372.3;451.5;454.6;320.5;285.7;288.5;277.4;215.0;207.6;245.3;367.8;332.7;363.1;357.3;380.1	3.9235e-05	0.00129051	26	15	mogene_liver
10463704	As3mt	18;20;22;24;26;28;30;32;34;36;38;40;42;44;46;48;50;52;54;56;58;60;62;64	1442.9;1281.9;1304.1;1172.6;1222.4;1185.3;1105.6;1090.8;1048.2;1336.4;1240.7;1326.8;1710.4;1597.8;1522.2;1478.6;1171.3;1164.6;1113.1;1171.6;1102.9;1152.6;1383.3;1306.4	9.05964e-05	0.00229107	26	18	mogene_liver
10361234	Hsd11b1	18;20;22;24;26;28;30;32;34;36;38;40;42;44;46;48;50;52;54;56;58;60;62;64	4669.0;4744.0;4771.4;4749.9;4380.5;4576.4;4300.5;4248.3;4097.4;4344.2;4490.9;4703.1;4504.0;4724.3;4460.2;4378.7;4192.2;4291.3;4490.3;4379.3;4252.8;4560.2;4569.7;4902.1	0.000173191	0.00372758	22	21	mogene_liver
10522668	Paics	18;20;22;24;26;28;30;32;34;36;38;40;42;44;46;48;50;52;54;56;58;60;62;64	5690.7;5804.2;5979.4;6177.0;5720.3;5744.2;5727.1;5278.8;4995.1;5521.3;5520.9;5794.2;5593.7;5962.8;5838.5;5896.3;5896.7;6597.0;5662.4;5538.1;5332.5;5585.9;5532.4;5419.7	0.000236994	0.00474469	26	23	mogene_liver
10392484	Abca8b	18;20;22;24;26;28;30;32;34;36;38;40;42;44;46;48;50;52;54;56;58;60;62;64	718.2;985.2;953.3;1175.4;1140.3;1246.8;923.6;861.1;702.4;976.0;614.8;712.2;785.3;938.2;756.3;803.9;1163.3;1008.4;1037.3;804.1;746.7;793.9;592.5;728.9	0.00043513	0.00740617	24	3	mogene_liver
10605943	Pdzd11	18;20;22;24;26;28;30;32;34;36;38;40;42;44;46;48;50;52;54;56;58;60;62;64	407.2;383.0;397.2;432.6;362.0;394.3;325.3;378.3;239.1;364.2;382.6;458.2;458.1;470.3;441.4;396.8;376.6;366.1;352.0;358.8;330.6;317.0;397.9;433.6	0.00043513	0.00740617	26	18	mogene_liver
10423049	Prlr	18;20;22;24;26;28;30;32;34;36;38;40;42;44;46;48;50;52;54;56;58;60;62;64	306.2;628.1;476.2;606.9;669.1;503.8;450.1;469.5;213.8;144.3;246.8;221.6;549.6;453.3;626.5;660.3;278.3;405.4;480.7;361.9;192.5;421.0;363.0;459.1	0.0007792	0.0113036	22	2	mogene_liver
10386683	Slc47a1	18;20;22;24;26;28;30;32;34;36;38;40;42;44;46;48;50;52;54;56;58;60;62;64	2848.9;3005.7;2987.8;2781.0;3149.7;2729.1;2613.2;2629.7;2511.1;2955.7;2896.5;3102.9;3036.9;2968.8;3049.4;2935.9;2921.1;2662.7;2763.9;2502.6;2483.2;2645.1;2900.1;2907.7	0.00103343	0.014014	27	7.5	mogene_liver
10464529	Tcirg1	18;20;22;24;26;28;30;32;34;36;38;40;42;44;46;48;50;52;54;56;58;60;62;64	1188.6;920.0;925.9;957.6;862.6;869.6;886.1;834.5;801.9;1072.7;996.6;1003.3;1091.2;1077.7;1102.4;1067.0;880.9;882.4;774.6;907.4;748.6;982.9;976.5;1039.3	0.00136277	0.0172007	26	18.5	mogene_liver
10423556	Pgcp	18;20;22;24;26;28;30;32;34;36;38;40;42;44;46;48;50;52;54;56;58;60;62;64	3049.8;3001.5;2950.4;2938.1;2942.0;3043.2;2809.3;2974.8;2448.7;2706.3;2802.1;2902.5;3163.9;3132.7;3191.2;3082.7;3091.1;3400.9;2924.5;2823.9;2847.5;2843.6;2691.7;2882.9	0.00178703	0.0210605	28	20.5	mogene_liver
10556169	Eif3f	18;20;22;24;26;28;30;32;34;36;38;40;42;44;46;48;50;52;54;56;58;60;62;64	2038.1;1967.1;1960.3;2070.5;1940.9;2115.7;1905.5;2077.3;2068.7;2127.6;2089.1;2178.3;1975.6;1915.9;1790.7;1819.2;1937.0;1936.6;2127.6;2122.8;2166.1;2266.2;2285.6;2124.9	0.00205884	0.0238839	24	13	mogene_liver
10423030	Prlr	18;20;22;24;26;28;30;32;34;36;38;40;42;44;46;48;50;52;54;56;58;60;62;64	741.8;958.5;889.1;954.2;1142.7;951.9;840.9;881.8;554.4;614.5;625.7;625.4;866.4;874.7;1068.1;982.4;583.8;856.2;1014.3;670.9;586.9;795.4;803.6;874.4	0.00233065	0.0258077	22	2	mogene_liver
10590253	Rpsa	18;20;22;24;26;28;30;32;34;36;38;40;42;44;46;48;50;52;54;56;58;60;62;64	1411.9;1341.2;1393.4;1444.1;1364.0;1452.1;1382.0;1487.1;1480.9;1554.2;1528.0;1457.5;1364.0;1408.2;1394.6;1367.4;1326.0;1171.8;1400.1;1454.6;1484.7;1499.2;1429.3;1448.6	0.00267709	0.0292612	26	12.5	mogene_liver
10370000	Gstt1	18;20;22;24;26;28;30;32;34;36;38;40;42;44;46;48;50;52;54;56;58;60;62;64	4429.1;4268.1;4932.8;4350.0;4455.9;4577.6;4158.9;3812.9;3497.4;4171.6;4256.0;4447.2;4125.0;4504.3;4485.0;4552.3;4143.1;4420.2;4099.9;3559.6;3642.9;3962.5;4504.0;4571.0	0.00302354	0.0315263	22	23	mogene_liver
10552140	Cebpa	18;20;22;24;26;28;30;32;34;36;38;40;42;44;46;48;50;52;54;56;58;60;62;64	1782.0;1709.2;1736.4;1606.5;1535.8;1730.8;1842.0;2081.3;2024.7;1965.5;1759.8;1820.2;1779.3;1746.4;1715.7;1716.7;1412.5;1679.0;2038.9;2145.8;1775.6;1882.3;1895.8;1889.1	0.00390216	0.0380333	25	12.5	mogene_liver
10520763	Gckr	18;20;22;24;26;28;30;32;34;36;38;40;42;44;46;48;50;52;54;56;58;60;62;64	2841.6;3082.7;3216.7;3166.1;3139.2;3501.3;2901.5;2720.4;2204.0;2527.0;2519.3;2984.7;2722.4;3007.8;2865.7;2912.4;2904.3;3084.4;3097.9;2580.6;2365.3;2537.0;2789.7;3064.8	0.00501074	0.0459891	24	23.5	mogene_liver
10502787	Rpsa	18;20;22;24;26;28;30;32;34;36;38;40;42;44;46;48;50;52;54;56;58;60;62;64	1292.1;1233.0;1277.7;1351.9;1242.9;1329.2;1250.3;1387.2;1293.4;1437.4;1397.3;1336.4;1284.7;1327.4;1279.8;1239.9;1202.6;1075.4;1259.7;1346.1;1364.6;1390.9;1296.3;1333.2	0.00501074	0.0459891	28	13	mogene_liver
10384572	1110067D22Rik	18;20;22;24;26;28;30;32;34;36;38;40;42;44;46;48;50;52;54;56;58;60;62;64	881.0;881.5;965.7;1009.2;763.1;697.7;440.1;334.7;369.1;357.1;509.0;691.5;772.5;926.3;978.7;1005.9;871.7;553.8;382.7;322.1;357.7;389.9;618.7;684.0	1.7763e-09	1.57895e-06	24	22	mogene_liver
10545877	Nat8	18;20;22;24;26;28;30;32;34;36;38;40;42;44;46;48;50;52;54;56;58;60;62;64	1247.7;1095.4;1252.3;1021.4;1089.5;881.9;809.3;717.6;697.6;898.9;994.6;1138.6;1235.3;1230.3;1250.7;1199.2;937.6;775.2;743.7;654.3;818.3;759.5;1028.0;1124.4	5.33749e-08	1.39544e-05	24	21	mogene_liver
10345675	Npas2	18;20;22;24;26;28;30;32;34;36;38;40;42;44;46;48;50;52;54;56;58;60;62;64	58.3;248.4;478.3;685.9;368.4;309.7;66.4;49.6;52.7;46.9;52.6;49.4;57.0;242.3;336.2;348.1;459.9;89.1;57.0;46.6;48.9;50.2;49.6;53.3	2.36444e-07	3.62371e-05	24	0	mogene_liver
10449712	Cbs	18;20;22;24;26;28;30;32;34;36;38;40;42;44;46;48;50;52;54;56;58;60;62;64	4693.0;5346.5;5855.1;6048.2;6383.3;5929.1;6319.5;5055.3;4824.9;4756.2;4239.8;4148.0;4502.4;5473.3;5703.3;5783.7;5960.8;5684.8;5289.8;5197.1;4514.9;4582.1;4195.4;4306.8	2.36444e-07	3.62371e-05	24	2.5	mogene_liver
10359571	Fmo1	18;20;22;24;26;28;30;32;34;36;38;40;42;44;46;48;50;52;54;56;58;60;62;64	6305.0;6269.7;5756.9;5636.9;5490.4;5072.2;5229.2;5456.6;5180.2;6262.8;6312.5;6632.3;6745.9;6721.1;6297.2;6148.4;5676.1;5412.5;5398.7;5483.1;5766.9;6483.6;6135.6;6652.5	5.97258e-07	7.00861e-05	26	18	mogene_liver
10368817	Ccdc162	18;20;22;24;26;28;30;32;34;36;38;40;42;44;46;48;50;52;54;56;58;60;62;64	53.4;58.8;58.7;61.9;59.0;63.6;54.1;55.5;48.2;49.2;48.3;55.5;53.8;62.2;60.1;62.4;60.7;60.0;58.3;48.7;49.8;47.7;52.0;51.7	1.81814e-06	0.000160015	24	1	mogene_liver
10423346	Zfp622	18;20;22;24;26;28;30;32;34;36;38;40;42;44;46;48;50;52;54;56;58;60;62;64	425.9;453.6;487.0;491.2;469.3;443.0;435.0;427.0;375.6;414.9;413.7;370.6;449.6;445.1;462.0;477.8;440.8;476.8;439.8;434.7;410.6;370.9;414.5;421.4	2.19722e-06	0.000173997	24	0	mogene_liver
10539894	Mgll	18;20;22;24;26;28;30;32;34;36;38;40;42;44;46;48;50;52;54;56;58;60;62;64	2117.3;1694.4;1529.8;1569.4;1351.3;1228.2;1462.7;1703.9;1712.4;1750.4;1875.4;2228.2;1799.4;1777.4;1598.1;1629.0;1518.1;1477.6;1553.2;1981.6;1476.2;1951.8;2226.2;2402.1	3.32009e-06	0.00023238	24	16	mogene_liver
10412607	Abhd6	18;20;22;24;26;28;30;32;34;36;38;40;42;44;46;48;50;52;54;56;58;60;62;64	2077.4;1836.3;1687.3;1733.0;1511.9;1419.1;1422.7;1607.0;1801.5;1928.9;1961.3;2288.5;1872.9;1982.6;1865.4;1861.8;1613.2;1348.5;1445.7;2056.7;1749.1;2277.3;2200.9;2219.9	4.96685e-06	0.000305539	24	16.5	mogene_liver
10367215	Apon	18;20;22;24;26;28;30;32;34;36;38;40;42;44;46;48;50;52;54;56;58;60;62;64	3737.8;3584.6;3508.1;3551.7;3697.9;3602.8;3544.3;2527.7;2579.0;2254.6;2379.6;2597.5;3223.4;3010.3;3752.1;3683.8;3446.4;2994.1;3248.6;2629.7;2297.7;2178.8;2764.3;2777.0	1.57188e-05	0.000652157	24	0	mogene_liver
10587104	Arpp19	18;20;22;24;26;28;30;32;34;36;38;40;42;44;46;48;50;52;54;56;58;60;62;64	729.5;800.8;771.2;881.4;739.3;780.2;583.2;685.8;567.8;510.1;509.1;758.1;762.2;846.2;829.7;791.3;739.4;816.2;729.6;627.1;536.7;547.9;562.1;750.2	1.57188e-05	0.000652157	24	0	mogene_liver
10428310	Azin1	18;20;22;24;26;28;30;32;34;36;38;40;42;44;46;48;50;52;54;56;58;60;62;64	1193.0;1017.7;978.2;983.4;934.0;1086.2;1104.8;1437.4;1239.3;1363.0;1224.1;1262.8;1208.1;1086.9;1023.7;1077.0;1014.7;1189.6;1277.3;1280.1;1254.2;1344.8;1193.4;1141.9	1.57188e-05	0.000652157	23	12	mogene_liver
10483679	Gpr155	18;20;22;24;26;28;30;32;34;36;38;40;42;44;46;48;50;52;54;56;58;60;62;64	1773.0;1786.3;1511.3;1416.2;1354.8;1332.7;1210.8;1309.1;1293.9;1701.6;1561.5;1630.9;1790.5;1647.8;1663.7;1782.5;1373.4;1183.7;1327.4;1252.1;1424.2;1594.4;1625.7;1689.3	1.57188e-05	0.000652157	24	19	mogene_liver
10407173	Il6st	18;20;22;24;26;28;30;32;34;36;38;40;42;44;46;48;50;52;54;56;58;60;62;64	3743.0;3550.7;3427.4;3407.5;3280.0;3047.4;3190.3;3087.8;2869.9;3254.4;3120.1;3364.5;3645.7;3513.0;3488.0;3443.8;3347.5;3234.0;3220.3;3237.5;3145.3;3361.3;3247.0;3493.3	2.26744e-05	0.000845086	26	19	mogene_liver
10354432	Myo1b	18;20;22;24;26;28;30;32;34;36;38;40;42;44;46;48;50;52;54;56;58;60;62;64	2392.0;2657.2;2723.4;2722.8;2582.9;2761.4;2373.0;2156.2;1961.3;2368.5;2340.2;2572.6;2511.9;2626.4;2547.4;2622.4;2579.0;2394.1;2313.7;1846.4;2095.7;1943.2;2123.6;2144.7	4.60327e-05	0.0014122	24	23	mogene_liver
10523479	Slc25a5	18;20;22;24;26;28;30;32;34;36;38;40;42;44;46;48;50;52;54;56;58;60;62;64	8189.1;8081.4;8201.6;8313.8;8075.8;8069.6;7805.6;8003.3;7739.8;8232.3;8369.9;8496.1;8434.5;8386.1;8228.9;8090.3;7885.5;7681.6;7851.7;8155.7;8111.1;8298.8;8247.2;8450.9	4.60327e-05	0.0014122	24	17	mogene_liver
10352756	Lpgat1	18;20;22;24;26;28;30;32;34;36;38;40;42;44;46;48;50;52;54;56;58;60;62;64	2756.2;2827.8;2451.9;2343.2;2327.4;2263.3;2245.9;2411.0;2346.2;2543.5;2580.9;2688.1;3203.6;2653.7;2760.6;2743.3;2348.0;2297.6;2241.6;2649.7;2527.3;3056.3;2793.6;2940.2	9.05964e-05	0.00229107	24	18	mogene_liver
10562211	Fxyd1	18;20;22;24;26;28;30;32;34;36;38;40;42;44;46;48;50;52;54;56;58;60;62;64	3068.9;2875.1;3088.1;2802.3;2902.3;2756.6;2753.2;2553.2;2457.3;2655.5;2792.2;3002.2;2931.6;3054.0;3149.9;3114.1;2836.3;3123.4;2793.4;2684.6;2500.1;2519.6;2884.3;3071.0	9.05964e-05	0.00229107	26	21	mogene_liver
10481344	Gapdh	18;20;22;24;26;28;30;32;34;36;38;40;42;44;46;48;50;52;54;56;58;60;62;64	12193.2;12142.6;12360.8;12248.2;11845.0;12093.9;11771.3;11527.5;11506.7;11813.0;12481.3;12140.9;12301.0;12134.2;12262.7;12073.7;11796.6;11702.2;11548.2;11694.0;11357.7;11614.9;12250.8;12323.2	9.05964e-05	0.00229107	22	22	mogene_liver
10378572	Tlcd2	18;20;22;24;26;28;30;32;34;36;38;40;42;44;46;48;50;52;54;56;58;60;62;64	3720.5;3226.8;3943.3;3608.0;4231.6;3615.5;3258.9;2774.5;2310.3;2688.3;2456.0;2788.1;3244.5;3847.2;3759.4;3818.0;3845.6;3080.6;2736.8;2113.3;2490.4;2124.5;2329.8;2657.6	9.05964e-05	0.00229107	24.6667	23	mogene_liver
10482030	Stom	18;20;22;24;26;28;30;32;34;36;38;40;42;44;46;48;50;52;54;56;58;60;62;64	1015.4;1133.3;1147.6;1302.4;1238.0;1284.9;1215.9;1193.6;878.4;1060.4;839.4;1020.3;1038.8;1195.5;1054.3;1142.7;1198.4;1297.1;1332.9;1219.6;1055.0;1011.4;970.5;1076.4	9.05964e-05	0.00229107	28	2	mogene_liver
10355996	Slc25a5	18;20;22;24;26;28;30;32;34;36;38;40;42;44;46;48;50;52;54;56;58;60;62;64	5631.4;5689.1;5749.4;5819.1;5668.2;5652.6;5357.7;5602.6;5370.3;5574.3;5752.9;5996.8;5818.3;5857.2;5651.4;5649.8;5595.6;5418.9;5526.3;5646.7;5976.9;5655.3;5746.6;6003.5	0.000125703	0.00294822	20	0	mogene_liver
10511661	Otud6b	18;20;22;24;26;28;30;32;34;36;38;40;42;44;46;48;50;52;54;56;58;60;62;64	959.0;876.7;813.6;914.8;730.0;823.7;792.4;944.7;955.8;1177.4;1074.0;1015.2;957.2;997.1;952.9;877.9;903.3;838.0;881.0;1012.0;991.1;1091.4;1095.2;983.8	0.000125703	0.00294822	24	14.5	mogene_liver
10369989	Ddt	18;20;22;24;26;28;30;32;34;36;38;40;42;44;46;48;50;52;54;56;58;60;62;64	3201.6;2920.3;3097.5;3070.1;2928.4;3096.4;2686.1;2522.2;2406.8;2603.4;2702.5;3042.2;2886.1;3000.5;3203.6;3219.6;2702.5;2757.2;2986.2;2579.7;2495.5;2504.8;2774.3;3124.7	0.000149447	0.0034753	24	22.5	mogene_liver
10441815	Sod2	18;20;22;24;26;28;30;32;34;36;38;40;42;44;46;48;50;52;54;56;58;60;62;64	5374.0;5337.6;5204.7;5410.6;5017.3;5115.2;4845.0;5161.2;4784.3;5231.4;5253.9;5627.1;5517.5;5552.4;5484.3;5277.3;5304.4;5347.6;5166.2;4992.6;5175.9;5159.0;5235.0;5402.0	0.000173191	0.00372758	28	20	mogene_liver
10563770	Csrp3	18;20;22;24;26;28;30;32;34;36;38;40;42;44;46;48;50;52;54;56;58;60;62;64	264.8;349.9;376.8;314.4;411.0;375.5;401.9;359.9;246.5;308.4;217.3;239.3;256.3;262.6;347.9;344.9;352.0;392.8;323.4;303.4;255.3;267.1;196.0;213.8	0.000173191	0.00372758	24	3	mogene_liver
10599215	Slc25a5	18;20;22;24;26;28;30;32;34;36;38;40;42;44;46;48;50;52;54;56;58;60;62;64	8129.7;8141.0;8206.7;8263.8;8100.4;8111.7;7785.0;8110.6;7782.9;8119.6;8353.0;8548.7;8459.7;8338.6;8113.4;8081.4;7917.3;7765.6;7883.9;8172.6;8212.4;8211.8;8223.2;8504.4	0.000173191	0.00372758	24	17	mogene_liver
10459481	Lman1	18;20;22;24;26;28;30;32;34;36;38;40;42;44;46;48;50;52;54;56;58;60;62;64	6635.9;6365.2;5806.2;6414.8;5945.1;6290.6;5989.8;6426.8;6040.2;7106.8;7263.7;7325.9;6905.8;6494.9;6114.8;6184.7;6319.5;6131.8;5845.8;6353.7;6609.8;6723.9;6972.1;6871.9	0.000173191	0.00372758	26	15	mogene_liver
10449225	Decr2	18;20;22;24;26;28;30;32;34;36;38;40;42;44;46;48;50;52;54;56;58;60;62;64	5122.7;5105.0;4800.2;4880.4;4941.3;5293.4;5192.0;5728.3;5475.5;5639.2;5173.4;5342.5;4991.6;5019.4;4825.2;4967.1;4800.2;5270.7;5260.1;5806.2;5406.2;5848.6;4870.6;5021.4	0.000205092	0.00435619	22	11	mogene_liver
10538150	Tmem176a	18;20;22;24;26;28;30;32;34;36;38;40;42;44;46;48;50;52;54;56;58;60;62;64	2324.8;1965.1;1931.7;1763.0;1943.8;1782.4;1909.0;1589.9;1299.3;1456.5;1768.1;1631.2;2070.1;1940.6;1965.8;1958.7;1689.3;1789.9;1629.9;1793.4;1426.8;1479.1;1489.8;1711.1	0.000236994	0.00474469	26	21	mogene_liver
10407456	Akr1c20	18;20;22;24;26;28;30;32;34;36;38;40;42;44;46;48;50;52;54;56;58;60;62;64	3987.0;3956.4;3820.9;3905.2;3830.2;3474.7;3494.8;4022.2;3429.0;3644.5;4014.4;4046.9;4209.7;3965.8;3918.5;3916.6;3746.4;3640.2;3517.6;3629.1;3892.8;3762.5;3806.1;4001.9	0.000322162	0.00594128	26	18	mogene_liver
10547936	Gapdh	18;20;22;24;26;28;30;32;34;36;38;40;42;44;46;48;50;52;54;56;58;60;62;64	11485.2;11447.8;11668.1;11551.4;11195.9;11423.3;11060.2;10876.2;10874.7;11093.2;11774.6;11465.3;11603.6;11433.6;11569.1;11482.8;11134.0;11087.8;10932.1;11034.9;10728.7;11016.6;11593.2;11643.1	0.000322162	0.00594128	22	22	mogene_liver
10583732	Ldlr	18;20;22;24;26;28;30;32;34;36;38;40;42;44;46;48;50;52;54;56;58;60;62;64	2909.6;2291.5;2459.9;2304.6;2370.8;2485.8;2411.1;2683.7;2503.8;2721.3;3121.6;3127.5;2901.3;2594.9;2810.5;2751.1;2386.5;2129.0;2536.4;2697.1;2550.5;2441.9;3035.6;3112.8	0.000322162	0.00594128	28	15	mogene_liver
10426435	Gapdh	18;20;22;24;26;28;30;32;34;36;38;40;42;44;46;48;50;52;54;56;58;60;62;64	10855.1;10713.8;10949.6;10931.4;10634.7;10733.2;10441.8;10173.9;10270.3;10452.7;11026.5;10811.6;10918.5;10794.3;10960.2;10884.5;10530.5;10431.7;10268.8;10334.5;10140.1;10234.7;10905.6;11028.0	0.00043513	0.00740617	22	22	mogene_liver
10411452	Gapdh	18;20;22;24;26;28;30;32;34;36;38;40;42;44;46;48;50;52;54;56;58;60;62;64	13426.4;13382.7;13654.5;13442.2;13074.7;13316.1;13247.1;12795.8;12860.7;12929.6;13658.3;13071.9;13431.1;13123.7;13647.9;13330.9;13256.3;12989.8;12359.1;12764.8;12261.0;12891.1;13306.0;13312.4	0.00043513	0.00740617	24	22	mogene_liver
10423180	Gapdh	18;20;22;24;26;28;30;32;34;36;38;40;42;44;46;48;50;52;54;56;58;60;62;64	11194.4;11152.6;11363.2;11242.6;10892.0;11112.4;10775.6;10575.9;10600.1;10867.9;11453.4;11132.5;11280.1;11120.1;11266.0;11226.2;10834.1;10798.8;10633.2;10761.5;10615.5;10710.9;11386.9;11356.9	0.00043513	0.00740617	22	22	mogene_liver
10562639	Gapdh	18;20;22;24;26;28;30;32;34;36;38;40;42;44;46;48;50;52;54;56;58;60;62;64	10009.5;9920.4;10180.3;9965.2;9724.4;9983.2;9481.4;9421.1;9380.1;9530.2;10194.4;9928.7;9953.5;9932.8;10057.5;9815.1;9645.1;9490.6;9472.2;9471.6;9491.3;9482.1;9997.7;10040.8	0.00043513	0.00740617	22	22	mogene_liver
10466925	Ak3	18;20;22;24;26;28;30;32;34;36;38;40;42;44;46;48;50;52;54;56;58;60;62;64	5435.5;5485.8;5184.1;5200.7;4914.0;5101.4;4754.2;4888.9;4705.0;5137.3;5252.5;5378.9;5444.1;5494.2;5318.8;5256.1;5173.0;5107.8;5278.0;5116.3;5209.3;5112.0;5225.3;5579.0	0.00043513	0.00740617	26	19	mogene_liver
10455780	Gapdh	18;20;22;24;26;28;30;32;34;36;38;40;42;44;46;48;50;52;54;56;58;60;62;64	12176.3;12180.5;12204.2;12205.0;11874.6;12090.5;11794.2;11546.6;11359.3;11835.9;12456.3;12067.9;12218.6;12144.3;12148.5;11967.1;11900.9;11647.9;11565.1;11677.0;11346.7;11609.2;12233.0;12381.4	0.00043513	0.00740617	22	22	mogene_liver
10417617	Gapdh	18;20;22;24;26;28;30;32;34;36;38;40;42;44;46;48;50;52;54;56;58;60;62;64	13848.0;13854.7;13871.0;14116.4;13730.4;13779.0;13212.2;13201.2;13166.5;13375.3;14200.8;13789.5;14026.7;13779.0;13987.8;13851.8;13462.8;13284.8;13237.9;13440.4;13282.9;13420.8;13719.0;13993.7	0.000509591	0.00849462	22	23	mogene_liver
10368612	Gapdh	18;20;22;24;26;28;30;32;34;36;38;40;42;44;46;48;50;52;54;56;58;60;62;64	9880.6;9859.4;10086.1;9872.4;9835.5;9914.9;9420.5;9466.3;9567.9;9511.0;10217.0;9972.8;10102.9;9932.8;10067.3;10000.5;9657.2;9605.1;9364.5;9564.6;9785.2;9534.8;10096.6;10355.3	0.000584053	0.00915634	22	21	mogene_liver
10417183	Pcca	18;20;22;24;26;28;30;32;34;36;38;40;42;44;46;48;50;52;54;56;58;60;62;64	1557.8;1663.6;1645.9;1629.8;1673.0;1736.2;1571.6;1456.8;1160.6;1521.0;1535.4;1663.8;1681.9;1684.2;1631.4;1600.9;1545.7;1572.0;1556.4;1423.7;1402.1;1426.4;1450.8;1519.1	0.000584053	0.00915634	24	22	mogene_liver
10451198	Vegfa	18;20;22;24;26;28;30;32;34;36;38;40;42;44;46;48;50;52;54;56;58;60;62;64	2164.2;2080.3;1927.3;1972.9;1893.6;1934.3;1916.0;2141.9;1961.0;2238.8;2222.4;2290.4;2061.1;2001.4;1962.4;2009.5;1894.5;2040.5;2133.5;2193.8;2061.5;2389.2;2229.6;2298.5	0.000584053	0.00915634	24	13.5	mogene_liver
10571876	Gapdh	18;20;22;24;26;28;30;32;34;36;38;40;42;44;46;48;50;52;54;56;58;60;62;64	10631.0;10594.9;10774.1;10671.6;10423.0;10617.7;10187.3;10089.6;10138.0;10263.9;10889.8;10590.5;10736.1;10592.7;10704.9;10694.5;10323.1;10255.3;10125.4;10225.5;10126.1;10200.7;10794.3;10815.3	0.000584053	0.00915634	22	22	mogene_liver
10580590	Gapdh	18;20;22;24;26;28;30;32;34;36;38;40;42;44;46;48;50;52;54;56;58;60;62;64	12822.5;12806.5;12828.7;12961.9;12624.9;12690.7;12227.0;12169.5;12032.8;12443.3;13090.1;12812.7;13012.3;12718.9;12967.3;12762.2;12443.3;12256.7;12199.1;12345.4;11967.9;12315.5;12754.2;13001.5	0.000681626	0.0105419	24	20	mogene_liver
10409200	Gapdh	18;20;22;24;26;28;30;32;34;36;38;40;42;44;46;48;50;52;54;56;58;60;62;64	9692.1;9670.6;9856.0;9745.9;9641.8;9710.9;9477.5;9185.1;9336.0;9456.5;9918.4;9841.7;9916.3;9710.9;9974.2;9775.7;9543.4;9546.0;9272.1;9509.1;9593.1;9392.5;9994.3;10201.4	0.000681626	0.0105419	22	22	mogene_liver
10520390	Gapdh	18;20;22;24;26;28;30;32;34;36;38;40;42;44;46;48;50;52;54;56;58;60;62;64	9775.7;9679.3;9921.8;9819.2;9599.8;9710.2;9338.6;9224.7;9295.9;9443.4;10004.0;9745.9;9931.4;9720.3;9854.6;9858.0;9495.9;9332.1;9285.6;9345.0;9237.5;9328.9;9822.6;9936.9	0.0007792	0.0113036	22	22	mogene_liver
10513181	Gapdh	18;20;22;24;26;28;30;32;34;36;38;40;42;44;46;48;50;52;54;56;58;60;62;64	11488.4;11435.1;11647.9;11531.4;11165.7;11401.1;11018.9;10860.4;10851.3;11132.5;11749.3;11461.3;11591.6;11427.2;11582.7;11485.2;11112.4;11045.6;10888.3;11012.7;10745.1;10956.4;11629.4;11649.5	0.0007792	0.0113036	22	22	mogene_liver
10422655	Gapdh	18;20;22;24;26;28;30;32;34;36;38;40;42;44;46;48;50;52;54;56;58;60;62;64	10500.6;10462.8;10667.9;10465.0;10288.8;10536.3;10100.8;9985.3;9995.7;10133.1;10764.4;10483.9;10636.1;10476.6;10590.5;10545.1;10164.0;10118.3;9981.1;10105.7;10177.4;10066.6;10650.2;10633.9	0.0007792	0.0113036	22	22	mogene_liver
10553516	Gapdh	18;20;22;24;26;28;30;32;34;36;38;40;42;44;46;48;50;52;54;56;58;60;62;64	11501.9;11462.1;11669.8;11542.6;11144.1;11434.3;11080.1;10864.9;10862.6;11187.4;11773.7;11457.4;11603.6;11430.4;11575.5;11515.5;11113.2;11082.4;10917.7;11072.4;10768.2;10993.7;11657.6;11649.5	0.00136277	0.0172007	22	22	mogene_liver
10384572	1110067D22Rik	18;20;22;24;26;28;30;32;34;36;38;40;42;44;46;48;50;52;54;56;58;60;62;64	881.0;881.5;965.7;1009.2;763.1;697.7;440.1;334.7;369.1;357.1;509.0;691.5;772.5;926.3;978.7;1005.9;871.7;553.8;382.7;322.1;357.7;389.9;618.7;684.0	1.7763e-09	1.57895e-06	24	22	mogene_liver
10545877	Nat8	18;20;22;24;26;28;30;32;34;36;38;40;42;44;46;48;50;52;54;56;58;60;62;64	1247.7;1095.4;1252.3;1021.4;1089.5;881.9;809.3;717.6;697.6;898.9;994.6;1138.6;1235.3;1230.3;1250.7;1199.2;937.6;775.2;743.7;654.3;818.3;759.5;1028.0;1124.4	5.33749e-08	1.39544e-05	24	21	mogene_liver
10345675	Npas2	18;20;22;24;26;28;30;32;34;36;38;40;42;44;46;48;50;52;54;56;58;60;62;64	58.3;248.4;478.3;685.9;368.4;309.7;66.4;49.6;52.7;46.9;52.6;49.4;57.0;242.3;336.2;348.1;459.9;89.1;57.0;46.6;48.9;50.2;49.6;53.3	2.36444e-07	3.62371e-05	24	0	mogene_liver
10449712	Cbs	18;20;22;24;26;28;30;32;34;36;38;40;42;44;46;48;50;52;54;56;58;60;62;64	4693.0;5346.5;5855.1;6048.2;6383.3;5929.1;6319.5;5055.3;4824.9;4756.2;4239.8;4148.0;4502.4;5473.3;5703.3;5783.7;5960.8;5684.8;5289.8;5197.1;4514.9;4582.1;4195.4;4306.8	2.36444e-07	3.62371e-05	24	2.5	mogene_liver
10359571	Fmo1	18;20;22;24;26;28;30;32;34;36;38;40;42;44;46;48;50;52;54;56;58;60;62;64	6305.0;6269.7;5756.9;5636.9;5490.4;5072.2;5229.2;5456.6;5180.2;6262.8;6312.5;6632.3;6745.9;6721.1;6297.2;6148.4;5676.1;5412.5;5398.7;5483.1;5766.9;6483.6;6135.6;6652.5	5.97258e-07	7.00861e-05	26	18	mogene_liver
10368817	Ccdc162	18;20;22;24;26;28;30;32;34;36;38;40;42;44;46;48;50;52;54;56;58;60;62;64	53.4;58.8;58.7;61.9;59.0;63.6;54.1;55.5;48.2;49.2;48.3;55.5;53.8;62.2;60.1;62.4;60.7;60.0;58.3;48.7;49.8;47.7;52.0;51.7	1.81814e-06	0.000160015	24	1	mogene_liver
10423346	Zfp622	18;20;22;24;26;28;30;32;34;36;38;40;42;44;46;48;50;52;54;56;58;60;62;64	425.9;453.6;487.0;491.2;469.3;443.0;435.0;427.0;375.6;414.9;413.7;370.6;449.6;445.1;462.0;477.8;440.8;476.8;439.8;434.7;410.6;370.9;414.5;421.4	2.19722e-06	0.000173997	24	0	mogene_liver
10539894	Mgll	18;20;22;24;26;28;30;32;34;36;38;40;42;44;46;48;50;52;54;56;58;60;62;64	2117.3;1694.4;1529.8;1569.4;1351.3;1228.2;1462.7;1703.9;1712.4;1750.4;1875.4;2228.2;1799.4;1777.4;1598.1;1629.0;1518.1;1477.6;1553.2;1981.6;1476.2;1951.8;2226.2;2402.1	3.32009e-06	0.00023238	24	16	mogene_liver
10412607	Abhd6	18;20;22;24;26;28;30;32;34;36;38;40;42;44;46;48;50;52;54;56;58;60;62;64	2077.4;1836.3;1687.3;1733.0;1511.9;1419.1;1422.7;1607.0;1801.5;1928.9;1961.3;2288.5;1872.9;1982.6;1865.4;1861.8;1613.2;1348.5;1445.7;2056.7;1749.1;2277.3;2200.9;2219.9	4.96685e-06	0.000305539	24	16.5	mogene_liver
10367215	Apon	18;20;22;24;26;28;30;32;34;36;38;40;42;44;46;48;50;52;54;56;58;60;62;64	3737.8;3584.6;3508.1;3551.7;3697.9;3602.8;3544.3;2527.7;2579.0;2254.6;2379.6;2597.5;3223.4;3010.3;3752.1;3683.8;3446.4;2994.1;3248.6;2629.7;2297.7;2178.8;2764.3;2777.0	1.57188e-05	0.000652157	24	0	mogene_liver
10587104	Arpp19	18;20;22;24;26;28;30;32;34;36;38;40;42;44;46;48;50;52;54;56;58;60;62;64	729.5;800.8;771.2;881.4;739.3;780.2;583.2;685.8;567.8;510.1;509.1;758.1;762.2;846.2;829.7;791.3;739.4;816.2;729.6;627.1;536.7;547.9;562.1;750.2	1.57188e-05	0.000652157	24	0	mogene_liver
10428310	Azin1	18;20;22;24;26;28;30;32;34;36;38;40;42;44;46;48;50;52;54;56;58;60;62;64	1193.0;1017.7;978.2;983.4;934.0;1086.2;1104.8;1437.4;1239.3;1363.0;1224.1;1262.8;1208.1;1086.9;1023.7;1077.0;1014.7;1189.6;1277.3;1280.1;1254.2;1344.8;1193.4;1141.9	1.57188e-05	0.000652157	23	12	mogene_liver
10483679	Gpr155	18;20;22;24;26;28;30;32;34;36;38;40;42;44;46;48;50;52;54;56;58;60;62;64	1773.0;1786.3;1511.3;1416.2;1354.8;1332.7;1210.8;1309.1;1293.9;1701.6;1561.5;1630.9;1790.5;1647.8;1663.7;1782.5;1373.4;1183.7;1327.4;1252.1;1424.2;1594.4;1625.7;1689.3	1.57188e-05	0.000652157	24	19	mogene_liver
10407173	Il6st	18;20;22;24;26;28;30;32;34;36;38;40;42;44;46;48;50;52;54;56;58;60;62;64	3743.0;3550.7;3427.4;3407.5;3280.0;3047.4;3190.3;3087.8;2869.9;3254.4;3120.1;3364.5;3645.7;3513.0;3488.0;3443.8;3347.5;3234.0;3220.3;3237.5;3145.3;3361.3;3247.0;3493.3	2.26744e-05	0.000845086	26	19	mogene_liver
10354432	Myo1b	18;20;22;24;26;28;30;32;34;36;38;40;42;44;46;48;50;52;54;56;58;60;62;64	2392.0;2657.2;2723.4;2722.8;2582.9;2761.4;2373.0;2156.2;1961.3;2368.5;2340.2;2572.6;2511.9;2626.4;2547.4;2622.4;2579.0;2394.1;2313.7;1846.4;2095.7;1943.2;2123.6;2144.7	4.60327e-05	0.0014122	24	23	mogene_liver
10523479	Slc25a5	18;20;22;24;26;28;30;32;34;36;38;40;42;44;46;48;50;52;54;56;58;60;62;64	8189.1;8081.4;8201.6;8313.8;8075.8;8069.6;7805.6;8003.3;7739.8;8232.3;8369.9;8496.1;8434.5;8386.1;8228.9;8090.3;7885.5;7681.6;7851.7;8155.7;8111.1;8298.8;8247.2;8450.9	4.60327e-05	0.0014122	24	17	mogene_liver
10352756	Lpgat1	18;20;22;24;26;28;30;32;34;36;38;40;42;44;46;48;50;52;54;56;58;60;62;64	2756.2;2827.8;2451.9;2343.2;2327.4;2263.3;2245.9;2411.0;2346.2;2543.5;2580.9;2688.1;3203.6;2653.7;2760.6;2743.3;2348.0;2297.6;2241.6;2649.7;2527.3;3056.3;2793.6;2940.2	9.05964e-05	0.00229107	24	18	mogene_liver
10562211	Fxyd1	18;20;22;24;26;28;30;32;34;36;38;40;42;44;46;48;50;52;54;56;58;60;62;64	3068.9;2875.1;3088.1;2802.3;2902.3;2756.6;2753.2;2553.2;2457.3;2655.5;2792.2;3002.2;2931.6;3054.0;3149.9;3114.1;2836.3;3123.4;2793.4;2684.6;2500.1;2519.6;2884.3;3071.0	9.05964e-05	0.00229107	26	21	mogene_liver
10481344	Gapdh	18;20;22;24;26;28;30;32;34;36;38;40;42;44;46;48;50;52;54;56;58;60;62;64	12193.2;12142.6;12360.8;12248.2;11845.0;12093.9;11771.3;11527.5;11506.7;11813.0;12481.3;12140.9;12301.0;12134.2;12262.7;12073.7;11796.6;11702.2;11548.2;11694.0;11357.7;11614.9;12250.8;12323.2	9.05964e-05	0.00229107	22	22	mogene_liver
10378572	Tlcd2	18;20;22;24;26;28;30;32;34;36;38;40;42;44;46;48;50;52;54;56;58;60;62;64	3720.5;3226.8;3943.3;3608.0;4231.6;3615.5;3258.9;2774.5;2310.3;2688.3;2456.0;2788.1;3244.5;3847.2;3759.4;3818.0;3845.6;3080.6;2736.8;2113.3;2490.4;2124.5;2329.8;2657.6	9.05964e-05	0.00229107	24.6667	23	mogene_liver
10482030	Stom	18;20;22;24;26;28;30;32;34;36;38;40;42;44;46;48;50;52;54;56;58;60;62;64	1015.4;1133.3;1147.6;1302.4;1238.0;1284.9;1215.9;1193.6;878.4;1060.4;839.4;1020.3;1038.8;1195.5;1054.3;1142.7;1198.4;1297.1;1332.9;1219.6;1055.0;1011.4;970.5;1076.4	9.05964e-05	0.00229107	28	2	mogene_liver
10355996	Slc25a5	18;20;22;24;26;28;30;32;34;36;38;40;42;44;46;48;50;52;54;56;58;60;62;64	5631.4;5689.1;5749.4;5819.1;5668.2;5652.6;5357.7;5602.6;5370.3;5574.3;5752.9;5996.8;5818.3;5857.2;5651.4;5649.8;5595.6;5418.9;5526.3;5646.7;5976.9;5655.3;5746.6;6003.5	0.000125703	0.00294822	20	0	mogene_liver
10511661	Otud6b	18;20;22;24;26;28;30;32;34;36;38;40;42;44;46;48;50;52;54;56;58;60;62;64	959.0;876.7;813.6;914.8;730.0;823.7;792.4;944.7;955.8;1177.4;1074.0;1015.2;957.2;997.1;952.9;877.9;903.3;838.0;881.0;1012.0;991.1;1091.4;1095.2;983.8	0.000125703	0.00294822	24	14.5	mogene_liver
10369989	Ddt	18;20;22;24;26;28;30;32;34;36;38;40;42;44;46;48;50;52;54;56;58;60;62;64	3201.6;2920.3;3097.5;3070.1;2928.4;3096.4;2686.1;2522.2;2406.8;2603.4;2702.5;3042.2;2886.1;3000.5;3203.6;3219.6;2702.5;2757.2;2986.2;2579.7;2495.5;2504.8;2774.3;3124.7	0.000149447	0.0034753	24	22.5	mogene_liver
10441815	Sod2	18;20;22;24;26;28;30;32;34;36;38;40;42;44;46;48;50;52;54;56;58;60;62;64	5374.0;5337.6;5204.7;5410.6;5017.3;5115.2;4845.0;5161.2;4784.3;5231.4;5253.9;5627.1;5517.5;5552.4;5484.3;5277.3;5304.4;5347.6;5166.2;4992.6;5175.9;5159.0;5235.0;5402.0	0.000173191	0.00372758	28	20	mogene_liver
10563770	Csrp3	18;20;22;24;26;28;30;32;34;36;38;40;42;44;46;48;50;52;54;56;58;60;62;64	264.8;349.9;376.8;314.4;411.0;375.5;401.9;359.9;246.5;308.4;217.3;239.3;256.3;262.6;347.9;344.9;352.0;392.8;323.4;303.4;255.3;267.1;196.0;213.8	0.000173191	0.00372758	24	3	mogene_liver
10599215	Slc25a5	18;20;22;24;26;28;30;32;34;36;38;40;42;44;46;48;50;52;54;56;58;60;62;64	8129.7;8141.0;8206.7;8263.8;8100.4;8111.7;7785.0;8110.6;7782.9;8119.6;8353.0;8548.7;8459.7;8338.6;8113.4;8081.4;7917.3;7765.6;7883.9;8172.6;8212.4;8211.8;8223.2;8504.4	0.000173191	0.00372758	24	17	mogene_liver
10459481	Lman1	18;20;22;24;26;28;30;32;34;36;38;40;42;44;46;48;50;52;54;56;58;60;62;64	6635.9;6365.2;5806.2;6414.8;5945.1;6290.6;5989.8;6426.8;6040.2;7106.8;7263.7;7325.9;6905.8;6494.9;6114.8;6184.7;6319.5;6131.8;5845.8;6353.7;6609.8;6723.9;6972.1;6871.9	0.000173191	0.00372758	26	15	mogene_liver
10449225	Decr2	18;20;22;24;26;28;30;32;34;36;38;40;42;44;46;48;50;52;54;56;58;60;62;64	5122.7;5105.0;4800.2;4880.4;4941.3;5293.4;5192.0;5728.3;5475.5;5639.2;5173.4;5342.5;4991.6;5019.4;4825.2;4967.1;4800.2;5270.7;5260.1;5806.2;5406.2;5848.6;4870.6;5021.4	0.000205092	0.00435619	22	11	mogene_liver
10538150	Tmem176a	18;20;22;24;26;28;30;32;34;36;38;40;42;44;46;48;50;52;54;56;58;60;62;64	2324.8;1965.1;1931.7;1763.0;1943.8;1782.4;1909.0;1589.9;1299.3;1456.5;1768.1;1631.2;2070.1;1940.6;1965.8;1958.7;1689.3;1789.9;1629.9;1793.4;1426.8;1479.1;1489.8;1711.1	0.000236994	0.00474469	26	21	mogene_liver
10407456	Akr1c20	18;20;22;24;26;28;30;32;34;36;38;40;42;44;46;48;50;52;54;56;58;60;62;64	3987.0;3956.4;3820.9;3905.2;3830.2;3474.7;3494.8;4022.2;3429.0;3644.5;4014.4;4046.9;4209.7;3965.8;3918.5;3916.6;3746.4;3640.2;3517.6;3629.1;3892.8;3762.5;3806.1;4001.9	0.000322162	0.00594128	26	18	mogene_liver
10547936	Gapdh	18;20;22;24;26;28;30;32;34;36;38;40;42;44;46;48;50;52;54;56;58;60;62;64	11485.2;11447.8;11668.1;11551.4;11195.9;11423.3;11060.2;10876.2;10874.7;11093.2;11774.6;11465.3;11603.6;11433.6;11569.1;11482.8;11134.0;11087.8;10932.1;11034.9;10728.7;11016.6;11593.2;11643.1	0.000322162	0.00594128	22	22	mogene_liver
10583732	Ldlr	18;20;22;24;26;28;30;32;34;36;38;40;42;44;46;48;50;52;54;56;58;60;62;64	2909.6;2291.5;2459.9;2304.6;2370.8;2485.8;2411.1;2683.7;2503.8;2721.3;3121.6;3127.5;2901.3;2594.9;2810.5;2751.1;2386.5;2129.0;2536.4;2697.1;2550.5;2441.9;3035.6;3112.8	0.000322162	0.00594128	28	15	mogene_liver
10426435	Gapdh	18;20;22;24;26;28;30;32;34;36;38;40;42;44;46;48;50;52;54;56;58;60;62;64	10855.1;10713.8;10949.6;10931.4;10634.7;10733.2;10441.8;10173.9;10270.3;10452.7;11026.5;10811.6;10918.5;10794.3;10960.2;10884.5;10530.5;10431.7;10268.8;10334.5;10140.1;10234.7;10905.6;11028.0	0.00043513	0.00740617	22	22	mogene_liver
10411452	Gapdh	18;20;22;24;26;28;30;32;34;36;38;40;42;44;46;48;50;52;54;56;58;60;62;64	13426.4;13382.7;13654.5;13442.2;13074.7;13316.1;13247.1;12795.8;12860.7;12929.6;13658.3;13071.9;13431.1;13123.7;13647.9;13330.9;13256.3;12989.8;12359.1;12764.8;12261.0;12891.1;13306.0;13312.4	0.00043513	0.00740617	24	22	mogene_liver
10423180	Gapdh	18;20;22;24;26;28;30;32;34;36;38;40;42;44;46;48;50;52;54;56;58;60;62;64	11194.4;11152.6;11363.2;11242.6;10892.0;11112.4;10775.6;10575.9;10600.1;10867.9;11453.4;11132.5;11280.1;11120.1;11266.0;11226.2;10834.1;10798.8;10633.2;10761.5;10615.5;10710.9;11386.9;11356.9	0.00043513	0.00740617	22	22	mogene_liver
10562639	Gapdh	18;20;22;24;26;28;30;32;34;36;38;40;42;44;46;48;50;52;54;56;58;60;62;64	10009.5;9920.4;10180.3;9965.2;9724.4;9983.2;9481.4;9421.1;9380.1;9530.2;10194.4;9928.7;9953.5;9932.8;10057.5;9815.1;9645.1;9490.6;9472.2;9471.6;9491.3;9482.1;9997.7;10040.8	0.00043513	0.00740617	22	22	mogene_liver
10466925	Ak3	18;20;22;24;26;28;30;32;34;36;38;40;42;44;46;48;50;52;54;56;58;60;62;64	5435.5;5485.8;5184.1;5200.7;4914.0;5101.4;4754.2;4888.9;4705.0;5137.3;5252.5;5378.9;5444.1;5494.2;5318.8;5256.1;5173.0;5107.8;5278.0;5116.3;5209.3;5112.0;5225.3;5579.0	0.00043513	0.00740617	26	19	mogene_liver
10455780	Gapdh	18;20;22;24;26;28;30;32;34;36;38;40;42;44;46;48;50;52;54;56;58;60;62;64	12176.3;12180.5;12204.2;12205.0;11874.6;12090.5;11794.2;11546.6;11359.3;11835.9;12456.3;12067.9;12218.6;12144.3;12148.5;11967.1;11900.9;11647.9;11565.1;11677.0;11346.7;11609.2;12233.0;12381.4	0.00043513	0.00740617	22	22	mogene_liver
10417617	Gapdh	18;20;22;24;26;28;30;32;34;36;38;40;42;44;46;48;50;52;54;56;58;60;62;64	13848.0;13854.7;13871.0;14116.4;13730.4;13779.0;13212.2;13201.2;13166.5;13375.3;14200.8;13789.5;14026.7;13779.0;13987.8;13851.8;13462.8;13284.8;13237.9;13440.4;13282.9;13420.8;13719.0;13993.7	0.000509591	0.00849462	22	23	mogene_liver
10368612	Gapdh	18;20;22;24;26;28;30;32;34;36;38;40;42;44;46;48;50;52;54;56;58;60;62;64	9880.6;9859.4;10086.1;9872.4;9835.5;9914.9;9420.5;9466.3;9567.9;9511.0;10217.0;9972.8;10102.9;9932.8;10067.3;10000.5;9657.2;9605.1;9364.5;9564.6;9785.2;9534.8;10096.6;10355.3	0.000584053	0.00915634	22	21	mogene_liver
10417183	Pcca	18;20;22;24;26;28;30;32;34;36;38;40;42;44;46;48;50;52;54;56;58;60;62;64	1557.8;1663.6;1645.9;1629.8;1673.0;1736.2;1571.6;1456.8;1160.6;1521.0;1535.4;1663.8;1681.9;1684.2;1631.4;1600.9;1545.7;1572.0;1556.4;1423.7;1402.1;1426.4;1450.8;1519.1	0.000584053	0.00915634	24	22	mogene_liver
10451198	Vegfa	18;20;22;24;26;28;30;32;34;36;38;40;42;44;46;48;50;52;54;56;58;60;62;64	2164.2;2080.3;1927.3;1972.9;1893.6;1934.3;1916.0;2141.9;1961.0;2238.8;2222.4;2290.4;2061.1;2001.4;1962.4;2009.5;1894.5;2040.5;2133.5;2193.8;2061.5;2389.2;2229.6;2298.5	0.000584053	0.00915634	24	13.5	mogene_liver
10571876	Gapdh	18;20;22;24;26;28;30;32;34;36;38;40;42;44;46;48;50;52;54;56;58;60;62;64	10631.0;10594.9;10774.1;10671.6;10423.0;10617.7;10187.3;10089.6;10138.0;10263.9;10889.8;10590.5;10736.1;10592.7;10704.9;10694.5;10323.1;10255.3;10125.4;10225.5;10126.1;10200.7;10794.3;10815.3	0.000584053	0.00915634	22	22	mogene_liver
10580590	Gapdh	18;20;22;24;26;28;30;32;34;36;38;40;42;44;46;48;50;52;54;56;58;60;62;64	12822.5;12806.5;12828.7;12961.9;12624.9;12690.7;12227.0;12169.5;12032.8;12443.3;13090.1;12812.7;13012.3;12718.9;12967.3;12762.2;12443.3;12256.7;12199.1;12345.4;11967.9;12315.5;12754.2;13001.5	0.000681626	0.0105419	24	20	mogene_liver
10409200	Gapdh	18;20;22;24;26;28;30;32;34;36;38;40;42;44;46;48;50;52;54;56;58;60;62;64	9692.1;9670.6;9856.0;9745.9;9641.8;9710.9;9477.5;9185.1;9336.0;9456.5;9918.4;9841.7;9916.3;9710.9;9974.2;9775.7;9543.4;9546.0;9272.1;9509.1;9593.1;9392.5;9994.3;10201.4	0.000681626	0.0105419	22	22	mogene_liver
10520390	Gapdh	18;20;22;24;26;28;30;32;34;36;38;40;42;44;46;48;50;52;54;56;58;60;62;64	9775.7;9679.3;9921.8;9819.2;9599.8;9710.2;9338.6;9224.7;9295.9;9443.4;10004.0;9745.9;9931.4;9720.3;9854.6;9858.0;9495.9;9332.1;9285.6;9345.0;9237.5;9328.9;9822.6;9936.9	0.0007792	0.0113036	22	22	mogene_liver
10513181	Gapdh	18;20;22;24;26;28;30;32;34;36;38;40;42;44;46;48;50;52;54;56;58;60;62;64	11488.4;11435.1;11647.9;11531.4;11165.7;11401.1;11018.9;10860.4;10851.3;11132.5;11749.3;11461.3;11591.6;11427.2;11582.7;11485.2;11112.4;11045.6;10888.3;11012.7;10745.1;10956.4;11629.4;11649.5	0.0007792	0.0113036	22	22	mogene_liver
10422655	Gapdh	18;20;22;24;26;28;30;32;34;36;38;40;42;44;46;48;50;52;54;56;58;60;62;64	10500.6;10462.8;10667.9;10465.0;10288.8;10536.3;10100.8;9985.3;9995.7;10133.1;10764.4;10483.9;10636.1;10476.6;10590.5;10545.1;10164.0;10118.3;9981.1;10105.7;10177.4;10066.6;10650.2;10633.9	0.0007792	0.0113036	22	22	mogene_liver
10553516	Gapdh	18;20;22;24;26;28;30;32;34;36;38;40;42;44;46;48;50;52;54;56;58;60;62;64	11501.9;11462.1;11669.8;11542.6;11144.1;11434.3;11080.1;10864.9;10862.6;11187.4;11773.7;11457.4;11603.6;11430.4;11575.5;11515.5;11113.2;11082.4;10917.7;11072.4;10768.2;10993.7;11657.6;11649.5	0.00136277	0.0172007	22	22	mogene_liver
10594812	Lipc	18;20;22;24;26;28;30;32;34;36;38;40;42;44;46;48;50;52;54;56;58;60;62;64	1591.2;1696.8;1695.5;1743.0;1782.6;1973.8;1696.9;1727.2;1375.0;1582.1;1347.1;1723.1;1525.8;1704.6;1665.3;1699.6;1836.9;1806.0;1773.3;1684.6;1545.2;1660.9;1556.7;1640.8	0.00136277	0.0172007	25	2.5	mogene_liver
10565921	Gapdh	18;20;22;24;26;28;30;32;34;36;38;40;42;44;46;48;50;52;54;56;58;60;62;64	12868.8;12599.6;12777.2;12794.9;12600.4;12631.0;12155.2;12101.4;11904.2;12318.0;12989.8;12770.1;12875.9;12648.6;12898.2;12604.8;12372.8;12158.6;12136.7;12192.3;11887.7;12152.7;12726.0;12776.3	0.00136277	0.0172007	24	21	mogene_liver
10605554	Gapdh	18;20;22;24;26;28;30;32;34;36;38;40;42;44;46;48;50;52;54;56;58;60;62;64	11501.9;11462.1;11669.8;11542.6;11144.1;11434.3;11080.1;10864.9;10862.6;11187.4;11773.7;11457.4;11603.6;11430.4;11575.5;11515.5;11113.2;11082.4;10917.7;11072.4;10768.2;10993.7;11657.6;11649.5	0.00136277	0.0172007	22	22	mogene_liver
10353250	Gapdh	18;20;22;24;26;28;30;32;34;36;38;40;42;44;46;48;50;52;54;56;58;60;62;64	14365.2;14339.3;14657.9;14535.4;14076.4;14275.8;14216.6;13682.9;13794.3;13780.0;14670.1;14149.7;14404.0;14083.2;14539.5;14329.4;14183.1;13918.2;13301.4;13684.8;13162.9;13803.9;14222.5;14233.3	0.00136277	0.0172007	24	21.5	mogene_liver
10600349	Rpl10	18;20;22;24;26;28;30;32;34;36;38;40;42;44;46;48;50;52;54;56;58;60;62;64	9268.3;8657.2;9233.7;9192.1;8504.4;8499.1;8073.5;7983.4;7633.3;7764.5;8090.3;8561.7;8206.1;8301.1;8452.6;8392.5;7967.9;7775.9;7947.0;8056.2;7735.5;7987.8;8690.3;8695.1	0.00178703	0.0210605	22	22	mogene_liver
10346867	Eef1b2	18;20;22;24;26;28;30;32;34;36;38;40;42;44;46;48;50;52;54;56;58;60;62;64	3292.3;3254.9;3375.0;3514.9;3270.3;3377.4;3010.7;3251.0;2883.5;3203.2;3239.1;3236.2;3218.5;3288.7;3316.6;3253.5;3176.2;3090.6;3067.2;3190.5;3187.9;3207.6;3254.4;3337.6	0.00233065	0.0258077	22	23	mogene_liver
10491967	Gapdh	18;20;22;24;26;28;30;32;34;36;38;40;42;44;46;48;50;52;54;56;58;60;62;64	12912.5;12896.4;12907.2;13080.1;12693.4;12774.6;12336.0;12242.3;12082.1;12542.1;13162.0;12917.0;13101.9;12802.9;13082.8;12937.6;12543.8;12345.4;12303.5;12444.2;12047.8;12381.4;12849.2;13071.9	0.00233065	0.0258077	24	20	mogene_liver
10480032	Gapdh	18;20;22;24;26;28;30;32;34;36;38;40;42;44;46;48;50;52;54;56;58;60;62;64	12912.5;12896.4;12907.2;13080.1;12693.4;12774.6;12336.0;12242.3;12082.1;12542.1;13162.0;12917.0;13101.9;12802.9;13082.8;12937.6;12543.8;12345.4;12303.5;12444.2;12047.8;12381.4;12849.2;13071.9	0.00233065	0.0258077	24	20	mogene_liver
10404077	Slc17a2	18;20;22;24;26;28;30;32;34;36;38;40;42;44;46;48;50;52;54;56;58;60;62;64	2981.8;2731.3;2236.7;2599.3;2218.5;2153.4;2500.1;2518.9;2456.5;2652.2;2484.4;2851.1;2734.9;2639.4;2389.8;2393.5;2433.1;2483.4;2585.2;3250.6;2667.3;3061.4;2839.8;2871.9	0.00233065	0.0258077	22	15	mogene_liver
10375487	Gnb2l1	18;20;22;24;26;28;30;32;34;36;38;40;42;44;46;48;50;52;54;56;58;60;62;64	3825.4;3853.6;3941.1;4013.1;3729.6;3883.9;3821.7;4060.6;3836.5;4139.1;4220.5;4053.0;3960.3;3834.7;3775.3;3872.6;3768.5;3600.5;3793.4;4190.7;3943.8;4210.2;4417.4;4271.1	0.00233065	0.0258077	24	14	mogene_liver
10548143	Gapdh	18;20;22;24;26;28;30;32;34;36;38;40;42;44;46;48;50;52;54;56;58;60;62;64	13938.5;13721.8;13824.9;14016.0;13644.1;13665.8;13316.1;13077.4;12861.6;13354.0;14069.5;13813.5;13929.8;13658.3;13994.6;13843.2;13408.7;13191.2;13145.5;13229.6;12839.4;13167.4;13778.1;13799.1	0.00233065	0.0258077	26	19	mogene_liver
10501857	Gapdh	18;20;22;24;26;28;30;32;34;36;38;40;42;44;46;48;50;52;54;56;58;60;62;64	12912.5;12896.4;12907.2;13080.1;12693.4;12774.6;12336.0;12242.3;12082.1;12542.1;13162.0;12917.0;13101.9;12802.9;13082.8;12937.6;12543.8;12345.4;12303.5;12444.2;12047.8;12381.4;12849.2;13071.9	0.00233065	0.0258077	24	20	mogene_liver
10545765	Gapdh	18;20;22;24;26;28;30;32;34;36;38;40;42;44;46;48;50;52;54;56;58;60;62;64	12912.5;12896.4;12907.2;13080.1;12693.4;12774.6;12336.0;12242.3;12082.1;12542.1;13162.0;12917.0;13101.9;12802.9;13082.8;12937.6;12543.8;12345.4;12303.5;12444.2;12047.8;12381.4;12849.2;13071.9	0.00233065	0.0258077	24	20	mogene_liver
10528167	Gapdh	18;20;22;24;26;28;30;32;34;36;38;40;42;44;46;48;50;52;54;56;58;60;62;64	13334.6;13216.8;13277.4;13438.5;13111.0;13123.7;12704.8;12576.9;12363.4;12814.5;13518.9;13265.5;13399.5;13133.7;13427.3;13287.5;12878.6;12667.0;12616.2;12690.7;12350.5;12665.2;13209.5;13347.5	0.00233065	0.0258077	23	22	mogene_liver
10496626	Gapdh	18;20;22;24;26;28;30;32;34;36;38;40;42;44;46;48;50;52;54;56;58;60;62;64	12912.5;12896.4;12907.2;13080.1;12693.4;12774.6;12336.0;12242.3;12082.1;12542.1;13162.0;12917.0;13101.9;12802.9;13082.8;12937.6;12543.8;12345.4;12303.5;12444.2;12047.8;12381.4;12849.2;13071.9	0.00233065	0.0258077	24	20	mogene_liver
10596379	Rpl10	18;20;22;24;26;28;30;32;34;36;38;40;42;44;46;48;50;52;54;56;58;60;62;64	8512.6;7938.1;8432.2;8344.4;7866.9;7761.9;7347.2;7340.1;6952.4;7198.5;7410.1;7831.0;7540.7;7613.7;7668.8;7513.1;7337.1;7082.7;7370.7;7317.8;7133.5;7322.3;8093.7;7942.5	0.00233065	0.0258077	22	23	mogene_liver
10492658	Gapdh	18;20;22;24;26;28;30;32;34;36;38;40;42;44;46;48;50;52;54;56;58;60;62;64	10573.7;10537.8;10639.1;10617.7;10374.0;10529.8;10107.1;9980.4;10025.5;10268.1;10824.3;10518.8;10678.2;10527.6;10646.5;10636.9;10276.7;10125.4;10063.8;10142.9;9944.5;10077.1;10684.9;10834.8	0.00233065	0.0258077	22	22	mogene_liver
10467256	Rpl10	18;20;22;24;26;28;30;32;34;36;38;40;42;44;46;48;50;52;54;56;58;60;62;64	8565.3;8206.7;8629.6;8557.6;8060.7;7975.6;7544.4;7476.7;7041.6;7207.5;7572.7;8065.7;7745.7;7754.3;7878.9;7738.8;7419.4;7302.6;7544.4;7545.4;7316.2;7507.3;8325.9;8177.2	0.00267709	0.0292612	22	22	mogene_liver
10502205	Hadh	18;20;22;24;26;28;30;32;34;36;38;40;42;44;46;48;50;52;54;56;58;60;62;64	8150.6;8110.6;8208.4;7902.5;8101.0;7654.5;7427.1;7555.9;7565.3;7573.7;7651.8;7933.7;7531.8;8015.6;7934.3;7786.1;7640.7;7821.8;7982.8;7559.0;7481.9;7484.0;7515.2;7896.4	0.00302354	0.0315263	27	19	mogene_liver
10605370	Mpp1	18;20;22;24;26;28;30;32;34;36;38;40;42;44;46;48;50;52;54;56;58;60;62;64	1013.4;987.2;851.7;930.4;798.6;885.3;809.6;1024.6;715.9;988.6;997.6;1106.4;1138.0;1040.8;983.7;975.4;884.2;985.3;912.5;978.8;946.4;900.6;1019.7;1080.5	0.00302354	0.0315263	26	17	mogene_liver
10593320	Rpl10	18;20;22;24;26;28;30;32;34;36;38;40;42;44;46;48;50;52;54;56;58;60;62;64	9080.7;8689.7;9083.2;9024.2;8551.6;8437.4;7964.6;7891.5;7448.3;7445.2;7980.1;8529.1;8163.0;8209.5;8299.4;8154.0;7874.0;7743.0;8002.2;7956.3;7730.2;7913.4;8765.3;8620.7	0.00390216	0.0380333	22	23	mogene_liver
10595404	Fam46a	18;20;22;24;26;28;30;32;34;36;38;40;42;44;46;48;50;52;54;56;58;60;62;64	408.7;353.5;367.7;435.0;295.2;410.5;411.4;485.7;416.8;437.9;484.1;423.1;415.3;351.5;340.2;348.0;301.8;466.7;357.6;603.2;435.5;514.0;442.5;407.3	0.00390216	0.0380333	24	13	mogene_liver
10485654	Rpl10	18;20;22;24;26;28;30;32;34;36;38;40;42;44;46;48;50;52;54;56;58;60;62;64	9334.7;8727.1;9305.6;9197.2;8656.0;8602.8;8289.0;8096.5;7716.3;7981.7;8180.0;8649.4;8314.9;8437.4;8558.8;8414.6;8066.3;7863.1;8073.0;8147.2;7769.4;8100.4;8803.7;8721.7	0.00390216	0.0380333	22	22	mogene_liver
10523354	Gapdh	18;20;22;24;26;28;30;32;34;36;38;40;42;44;46;48;50;52;54;56;58;60;62;64	12981.7;12912.5;12972.7;13146.5;12615.3;12802.0;12336.8;12238.1;12213.5;12557.7;13248.0;12953.8;13104.6;12826.0;13096.4;12982.6;12551.6;12351.4;12325.7;12496.9;12084.6;12345.4;13011.4;13136.4	0.00390216	0.0380333	22	22	mogene_liver
10581505	Rpl10	18;20;22;24;26;28;30;32;34;36;38;40;42;44;46;48;50;52;54;56;58;60;62;64	8647.0;8244.9;8590.9;8557.6;8227.8;8043.9;7733.9;7567.4;7121.1;7477.7;7669.9;8067.4;7832.1;7893.7;7878.4;7643.9;7518.3;7234.0;7431.2;7564.3;7316.2;7552.2;8344.4;8119.0	0.00390216	0.0380333	22	22	mogene_liver
10357164	Epb4.1l5	18;20;22;24;26;28;30;32;34;36;38;40;42;44;46;48;50;52;54;56;58;60;62;64	658.9;619.8;607.0;642.4;592.3;671.7;664.0;736.2;717.4;721.8;662.8;705.3;678.7;684.9;635.5;610.2;670.8;709.8;687.8;724.1;718.8;710.7;601.9;654.0	0.00390216	0.0380333	22	11	mogene_liver
10532027	Gapdh	18;20;22;24;26;28;30;32;34;36;38;40;42;44;46;48;50;52;54;56;58;60;62;64	12981.7;12912.5;12972.7;13146.5;12615.3;12802.0;12336.8;12238.1;12213.5;12557.7;13248.0;12953.8;13104.6;12826.0;13096.4;12982.6;12551.6;12351.4;12325.7;12496.9;12084.6;12345.4;13011.4;13136.4	0.00390216	0.0380333	22	22	mogene_liver
10384552	Gapdh	18;20;22;24;26;28;30;32;34;36;38;40;42;44;46;48;50;52;54;56;58;60;62;64	12981.7;12912.5;12972.7;13146.5;12615.3;12802.0;12336.8;12238.1;12213.5;12557.7;13248.0;12953.8;13104.6;12826.0;13096.4;12982.6;12551.6;12351.4;12325.7;12496.9;12084.6;12345.4;13011.4;13136.4	0.00390216	0.0380333	22	22	mogene_liver
10510286	Mad2l2	18;20;22;24;26;28;30;32;34;36;38;40;42;44;46;48;50;52;54;56;58;60;62;64	602.0;666.4;778.2;763.6;754.2;752.6;570.1;428.4;315.2;377.9;424.1;497.7;542.1;659.5;751.1;722.3;676.5;622.6;509.1;417.6;296.3;333.2;406.0;511.4	4.89762e-10	8.70699e-07	24	0	mogene_liver
10511935	Pnrc1	18;20;22;24;26;28;30;32;34;36;38;40;42;44;46;48;50;52;54;56;58;60;62;64	1018.4;1267.2;1221.0;1217.4;1086.2;946.6;749.7;631.5;499.3;656.3;622.9;788.9;1144.0;1159.2;1113.3;1186.5;1201.3;859.7;686.1;635.4;634.6;631.8;644.8;814.2	3.15749e-08	9.51422e-06	24	23	mogene_liver
10529264	Spon2	18;20;22;24;26;28;30;32;34;36;38;40;42;44;46;48;50;52;54;56;58;60;62;64	175.2;193.2;255.3;283.4;212.3;233.3;165.2;134.6;103.5;99.8;92.8;111.6;135.0;205.8;202.3;195.0;215.7;193.2;141.6;127.9;86.7;98.6;98.4;135.6	7.11334e-08	1.80659e-05	24	1	mogene_liver
10389581	Ypel2	18;20;22;24;26;28;30;32;34;36;38;40;42;44;46;48;50;52;54;56;58;60;62;64	517.4;648.0;621.4;497.9;586.2;476.7;291.4;161.1;160.0;217.2;199.4;408.0;463.1;605.5;544.1;524.6;608.8;309.9;249.1;178.5;211.6;220.3;291.2;417.4	8.8892e-08	1.91554e-05	24	22	mogene_liver
10505374	Col27a1	18;20;22;24;26;28;30;32;34;36;38;40;42;44;46;48;50;52;54;56;58;60;62;64	497.7;459.0;419.9;377.5;397.0;340.6;431.7;403.9;440.9;542.2;623.1;577.9;489.4;455.9;411.5;366.6;382.4;372.0;315.6;442.7;467.4;464.0;580.1;477.5	1.45959e-07	2.58195e-05	24	15.5	mogene_liver
10491171	Slc2a2	18;20;22;24;26;28;30;32;34;36;38;40;42;44;46;48;50;52;54;56;58;60;62;64	3607.0;3260.1;3359.2;3219.6;3349.6;4119.0;4108.8;4880.1;4293.3;4967.4;5004.4;4758.2;3915.8;3379.7;3171.4;3097.5;3360.8;4248.1;4614.9;4570.7;5037.5;4629.3;4306.2;3955.6	5.97258e-07	7.00861e-05	24	11	mogene_liver
10382985	Afmid	18;20;22;24;26;28;30;32;34;36;38;40;42;44;46;48;50;52;54;56;58;60;62;64	4246.6;4241.0;4218.7;3919.3;3911.2;3617.8;3256.0;3103.3;2925.1;3459.1;3716.4;3810.6;3744.8;4138.8;4125.3;3921.2;3593.0;3549.0;3528.1;2965.6;3489.9;3149.7;2997.8;4097.9	1.43906e-06	0.000128885	25	20.5	mogene_liver
10364744	Ndufs7	18;20;22;24;26;28;30;32;34;36;38;40;42;44;46;48;50;52;54;56;58;60;62;64	5563.5;5426.4;5360.6;5315.9;4833.9;5001.6;4608.8;4530.6;4682.2;4821.9;4800.2;5001.6;4904.5;5260.9;5176.2;5200.3;4961.6;4936.9;4509.3;4621.3;4396.9;4784.6;4938.9;5077.4	1.81814e-06	0.000160015	24	21	mogene_liver
10436983	Dopey2	18;20;22;24;26;28;30;32;34;36;38;40;42;44;46;48;50;52;54;56;58;60;62;64	1077.4;832.8;785.6;793.2;691.4;578.4;712.4;604.0;667.5;848.6;908.9;932.2;1003.2;1008.1;858.3;860.6;688.0;520.0;684.0;599.1;698.0;751.1;973.2;884.4	3.32009e-06	0.00023238	26	18	mogene_liver
10408557	Serpinb1a	18;20;22;24;26;28;30;32;34;36;38;40;42;44;46;48;50;52;54;56;58;60;62;64	149.3;177.0;227.6;276.7;284.8;386.4;176.9;190.8;156.0;151.3;125.7;163.9;124.3;201.6;180.7;208.9;353.0;315.3;350.5;174.6;147.5;126.1;100.4;149.5	3.32009e-06	0.00023238	24	3	mogene_liver
10499108	Glt28d2	18;20;22;24;26;28;30;32;34;36;38;40;42;44;46;48;50;52;54;56;58;60;62;64	121.7;146.5;138.5;160.2;150.4;158.5;135.6;106.4;100.9;92.8;91.6;105.7;119.5;143.3;137.5;123.6;122.9;139.9;121.9;108.5;86.1;89.0;91.2;107.0	3.32009e-06	0.00023238	24	1	mogene_liver
10370552	Ppap2c	18;20;22;24;26;28;30;32;34;36;38;40;42;44;46;48;50;52;54;56;58;60;62;64	1359.1;1257.4;1285.5;1389.0;1243.5;1338.3;1579.3;1687.5;1702.2;1909.6;1590.7;1481.1;1315.7;1274.3;1273.5;1319.6;1205.4;1464.8;1462.4;1989.9;1723.8;2077.1;1830.1;1504.8	4.96685e-06	0.000305539	26	11	mogene_liver
10373367	Coq10a	18;20;22;24;26;28;30;32;34;36;38;40;42;44;46;48;50;52;54;56;58;60;62;64	981.3;1063.1;1199.9;1145.8;1257.5;1360.8;1388.0;1383.0;1192.8;1294.7;957.7;1144.3;983.3;1070.0;1118.3;1151.9;1204.2;1383.7;1372.6;1403.8;1126.5;1330.0;1092.1;1060.6	7.35927e-06	0.000392892	24	6	mogene_liver
10591022	4931406C07Rik	18;20;22;24;26;28;30;32;34;36;38;40;42;44;46;48;50;52;54;56;58;60;62;64	4805.2;5140.5;5179.1;4936.2;4758.5;5253.6;4260.4;4541.9;4242.8;4521.8;4704.7;4937.2;5002.7;5326.6;5075.7;5041.3;4695.6;4550.1;4677.4;4188.7;4492.1;4252.8;4567.5;5079.9	7.35927e-06	0.000392892	24	21	mogene_liver
10496748	Syde2	18;20;22;24;26;28;30;32;34;36;38;40;42;44;46;48;50;52;54;56;58;60;62;64	240.2;240.4;210.1;209.1;184.5;185.4;218.6;314.8;258.8;342.5;277.1;319.0;252.8;215.0;227.8;199.2;164.3;238.0;313.8;325.9;284.0;374.1;297.8;242.5	1.08035e-05	0.000506768	24	13	mogene_liver
10461898	Rfk	18;20;22;24;26;28;30;32;34;36;38;40;42;44;46;48;50;52;54;56;58;60;62;64	1797.4;1796.0;1682.5;1809.8;1643.9;1643.0;1621.2;1538.5;1460.6;1598.7;1661.9;1696.5;1845.5;1836.0;1826.1;1630.8;1788.8;1720.6;1599.7;1515.6;1497.5;1613.7;1768.3;1723.9	1.08035e-05	0.000506768	24	21.5	mogene_liver
10446656	Lpin2	18;20;22;24;26;28;30;32;34;36;38;40;42;44;46;48;50;52;54;56;58;60;62;64	2595.1;2757.0;2242.3;1496.4;2281.2;2332.5;3144.2;3184.4;3481.0;3628.6;2412.6;2866.7;2534.9;2981.4;2031.6;1986.0;2541.9;2796.7;3424.0;3497.4;3606.3;3423.8;2195.7;2402.3	1.57188e-05	0.000652157	22	12	mogene_liver
10571560	Mtnr1a	18;20;22;24;26;28;30;32;34;36;38;40;42;44;46;48;50;52;54;56;58;60;62;64	102.0;139.5;109.0;125.0;129.4;114.1;107.0;91.8;88.0;83.3;80.0;102.4;103.1;152.1;122.5;119.9;158.9;172.4;100.9;88.4;80.1;83.5;96.1;93.8	2.26744e-05	0.000845086	24	0	mogene_liver
10520096	Klhl7	18;20;22;24;26;28;30;32;34;36;38;40;42;44;46;48;50;52;54;56;58;60;62;64	392.5;425.5;377.1;411.1;376.9;386.8;304.0;307.8;291.9;372.1;353.7;411.7;444.3;417.0;435.6;396.8;368.8;378.8;360.3;348.3;302.0;350.5;346.9;394.5	2.26744e-05	0.000845086	26	20	mogene_liver
10501199	Gstm7	18;20;22;24;26;28;30;32;34;36;38;40;42;44;46;48;50;52;54;56;58;60;62;64	2551.2;2623.2;2998.4;2655.2;2995.5;3164.1;2565.3;2486.6;2106.7;2514.2;2408.6;2607.7;2587.6;2875.5;2833.3;3034.4;2724.7;2783.9;2540.8;2142.7;2176.0;2150.7;2403.3;2666.6	4.60327e-05	0.0014122	23.3333	0	mogene_liver
10364518	Ptbp1	18;20;22;24;26;28;30;32;34;36;38;40;42;44;46;48;50;52;54;56;58;60;62;64	1545.7;1870.9;1970.0;1859.4;1855.0;2005.6;1909.4;1873.5;1724.8;1769.1;1618.8;1521.4;1646.5;1775.3;1886.2;1968.8;1825.3;2053.8;1973.3;1813.4;1747.5;1753.6;1442.1;1514.6	4.60327e-05	0.0014122	24	4	mogene_liver
10425611	Aco2	18;20;22;24;26;28;30;32;34;36;38;40;42;44;46;48;50;52;54;56;58;60;62;64	3562.0;3170.7;3257.1;3199.2;3133.1;3237.1;3014.9;3315.7;3188.6;3818.0;3786.3;3880.9;3330.2;3335.7;3145.3;3254.4;3185.7;3143.6;3173.8;3393.3;3301.5;3654.3;3704.3;3798.7	6.48215e-05	0.00180485	26	15	mogene_liver
10565968	Atg16l2	18;20;22;24;26;28;30;32;34;36;38;40;42;44;46;48;50;52;54;56;58;60;62;64	244.7;272.0;299.2;246.4;241.5;255.9;222.6;203.9;193.9;217.3;209.3;226.1;276.5;303.2;242.0;259.0;248.0;231.7;189.4;211.8;206.1;213.9;189.8;222.5	6.48215e-05	0.00180485	24	22	mogene_liver
10569069	Rps9	18;20;22;24;26;28;30;32;34;36;38;40;42;44;46;48;50;52;54;56;58;60;62;64	1533.7;1584.7;1621.0;1595.1;1545.7;1641.6;1656.1;1828.8;1827.8;1949.0;1675.0;1714.9;1512.8;1581.7;1410.5;1444.4;1514.0;1469.7;1580.6;1844.2;1879.2;1939.8;1924.8;1721.1	9.05964e-05	0.00229107	24	12	mogene_liver
10429607	Top1mt	18;20;22;24;26;28;30;32;34;36;38;40;42;44;46;48;50;52;54;56;58;60;62;64	584.8;707.3;714.0;754.9;634.2;734.0;631.2;629.1;493.2;626.0;529.0;596.5;644.4;717.8;717.0;705.5;659.3;663.1;571.0;566.7;513.0;585.7;526.3;569.5	0.000125703	0.00294822	24	0	mogene_liver
10375343	Rnf145	18;20;22;24;26;28;30;32;34;36;38;40;42;44;46;48;50;52;54;56;58;60;62;64	495.3;443.0;442.8;577.6;422.0;451.0;557.2;859.2;647.6;739.4;618.1;626.6;495.0;400.1;431.1;453.5;420.9;641.3;764.3;873.7;776.3;896.7;709.3;671.3	0.000173191	0.00372758	24	11	mogene_liver
10469425	Arl5b	18;20;22;24;26;28;30;32;34;36;38;40;42;44;46;48;50;52;54;56;58;60;62;64	1452.7;1520.0;1423.3;1432.1;1305.4;1605.5;1762.6;1837.2;1629.4;1819.6;1452.0;1735.9;1455.6;1446.9;1409.1;1424.1;1415.1;1658.1;1611.9;1883.7;1804.3;1836.6;1572.8;1488.9	0.000322162	0.00594128	24	11	mogene_liver
10575052	Cdh1	18;20;22;24;26;28;30;32;34;36;38;40;42;44;46;48;50;52;54;56;58;60;62;64	1375.5;1181.2;1285.7;1323.0;1074.3;1300.7;1116.0;1046.9;718.0;1064.5;1011.1;1326.5;1291.4;1404.8;1338.4;1316.0;1231.7;1186.0;947.6;943.9;987.9;876.2;1004.6;1101.9	0.000322162	0.00594128	25	21	mogene_liver
10414537	Rnase4	18;20;22;24;26;28;30;32;34;36;38;40;42;44;46;48;50;52;54;56;58;60;62;64	6322.1;5738.6;5749.8;5239.0;6332.2;6132.6;7087.1;6485.9;6137.7;6389.1;6095.7;5793.8;5661.6;5645.5;5783.7;5604.2;6205.3;6225.6;6581.0;6538.2;6456.7;6113.5;5366.9;5634.9	0.000322162	0.00594128	22	9	mogene_liver
10464754	Rhod	18;20;22;24;26;28;30;32;34;36;38;40;42;44;46;48;50;52;54;56;58;60;62;64	740.1;800.7;833.9;837.7;927.8;913.6;730.8;594.6;487.8;574.2;608.1;745.3;715.1;881.9;804.0;845.7;732.2;784.9;754.4;797.8;520.2;654.3;648.8;782.5	0.000322162	0.00594128	22	2	mogene_liver
10591947	Acad8	18;20;22;24;26;28;30;32;34;36;38;40;42;44;46;48;50;52;54;56;58;60;62;64	1268.0;1473.9;1468.3;1498.3;1463.5;1572.0;1317.2;1339.2;1077.2;1274.0;1223.8;1312.0;1324.4;1382.1;1426.6;1381.2;1436.6;1564.0;1439.7;1275.5;1198.9;1163.0;1183.0;1178.5	0.000322162	0.00594128	26	1	mogene_liver
10476314	Prnp	18;20;22;24;26;28;30;32;34;36;38;40;42;44;46;48;50;52;54;56;58;60;62;64	604.2;544.4;481.7;454.5;444.6;523.3;368.5;488.6;342.5;554.2;472.5;592.3;665.0;581.2;558.6;547.3;525.9;493.4;456.5;401.1;495.5;498.9;517.5;555.6	0.00043513	0.00740617	26	19	mogene_liver
10441270	Ripk4	18;20;22;24;26;28;30;32;34;36;38;40;42;44;46;48;50;52;54;56;58;60;62;64	85.6;85.7;87.5;81.5;73.8;82.4;85.4;82.4;88.3;100.6;97.1;97.0;91.8;85.9;87.9;83.7;82.0;84.6;88.4;98.9;83.9;106.3;92.5;95.5	0.000509591	0.00849462	24	14	mogene_liver
10569707	Myadm	18;20;22;24;26;28;30;32;34;36;38;40;42;44;46;48;50;52;54;56;58;60;62;64	852.9;768.9;849.3;760.4;708.1;776.1;604.3;647.9;610.8;778.4;736.5;776.0;756.5;788.9;787.3;779.6;792.4;778.8;724.4;556.2;556.2;645.7;688.7;837.9	0.000509591	0.00849462	26	19	mogene_liver
10533316	Erp29	18;20;22;24;26;28;30;32;34;36;38;40;42;44;46;48;50;52;54;56;58;60;62;64	294.3;298.5;288.8;325.8;242.4;286.9;260.4;273.6;195.2;261.4;259.5;289.5;306.6;309.3;295.2;286.5;272.3;243.0;220.2;261.3;212.2;275.1;297.2;282.0	0.000584053	0.00915634	22	23	mogene_liver
10496825	Uox	18;20;22;24;26;28;30;32;34;36;38;40;42;44;46;48;50;52;54;56;58;60;62;64	7115.2;7248.6;7359.5;7302.1;7345.2;7998.3;8182.3;8488.5;8151.1;8133.1;8353.6;8551.1;7822.9;7678.9;7373.8;7475.7;6961.0;7709.3;8572.4;8694.5;8708.4;8238.6;7920.0;7875.7	0.000584053	0.00915634	26	9	mogene_liver
10363312	Ccdc138	18;20;22;24;26;28;30;32;34;36;38;40;42;44;46;48;50;52;54;56;58;60;62;64	85.6;88.4;86.3;86.3;87.4;100.0;74.6;77.8;62.5;91.9;67.8;79.2;92.3;109.1;99.1;94.9;86.9;78.7;76.1;68.0;65.9;65.9;67.5;80.3	0.000584053	0.00915634	24	23	mogene_liver
10345241	Dst	18;20;22;24;26;28;30;32;34;36;38;40;42;44;46;48;50;52;54;56;58;60;62;64	357.9;338.5;311.0;306.8;273.4;295.7;297.6;326.6;308.5;416.6;351.2;376.7;364.8;363.9;304.7;310.6;306.8;309.0;292.6;346.8;343.0;371.6;342.1;345.0	0.000681626	0.0105419	26	16	mogene_liver
10431170	5031439G07Rik	18;20;22;24;26;28;30;32;34;36;38;40;42;44;46;48;50;52;54;56;58;60;62;64	829.0;804.4;840.3;843.7;914.0;945.5;944.6;1060.1;984.6;984.5;805.1;917.8;801.9;845.8;898.1;911.4;874.3;1150.0;1077.8;1184.5;907.1;1030.8;788.7;894.0	0.0007792	0.0113036	24	7.5	mogene_liver
10365384	Rfx4	18;20;22;24;26;28;30;32;34;36;38;40;42;44;46;48;50;52;54;56;58;60;62;64	64.6;74.8;76.3;67.7;75.1;79.7;76.2;56.3;67.8;57.6;61.8;60.1;58.8;70.6;69.2;73.8;79.8;81.2;71.7;63.5;64.3;54.7;60.2;56.5	0.00103343	0.014014	26	1	mogene_liver
10389775	Pctp	18;20;22;24;26;28;30;32;34;36;38;40;42;44;46;48;50;52;54;56;58;60;62;64	2237.8;2260.6;2577.9;2423.5;2572.0;2602.1;2066.7;2273.5;2075.7;2027.1;1810.6;2366.7;1931.7;2517.2;2716.2;2605.4;2279.6;2859.8;2651.7;2062.7;1800.3;1973.6;2093.0;2431.1	0.00178703	0.0210605	22	2	mogene_liver
10574141	Nlrc5	18;20;22;24;26;28;30;32;34;36;38;40;42;44;46;48;50;52;54;56;58;60;62;64	342.9;355.8;348.5;279.7;385.0;363.5;405.6;378.5;476.4;391.5;334.1;348.6;325.7;318.1;340.3;377.2;345.9;366.8;396.7;362.1;414.1;360.7;324.8;341.9	0.00233065	0.0258077	20	10	mogene_liver
10515028	Zfyve9	18;20;22;24;26;28;30;32;34;36;38;40;42;44;46;48;50;52;54;56;58;60;62;64	429.1;385.6;318.5;429.7;345.0;362.9;376.0;461.8;394.9;552.6;416.4;513.3;468.9;408.7;352.4;395.0;329.1;368.7;410.3;457.0;471.2;518.4;451.0;434.3	0.00233065	0.0258077	24	13	mogene_liver
10512904	Aldob	18;20;22;24;26;28;30;32;34;36;38;40;42;44;46;48;50;52;54;56;58;60;62;64	10619.2;10677.5;10911.7;10737.6;10396.3;10473.0;10659.8;10914.7;10731.7;10760.0;11727.3;11567.5;11083.2;11081.7;10870.9;10749.5;10412.2;10708.6;10597.1;11006.6;10800.3;10816.1;11203.7;10953.4	0.00302354	0.0315263	25	15	mogene_liver
10493086	Hdgf	18;20;22;24;26;28;30;32;34;36;38;40;42;44;46;48;50;52;54;56;58;60;62;64	2140.1;2053.8;1823.6;1928.3;1705.5;1808.1;1663.5;1728.7;1836.3;1915.2;1756.7;2018.4;1926.9;2149.1;1951.7;1906.3;1670.8;1879.3;1902.6;1787.3;1910.7;2034.3;2040.3;2049.7	0.00302354	0.0315263	22	20	mogene_liver
10379389	Adap2	18;20;22;24;26;28;30;32;34;36;38;40;42;44;46;48;50;52;54;56;58;60;62;64	1704.3;1773.1;1571.1;1542.6;1532.3;1546.0;1538.9;1503.1;1337.2;1704.9;1731.2;1838.8;1852.4;1807.0;1810.9;1797.0;1583.2;1494.0;1562.4;1555.4;1458.2;1725.5;1644.7;1991.6	0.00302354	0.0315263	28	18	mogene_liver
10409592	Lect2	18;20;22;24;26;28;30;32;34;36;38;40;42;44;46;48;50;52;54;56;58;60;62;64	4042.4;3508.6;3958.9;3385.8;4015.3;3565.2;3382.8;3681.0;2313.7;3396.6;3361.0;3664.5;3794.7;3780.6;3971.0;3907.4;3634.4;3752.1;3262.3;2946.1;2753.6;3227.9;3091.3;3672.1	0.00302354	0.0315263	24.6667	21.6667	mogene_liver
10360914	Lyplal1	18;20;22;24;26;28;30;32;34;36;38;40;42;44;46;48;50;52;54;56;58;60;62;64	748.2;790.5;779.7;786.3;778.3;787.5;717.7;730.1;633.5;739.2;809.3;832.6;829.7;811.8;832.7;842.1;929.9;775.5;792.1;641.4;694.3;566.0;702.0;706.6	0.00390216	0.0380333	28	18.5	mogene_liver
10558458	Ppp2r2d	18;20;22;24;26;28;30;32;34;36;38;40;42;44;46;48;50;52;54;56;58;60;62;64	302.2;357.9;332.3;381.9;370.0;425.7;388.7;421.8;305.1;353.8;288.1;310.8;348.4;340.4;375.4;332.6;372.6;501.0;497.4;441.5;332.5;392.0;339.9;322.6	0.00390216	0.0380333	26	4	mogene_liver
10485466	Cat	18;20;22;24;26;28;30;32;34;36;38;40;42;44;46;48;50;52;54;56;58;60;62;64	13599.7;13625.2;13566.7;13783.8;13557.3;13719.9;13558.3;13870.1;13141.0;12949.3;13291.2;13375.3;13248.0;13521.7;13436.7;13687.6;13726.6;13770.4;13662.0;13559.2;13132.8;13134.6;13224.1;13506.7	0.00390216	0.0380333	26	0	mogene_liver
10504504	Grhpr	18;20;22;24;26;28;30;32;34;36;38;40;42;44;46;48;50;52;54;56;58;60;62;64	3652.0;3724.6;3792.4;3909.5;3954.8;4145.9;4114.2;3541.4;3574.4;3816.6;3341.5;3572.4;3319.8;3575.9;3799.2;3744.8;3955.3;3696.6;3794.2;3923.1;3372.2;3589.0;3407.0;3537.4	0.00390216	0.0380333	24	3	mogene_liver
10494761	Vtcn1	18;20;22;24;26;28;30;32;34;36;38;40;42;44;46;48;50;52;54;56;58;60;62;64	98.8;111.8;105.9;111.3;107.8;122.4;117.4;93.4;89.9;84.8;106.9;89.2;103.5;107.9;103.4;103.9;145.8;130.6;129.3;89.8;95.3;89.7;99.8;88.4	0.00390216	0.0380333	26	1	mogene_liver
10586368	Clpx	18;20;22;24;26;28;30;32;34;36;38;40;42;44;46;48;50;52;54;56;58;60;62;64	2139.1;3458.2;3472.1;3355.0;3176.4;2836.1;1673.5;1142.9;783.0;835.6;1045.8;1805.5;2284.1;2911.8;3117.7;3189.7;3512.0;2514.2;1490.1;1006.3;849.9;1037.2;1422.2;1824.8	1.7763e-09	1.57895e-06	24	23	mogene_liver
10357280	Insig2	18;20;22;24;26;28;30;32;34;36;38;40;42;44;46;48;50;52;54;56;58;60;62;64	3432.6;4961.6;5436.2;5825.6;5459.2;5661.2;4388.7;2769.8;2139.4;1934.6;2530.1;3947.7;4001.9;5411.0;5563.5;5447.9;5914.7;4968.5;3275.7;2624.6;1983.0;2175.9;2749.0;3379.5	1.7763e-09	1.57895e-06	24	0	mogene_liver
10571353	6430573F11Rik	18;20;22;24;26;28;30;32;34;36;38;40;42;44;46;48;50;52;54;56;58;60;62;64	145.1;185.9;189.2;198.5;233.8;234.0;153.2;139.4;111.7;115.1;104.0;135.3;147.3;189.5;171.3;191.2;221.6;203.6;157.8;136.9;121.2;117.7;114.4;133.0	5.33749e-08	1.39544e-05	24	1.5	mogene_liver
10463551	Elovl3	18;20;22;24;26;28;30;32;34;36;38;40;42;44;46;48;50;52;54;56;58;60;62;64	6607.0;9158.4;10043.6;9917.7;9129.9;7641.2;6854.7;3541.8;2474.8;2507.4;2430.1;5220.6;8103.3;10118.3;10109.9;9930.7;10657.5;5276.6;4501.8;3450.3;2563.5;1741.3;2935.7;5053.9	5.33749e-08	1.39544e-05	24	23.5	mogene_liver
10534120	Asl	18;20;22;24;26;28;30;32;34;36;38;40;42;44;46;48;50;52;54;56;58;60;62;64	4875.3;4930.4;4587.5;4108.2;4139.6;3964.7;4365.1;4260.1;4344.2;5038.5;5355.8;5171.6;5201.0;4837.0;4741.0;4789.3;3582.3;3418.6;4006.1;4126.7;4624.2;4866.2;5125.9;4950.6	5.33749e-08	1.39544e-05	26	16	mogene_liver
10506269	Ak4	18;20;22;24;26;28;30;32;34;36;38;40;42;44;46;48;50;52;54;56;58;60;62;64	562.7;418.0;397.9;393.6;294.6;368.5;486.6;591.8;497.1;651.8;667.8;655.9;508.6;508.5;479.6;418.3;354.3;461.6;486.1;578.8;599.7;697.9;645.5;536.2	1.45959e-07	2.58195e-05	24	14	mogene_liver
10439239	Dirc2	18;20;22;24;26;28;30;32;34;36;38;40;42;44;46;48;50;52;54;56;58;60;62;64	1144.1;1399.3;1498.0;1492.6;1428.1;1493.9;1420.7;1198.3;997.8;1246.4;963.3;1125.6;1183.6;1287.0;1419.2;1320.2;1514.5;1501.7;1341.3;1198.7;1051.1;1130.6;989.1;957.5	3.78114e-07	5.13139e-05	26	1	mogene_liver
10601312	Chic1	18;20;22;24;26;28;30;32;34;36;38;40;42;44;46;48;50;52;54;56;58;60;62;64	312.7;369.2;298.1;331.7;353.0;336.4;203.0;199.0;109.0;177.7;149.5;209.4;381.5;410.2;356.2;351.9;327.1;228.8;191.9;135.5;137.5;128.0;182.5;247.0	1.43906e-06	0.000128885	24	23	mogene_liver
10472923	Ak4	18;20;22;24;26;28;30;32;34;36;38;40;42;44;46;48;50;52;54;56;58;60;62;64	3406.8;2563.3;2338.9;2555.0;1816.3;2244.4;2656.6;3424.8;3484.9;3712.8;3893.1;4101.1;3059.3;2964.1;2552.5;2571.1;1885.4;2533.4;3059.7;3970.7;3925.6;3971.3;3805.8;3666.0	1.43906e-06	0.000128885	24	14	mogene_liver
10601303	Chic1	18;20;22;24;26;28;30;32;34;36;38;40;42;44;46;48;50;52;54;56;58;60;62;64	133.7;155.1;141.5;129.5;164.7;143.0;101.9;109.1;70.8;85.7;76.9;110.9;168.8;171.1;153.4;153.8;153.3;112.6;101.0;70.9;76.0;68.3;90.7;125.6	7.35927e-06	0.000392892	24	23	mogene_liver
10587315	Gsta4	18;20;22;24;26;28;30;32;34;36;38;40;42;44;46;48;50;52;54;56;58;60;62;64	2709.3;2735.5;2744.6;3127.7;2620.2;2738.5;2615.0;2290.4;2196.9;2435.8;2515.6;3213.2;2820.4;3149.0;2887.5;2920.5;2452.1;2261.7;2509.9;2531.5;2576.3;2642.5;2799.8;3041.1	7.35927e-06	0.000392892	20	0	mogene_liver
10344713	Ahcy	18;20;22;24;26;28;30;32;34;36;38;40;42;44;46;48;50;52;54;56;58;60;62;64	12231.3;11810.5;11722.4;11056.3;10952.6;10986.8;10649.4;10831.8;10834.1;11637.4;11874.6;11922.4;11734.6;11490.0;11400.3;11393.2;10949.6;10591.3;11021.9;11143.3;10975.4;11918.3;11509.9;11631.8	7.35927e-06	0.000392892	22	19	mogene_liver
10439762	Ahcy	18;20;22;24;26;28;30;32;34;36;38;40;42;44;46;48;50;52;54;56;58;60;62;64	11530.6;11212.2;11117.8;10399.9;10368.3;10362.5;10003.3;10328.1;10005.4;10754.0;11244.1;11248.0;11083.2;11054.8;10768.9;10808.6;10360.4;10207.1;10494.1;10545.8;10559.0;11255.8;10804.8;11077.8	1.08035e-05	0.000506768	22	19	mogene_liver
10356593	Hes6	18;20;22;24;26;28;30;32;34;36;38;40;42;44;46;48;50;52;54;56;58;60;62;64	1430.4;986.8;1015.8;1049.6;932.0;900.5;822.6;1079.4;1084.2;1362.4;1518.3;1438.3;1298.2;1360.8;1215.8;1159.6;1026.5;798.2;756.8;1257.4;1174.2;1297.9;1546.7;1328.0	1.08035e-05	0.000506768	26	16	mogene_liver
10488816	Ahcy	18;20;22;24;26;28;30;32;34;36;38;40;42;44;46;48;50;52;54;56;58;60;62;64	10625.1;10344.6;10240.4;9606.4;9645.1;9567.2;9261.2;9542.7;9259.9;9950.7;10392.7;10452.7;10268.8;10234.7;9914.9;10048.5;9591.8;9327.6;9746.6;9773.0;9839.6;10307.4;10013.7;10146.4	1.57188e-05	0.000652157	22	19	mogene_liver
10467380	Cyp2c67	18;20;22;24;26;28;30;32;34;36;38;40;42;44;46;48;50;52;54;56;58;60;62;64	4001.7;3785.5;4519.9;4154.0;4958.1;4497.7;4111.0;4171.0;3874.2;3778.2;3989.8;4107.9;4497.7;4381.4;4735.1;4678.4;4216.4;4255.1;4097.7;3969.9;4006.1;3998.6;4124.5;4359.3	1.91966e-05	0.00078817	22	1	mogene_liver
10580635	Ces1d	18;20;22;24;26;28;30;32;34;36;38;40;42;44;46;48;50;52;54;56;58;60;62;64	7577.9;7508.9;7167.7;6809.3;6666.8;5970.7;5454.0;6259.7;6586.0;6472.4;6828.7;7520.9;7209.0;7307.1;7167.2;7287.4;6259.3;6072.5;6682.1;6665.4;7336.0;6982.8;7575.8;8112.2	2.26744e-05	0.000845086	22	19.5	mogene_liver
10464425	Grk5	18;20;22;24;26;28;30;32;34;36;38;40;42;44;46;48;50;52;54;56;58;60;62;64	200.6;275.6;291.0;337.2;346.3;324.1;154.1;154.7;125.2;148.5;120.1;196.9;205.7;319.1;266.7;275.6;377.7;189.1;166.7;145.5;108.2;158.8;128.4;204.8	2.75559e-05	0.00101112	24	0	mogene_liver
10471912	Kynu	18;20;22;24;26;28;30;32;34;36;38;40;42;44;46;48;50;52;54;56;58;60;62;64	5313.3;6573.2;6720.7;6594.7;6566.4;6909.6;6555.9;5732.6;4719.1;5291.6;5295.6;5721.9;5959.1;6511.1;6449.1;6241.5;7117.2;6922.1;6057.0;5471.7;4998.9;4694.3;4772.0;5206.1	3.24373e-05	0.00108092	24	1	mogene_liver
10559261	Cd81	18;20;22;24;26;28;30;32;34;36;38;40;42;44;46;48;50;52;54;56;58;60;62;64	7196.5;6967.3;7371.7;7165.2;7009.5;6824.4;6920.6;6363.4;6302.0;6407.7;6427.3;6342.7;7655.0;7087.6;7256.6;6965.4;6953.3;7195.0;6566.9;6504.3;6206.6;6635.5;6513.8;6634.6	3.24373e-05	0.00108092	24	23	mogene_liver
10593169	Apoc3	18;20;22;24;26;28;30;32;34;36;38;40;42;44;46;48;50;52;54;56;58;60;62;64	12241.4;12298.4;12526.4;12316.3;11899.3;11639.9;11238.7;10729.4;10562.7;10354.6;11386.1;11850.7;10060.3;12151.8;11687.6;11877.0;11368.0;11549.0;11141.0;10846.8;10278.1;10515.2;11420.1;11962.1	6.48215e-05	0.00180485	24	22	mogene_liver
10489891	B4galt5	18;20;22;24;26;28;30;32;34;36;38;40;42;44;46;48;50;52;54;56;58;60;62;64	753.3;467.3;469.3;611.5;366.8;498.7;586.8;794.8;640.5;820.7;956.8;972.3;756.7;547.0;551.4;546.0;495.7;619.6;676.9;956.1;729.1;980.3;949.7;847.5	9.05964e-05	0.00229107	24	13	mogene_liver
10348702	Agxt	18;20;22;24;26;28;30;32;34;36;38;40;42;44;46;48;50;52;54;56;58;60;62;64	1507.3;1915.9;2127.1;1995.8;2287.5;2717.9;2166.1;2120.3;1739.7;1851.6;1535.2;1804.5;1469.7;1727.2;1774.1;1818.6;2151.6;2117.0;2261.1;1811.9;1832.6;1696.1;1381.1;1525.9	9.05964e-05	0.00229107	26	3.5	mogene_liver
10362803	Cd164	18;20;22;24;26;28;30;32;34;36;38;40;42;44;46;48;50;52;54;56;58;60;62;64	7849.0;7882.2;8178.9;8382.0;8087.5;8372.8;8056.8;7904.1;7260.7;7571.1;7413.2;7542.3;7708.8;7809.3;7805.6;7864.8;8139.3;8534.5;8094.8;7738.8;7413.2;7420.4;7109.8;7801.2	0.00010815	0.0027023	24	2	mogene_liver
10526743	Cops6	18;20;22;24;26;28;30;32;34;36;38;40;42;44;46;48;50;52;54;56;58;60;62;64	3596.8;3535.7;3695.8;3666.5;3475.5;3736.8;3493.1;3357.8;3146.0;3427.4;3307.6;3457.7;3547.5;3716.1;3619.5;3586.1;3610.0;3555.6;3360.3;3328.1;3282.3;3068.9;3472.6;3318.7	0.000125703	0.00294822	24.6667	23	mogene_liver
10490989	Cp	18;20;22;24;26;28;30;32;34;36;38;40;42;44;46;48;50;52;54;56;58;60;62;64	7882.2;8260.9;7898.6;8300.5;7963.5;7862.6;7941.4;7784.5;7514.6;7219.5;7480.8;7825.1;7932.1;7810.4;7859.9;7899.7;7958.0;7908.5;7844.1;7905.7;7626.4;7840.8;7479.3;7553.8	0.000173191	0.00372758	26	0	mogene_liver
10429140	Ndrg1	18;20;22;24;26;28;30;32;34;36;38;40;42;44;46;48;50;52;54;56;58;60;62;64	305.6;340.5;446.3;550.6;483.8;645.0;403.4;355.9;250.7;284.2;287.7;273.8;253.6;391.2;341.5;374.6;501.6;498.9;384.1;293.0;246.3;295.1;264.4;312.7	0.000173191	0.00372758	24	2	mogene_liver
10410124	Ctsl	18;20;22;24;26;28;30;32;34;36;38;40;42;44;46;48;50;52;54;56;58;60;62;64	6437.1;6205.7;6581.4;6341.4;6575.1;7385.0;6323.4;6211.8;5166.6;5878.3;5891.0;5654.1;5936.0;6052.0;6704.4;6607.5;6633.6;7075.8;6732.3;5911.8;5646.7;5657.6;5471.0;5669.0	0.000173191	0.00372758	24	3	mogene_liver
10572130	Lpl	18;20;22;24;26;28;30;32;34;36;38;40;42;44;46;48;50;52;54;56;58;60;62;64	291.9;423.7;468.1;516.6;447.2;517.7;467.3;510.3;308.2;351.9;251.5;298.9;389.8;424.2;404.5;376.6;648.2;469.4;389.8;518.4;350.6;366.6;214.9;290.4	0.000279578	0.00554416	24	3	mogene_liver
10511886	Bhmt	18;20;22;24;26;28;30;32;34;36;38;40;42;44;46;48;50;52;54;56;58;60;62;64	10361.8;11804.8;12569.0;11582.7;12372.0;12310.4;11304.3;11432.0;9843.0;11047.9;11677.0;11007.4;11923.2;11581.1;12463.2;12400.3;12726.0;12458.9;11472.5;9829.4;10315.2;9112.2;9634.4;10303.8	0.000322162	0.00594128	26	23	mogene_liver
10472097	Fmnl2	18;20;22;24;26;28;30;32;34;36;38;40;42;44;46;48;50;52;54;56;58;60;62;64	315.0;354.8;383.5;395.6;349.6;400.7;322.0;290.5;255.4;306.1;286.5;315.1;340.8;368.6;348.6;315.7;360.3;379.5;342.4;295.1;249.3;294.3;258.7;289.7	0.000322162	0.00594128	26	0	mogene_liver
10444841	H2-Q10	18;20;22;24;26;28;30;32;34;36;38;40;42;44;46;48;50;52;54;56;58;60;62;64	2453.9;2321.4;2457.3;2358.1;2534.1;2494.2;2312.6;2205.2;2023.4;2075.8;2204.7;2330.4;2543.3;2484.1;2562.1;2439.4;2302.2;1950.8;2302.8;2227.6;2175.0;2105.7;2340.6;2383.9	0.000584053	0.00915634	22	0	mogene_liver
10607738	Car5b	18;20;22;24;26;28;30;32;34;36;38;40;42;44;46;48;50;52;54;56;58;60;62;64	199.7;218.2;226.9;264.6;255.0;284.0;242.8;244.4;143.2;230.0;175.4;213.9;264.4;303.0;303.1;277.0;260.2;311.3;240.7;239.0;187.9;189.2;198.4;205.4	0.000584053	0.00915634	22	3	mogene_liver
10448700	Gfer	18;20;22;24;26;28;30;32;34;36;38;40;42;44;46;48;50;52;54;56;58;60;62;64	704.3;720.6;761.2;775.9;685.4;701.6;693.0;623.6;531.2;652.7;626.6;704.6;646.6;695.3;745.8;710.0;711.3;655.6;608.6;670.6;530.4;662.8;744.4;714.7	0.0007792	0.0113036	22	23	mogene_liver
10457114	Bhmt	18;20;22;24;26;28;30;32;34;36;38;40;42;44;46;48;50;52;54;56;58;60;62;64	10219.1;11549.0;12352.2;11438.3;12178.8;12119.9;11071.7;11394.0;9763.5;10954.9;11616.5;10796.6;11681.9;11195.9;12116.5;12126.6;12509.9;12278.8;11310.6;9703.5;10170.4;8817.7;9424.4;10153.5	0.00103343	0.014014	26	0	mogene_liver
10381154	Cnp	18;20;22;24;26;28;30;32;34;36;38;40;42;44;46;48;50;52;54;56;58;60;62;64	393.8;409.5;487.0;480.2;470.7;584.3;438.5;410.7;315.4;410.8;366.5;386.3;400.7;474.6;425.9;467.8;391.6;426.9;403.6;339.5;331.4;328.4;374.5;401.7	0.00136277	0.0172007	22	2	mogene_liver
10441706	1700010I14Rik	18;20;22;24;26;28;30;32;34;36;38;40;42;44;46;48;50;52;54;56;58;60;62;64	44.2;49.1;62.5;58.1;50.1;57.9;45.6;44.4;42.0;44.3;45.4;43.3;43.3;55.0;51.9;46.9;57.7;46.7;48.2;40.7;45.2;41.2;44.0;40.4	0.0015749	0.0196343	26	0	mogene_liver
10585428	Dnaja4	18;20;22;24;26;28;30;32;34;36;38;40;42;44;46;48;50;52;54;56;58;60;62;64	316.7;265.0;260.7;294.0;262.9;230.2;247.4;252.0;205.2;267.7;333.9;319.4;317.5;267.9;282.0;268.8;299.3;237.0;214.2;246.0;260.4;287.7;281.6;287.6	0.00233065	0.0258077	26	18	mogene_liver
10373950	Nipsnap1	18;20;22;24;26;28;30;32;34;36;38;40;42;44;46;48;50;52;54;56;58;60;62;64	4528.7;4761.1;4835.6;4762.8;4874.3;4869.6;4514.9;4551.7;4248.1;4471.3;4487.5;4774.0;4471.6;4825.6;4887.5;4747.9;4566.2;4514.6;4675.1;4385.4;4640.6;4375.7;4507.4;4701.1	0.00233065	0.0258077	24	23	mogene_liver
10538965	Fabp1	18;20;22;24;26;28;30;32;34;36;38;40;42;44;46;48;50;52;54;56;58;60;62;64	9712.9;10131.7;9818.5;10121.2;10039.4;10272.4;10178.1;11424.8;11060.9;10911.7;10112.0;10447.6;10063.1;10226.9;10312.4;10231.2;10551.0;10251.8;10669.4;11071.7;10972.4;11411.4;10955.6;10468.6	0.00302354	0.0315263	26	9	mogene_liver
10393177	Acox1	18;20;22;24;26;28;30;32;34;36;38;40;42;44;46;48;50;52;54;56;58;60;62;64	9921.8;10077.1;10084.7;9548.7;9861.5;9891.6;9660.5;9619.1;9468.3;9563.9;9463.7;10010.2;10035.9;10118.3;10413.6;10276.0;9959.0;9932.8;10231.9;9973.5;9390.5;9456.5;9640.5;10033.8	0.00302354	0.0315263	26	21	mogene_liver
10577164	Gas6	18;20;22;24;26;28;30;32;34;36;38;40;42;44;46;48;50;52;54;56;58;60;62;64	885.1;830.8;852.2;778.3;731.1;694.2;673.3;701.9;566.3;731.3;673.4;720.4;777.6;862.5;843.8;884.3;652.4;667.7;728.1;682.3;655.6;762.3;754.8;897.0	0.00390216	0.0380333	22	23	mogene_liver
