# Supplementary material for: HNF4A defines tissue-specific circadian rhythms by beaconing BMAL1::CLOCK chromatin binding and shaping the rhythmic chromatin landscape
Source: Nat Commun. 2021 Nov 3;12:6350. doi: 10.1038/s41467-021-26567-3 (PMC8566521; doi:10.1038/s41467-021-26567-3)
Supplement: Supplementary file 6 — Supplementary Dataset 3 [file 41467_2021_26567_MOESM6_ESM.xlsx]

## Sheet: wt_enriched.peakAnn
PeakID (cmd=annotatePeaks.pl /project/mengqu_366/mengqu/chipseq/results/data_analysis/deeptools/wt_enriched.bed mm10)	Chr	Start	End	Strand	Peak Score	Focus Ratio/Region Size	Annotation	Detailed Annotation	Distance to TSS	Nearest PromoterID	Entrez ID	Nearest Unigene	Nearest Refseq	Nearest Ensembl	Gene Name	Gene Alias	Gene Description	Gene Type
8	chr14	18229655	18230154	+	0	NA	intron (NM_011584, intron 1 of 7)	MMERGLN-int|LTR|ERV1	9202	NM_011584	353187	Mm.26587	NM_011584	ENSMUSG00000021775	Nr1d2	RVR|Rev-erb	nuclear receptor subfamily 1, group D, member 2	protein-coding
436	chr4	151044726	151045225	+	0	NA	promoter-TSS (NM_001289877)	promoter-TSS (NM_001289877)	-310	NM_001289878	18628	Mm.121361	NM_011067	ENSMUSG00000028957	Per3	2810049O06Rik|mPer3	period circadian clock 3	protein-coding
2997	chr9	69289485	69289984	+	0	NA	promoter-TSS (NM_001289916)	promoter-TSS (NM_001289916)	-107	NM_001289916	19883	Mm.378450	NM_013646	ENSMUSG00000032238	Rora	9530021D13Rik|Nr1f1|ROR1|ROR2|ROR3|nmf267|sg|staggerer|tmgc26	RAR-related orphan receptor alpha	protein-coding
127	chr10	17722868	17723367	+	0	NA	promoter-TSS (NM_010828)	promoter-TSS (NM_010828)	-111	NM_010828	17684	Mm.272321	NM_010828	ENSMUSG00000039910	Cited2	AI835299|ER154-like|Mrg1|Msg2|p35srj	Cbp/p300-interacting transactivator, with Glu/Asp-rich carboxy-terminal domain, 2	protein-coding
1801	chr5	36194228	36194727	+	0	NA	intron (NM_030889, intron 2 of 26)	intron (NM_030889, intron 2 of 26)	-9544	NM_175249	76943	Mm.44242	NM_175249	ENSMUSG00000043430	Psapl1	2310020A21Rik	prosaposin-like 1	protein-coding
71	chr5	138994755	138995254	+	0	NA	promoter-TSS (NM_008808)	promoter-TSS (NM_008808)	-60	NM_008808	18590	Mm.2675	NM_008808	ENSMUSG00000025856	Pdgfa	PDGF-1	platelet derived growth factor, alpha	protein-coding
1648	chr6	72570920	72571419	+	0	NA	intron (NM_144917, intron 10 of 12)	ID_B1|SINE|B4	21522	NM_001271395	12332	Mm.18626	NM_007599	ENSMUSG00000056737	Capg	gCap39|mbh1	capping protein (actin filament), gelsolin-like	protein-coding
1481	chr2	73892178	73892677	+	0	NA	intron (NM_001025093, intron 1 of 14)	CpG	212	NM_001284371	11909	Mm.209903	NM_009715	ENSMUSG00000027104	Atf2	Atf-2|CRE-BP|Creb2|D130078H02Rik|D18875|Tg(Gzma-Klra1)7Wum|mXBP	activating transcription factor 2	protein-coding
3074	chr6	40325261	40325760	+	0	NA	promoter-TSS (NM_023538)	promoter-TSS (NM_023538)	32	NM_023538	69923	Mm.32840	NM_023538	ENSMUSG00000029916	Agk	2610037M15Rik|6720408I04Rik|AI465370|Mulk	acylglycerol kinase	protein-coding
2927	chr5	89883069	89883568	+	0	NA	promoter-TSS (NM_177872)	promoter-TSS (NM_177872)	16	NM_177872	330119	Mm.133062	NM_177872	ENSMUSG00000043635	Adamts3	1100001H14Rik|6330442E02Rik	a disintegrin-like and metallopeptidase (reprolysin type) with thrombospondin type 1 motif, 3	protein-coding
2266	chr11	69803686	69804185	+	0	NA	non-coding (NR_027913, exon 1 of 1)	non-coding (NR_027913, exon 1 of 1)	266	NR_027913	74341	Mm.280165	NR_027913		G630025P09Rik	4632403M07Rik	RIKEN cDNA G630025P09 gene	ncRNA
1178	chr14	50930925	50931424	+	0	NA	promoter-TSS (NM_001310506)	promoter-TSS (NM_001310506)	-325	NM_001310507	219024	Mm.239117	NM_001033271	ENSMUSG00000035953	Pip4p1	BC039161|Tmem55b	phosphatidylinositol-4,5-bisphosphate 4-phosphatase 1	protein-coding
2915	chr5	121545686	121546185	+	0	NA	promoter-TSS (NM_010765)	promoter-TSS (NM_010765)	-43	NM_010765	17165	Mm.272206	NM_010765	ENSMUSG00000029454	Mapkapk5	MK5|PRAK	MAP kinase-activated protein kinase 5	protein-coding
1387	chr3	96557558	96558057	+	0	NA	promoter-TSS (NM_023719)	promoter-TSS (NM_023719)	-150	NM_023719	56338	Mm.410189	NM_023719	ENSMUSG00000038393	Txnip	1200008J08Rik|AA682105|Hyplip1|THIF|Tbp-2|VDUP1	thioredoxin interacting protein	protein-coding
512	chr14	55575546	55576045	+	0	NA	exon (NM_026808, exon 1 of 2)	exon (NM_026808, exon 1 of 2)	121	NM_026808	68680	Mm.36758	NM_026808	ENSMUSG00000022215	Fitm1	1110028A07Rik|AV010547|Cg10671|Fit1	fat storage-inducing transmembrane protein 1	protein-coding
1932	chr8	69974351	69974850	+	0	NA	promoter-TSS (NM_001113346)	promoter-TSS (NM_001113346)	-217	NM_001113346	234366	Mm.270044	NM_145596	ENSMUSG00000036180	Gatad2a	1110066C11Rik|BC031407|C80248	GATA zinc finger domain containing 2A	protein-coding
463	chr12	91848787	91849286	+	0	NA	5' UTR (NM_011344, exon 1 of 21)	5' UTR (NM_011344, exon 1 of 21)	121	NM_001039089	20338	Mm.250605	NM_011344	ENSMUSG00000020964	Sel1l	AW493766|Sel1h|mKIAA4137	sel-1 suppressor of lin-12-like (C. elegans)	protein-coding
517	chr5	36484460	36484959	+	0	NA	promoter-TSS (NM_001170454)	promoter-TSS (NM_001170454)	121	NM_025725	66717	Mm.42368	NM_025725	ENSMUSG00000050677	Ccdc96	4921513E08Rik	coiled-coil domain containing 96	protein-coding
458	chr4	86874233	86874732	+	0	NA	promoter-TSS (NM_001290541)	promoter-TSS (NM_001290541)	68	NM_139306	230379	Mm.45019	NM_139306	ENSMUSG00000038007	Acer2	2410116I05Rik|Asah3l|CRG-L1|maCER2	alkaline ceramidase 2	protein-coding
2634	chr16	23988484	23988983	+	0	NA	5' UTR (NM_009744, exon 1 of 10)	5' UTR (NM_009744, exon 1 of 10)	119	NM_009744	12053	Mm.347398	NM_009744	ENSMUSG00000022508	Bcl6	Bcl5	B cell leukemia/lymphoma 6	protein-coding
1785	chr1	136345508	136346007	+	0	NA	5' UTR (NM_001347109, exon 1 of 18)	5' UTR (NM_001347109, exon 1 of 18)	347	NM_001347109	67886	Mm.144143	NM_001081360	ENSMUSG00000041570	Camsap2	1600013L13Rik|4930541M15Rik|Camsap1l1|mKIAA1078	calmodulin regulated spectrin-associated protein family, member 2	protein-coding
1250	chr2	180709925	180710424	+	0	NA	promoter-TSS (NM_001291432)	promoter-TSS (NM_001291432)	-52	NM_001289652	76425	Mm.41464	NM_029607	ENSMUSG00000027573	Gid8	2310003C23Rik|4833420G11Rik|AI451474|Twa1	GID complex subunit 8	protein-coding
1363	chr10	31445382	31445881	+	0	NA	intron (NM_009413, intron 1 of 6)	CpG	327	NM_001359365	21987	Mm.439966	NM_009413	ENSMUSG00000000296	Tpd52l1	D53	tumor protein D52-like 1	protein-coding
722	chr10	62110465	62110964	+	0	NA	5' UTR (NM_001358253, exon 1 of 4)	5' UTR (NM_001358253, exon 1 of 4)	254	NM_001358253	69894	Mm.294126	NM_027251	ENSMUSG00000020083	Fam241b	2010107G23Rik|AA545165	family with sequence similarity 241, member B	protein-coding
2507	chr18	10325245	10325744	+	0	NA	intron (NM_001083628, intron 1 of 32)	CpG	315	NM_001083628	381157	Mm.261535	NM_001083628	ENSMUSG00000042942	Greb1l	mKIAA4095	growth regulation by estrogen in breast cancer-like	protein-coding
3051	chr8	71558384	71558883	+	0	NA	exon (NM_001100462, exon 1 of 4)	exon (NM_001100462, exon 1 of 4)	238	NM_001100462	434325	Mm.33613	NM_001100462	ENSMUSG00000043664	Tmem221	-	transmembrane protein 221	protein-coding
1109	chr2	30077391	30077890	+	0	NA	Intergenic	CpG	-1058	NM_153805	263803	Mm.233843	NM_153805	ENSMUSG00000026785	Pkn3	AW209115|BC034126	protein kinase N3	protein-coding
2067	chr2	29619412	29619911	+	0	NA	promoter-TSS (NM_001362702)	promoter-TSS (NM_001362702)	-59	NM_054050	107746	Mm.298274	NM_054050	ENSMUSG00000039844	Rapgef1	4932418O06Rik|C3G|Grf2	Rap guanine nucleotide exchange factor (GEF) 1	protein-coding
1630	chr8	120315570	120316069	+	0	NA	Intergenic	Intergenic	-87589	NR_110496	434353	Mm.411793	NR_110496	ENSMUSG00000097960	A330074K22Rik	-	RIKEN cDNA A330074K22 gene	ncRNA
1597	chr4	45184920	45185419	+	0	NA	intron (NM_001081172, intron 1 of 15)	CpG	263	NM_001081172	666060	Mm.24783	NM_001081172	ENSMUSG00000035615	Frmpd1	BC031840|mKIAA0967	FERM and PDZ domain containing 1	protein-coding
3109	chr16	16896273	16896772	+	0	NA	promoter-TSS (NM_176833)	promoter-TSS (NM_176833)	53	NM_176833	68606	Mm.230296	NM_176833	ENSMUSG00000026181	Ppm1f	1110021B16Rik|4933427B07Rik|CaMKPase|Popx2|mKIAA0015	protein phosphatase 1F (PP2C domain containing)	protein-coding
728	chr13	96670361	96670860	+	0	NA	5' UTR (NM_001360165, exon 1 of 20)	5' UTR (NM_001360165, exon 1 of 20)	326	NM_001360165	15357	Mm.316652	NM_008255	ENSMUSG00000021670	Hmgcr	HMG-CoAR|Red	3-hydroxy-3-methylglutaryl-Coenzyme A reductase	protein-coding
1244	chr5	36186641	36187140	+	0	NA	intron (NM_030889, intron 2 of 26)	intron (NM_030889, intron 2 of 26)	-17131	NM_175249	76943	Mm.44242	NM_175249	ENSMUSG00000043430	Psapl1	2310020A21Rik	prosaposin-like 1	protein-coding
2154	chr10	128409513	128410012	+	0	NA	promoter-TSS (NM_027257)	promoter-TSS (NM_027257)	88	NM_027257	69917	Mm.46614	NM_027257	ENSMUSG00000025374	Nabp2	2610036N15Rik|Obfc2b|SSB1	nucleic acid binding protein 2	protein-coding
1638	chr12	102757359	102757858	+	0	NA	promoter-TSS (NM_025666)	promoter-TSS (NM_025666)	202	NM_001142939	100859931	Mm.291222	NM_001142939	ENSMUSG00000041716	Gm20604	AK010878-Moap1|MAP-1|Moap1	predicted gene 20604	protein-coding
742	chr6	113828433	113828932	+	0	NA	intron (NM_001036684, intron 2 of 19)	intron (NM_001036684, intron 2 of 19)	62857	NM_001036684	11941	Mm.321755	NM_009723	ENSMUSG00000030302	Atp2b2	D6Abb2e|Gena300|PMCA2|Tmy|dfw|jog|wms|wri	ATPase, Ca++ transporting, plasma membrane 2	protein-coding
29	chr11	97138966	97139465	+	0	NA	exon (NM_198100, exon 8 of 9)	exon (NM_198100, exon 8 of 9)	7204	NR_106094	102466822		NR_106094	ENSMUSG00000099286	Mir7235	Gm27986|mmu-mir-7235	microRNA 7235	ncRNA
350	chr6	136827721	136828220	+	0	NA	promoter-TSS (NM_178776)	promoter-TSS (NM_178776)	246	NM_021714	60321	Mm.141197	NM_021714	ENSMUSG00000030216	Wbp11	2510026P17Rik|D6Wsu113e|Npwbp|SIPP1	WW domain binding protein 11	protein-coding
1969	chr11	97280119	97280618	+	0	NA	exon (NM_008942, exon 1 of 23)	exon (NM_008942, exon 1 of 23)	208	NM_008942	19155	Mm.29824	NM_008942	ENSMUSG00000001441	Npepps	AAP-S|MP100|Psa|R74825|goku	aminopeptidase puromycin sensitive	protein-coding
1810	chr1	88701117	88701616	+	0	NA	exon (NM_177305, exon 1 of 1)	exon (NM_177305, exon 1 of 1)	825	NM_177305	320982	Mm.27968	NM_177305	ENSMUSG00000049866	Arl4c	A630084M22Rik|Arl7|LAK	ADP-ribosylation factor-like 4C	protein-coding
2203	chr11	98328419	98328918	+	0	NA	intron (NM_010895, intron 1 of 1)	CpG	977	NM_010895	18013	Mm.4814	NM_010895	ENSMUSG00000038255	Neurod2	Ndrf|bHLHa1	neurogenic differentiation 2	protein-coding
58	chr2	101678322	101678821	+	0	NA	5' UTR (NM_001303273, exon 1 of 7)	5' UTR (NM_001303273, exon 1 of 7)	151	NM_001303273	22034	Mm.292729	NM_009424	ENSMUSG00000027164	Traf6	2310003F17Rik|AI851288|C630032O20Rik	TNF receptor-associated factor 6	protein-coding
153	chr7	39552515	39553014	+	0	NA	Intergenic	CpG	34998	NM_001004139	70227	Mm.333800	NM_001004139	ENSMUSG00000068959	Zfp619	3000002G13Rik	zinc finger protein 619	protein-coding
2932	chr4	10694131	10694630	+	0	NA	intron (NR_045185, intron 4 of 4)	(CCTG)n|Simple_repeat|Simple_repeat	103422	NR_045185	73624	Mm.67392	NR_045185	ENSMUSG00000086080	1700123O12Rik	-	RIKEN cDNA 1700123O12 gene	ncRNA
2754	chr4	40143375	40143874	+	0	NA	intron (NM_007386, intron 1 of 20)	CpG	359	NM_007386	11428	Mm.331547	NM_007386	ENSMUSG00000028405	Aco1	Aco-1|Irebp|Irp1	aconitase 1	protein-coding
2387	chr14	70443109	70443608	+	0	NA	promoter-TSS (NR_029802)	promoter-TSS (NR_029802)	113	NM_025945	67065	Mm.20420	NM_025945	ENSMUSG00000000776	Polr3d	2810426M17Rik|44kDa|AI326118|AW489084|BN51T|RPC4|TSBN51	polymerase (RNA) III (DNA directed) polypeptide D	protein-coding
1546	chr3	98428124	98428623	+	0	NA	exon (NM_172863, exon 3 of 3)	exon (NM_172863, exon 3 of 3)	28658	NM_001111336	15495	Mm.14309	NM_008294	ENSMUSG00000095143	Hsd3b4	-	hydroxy-delta-5-steroid dehydrogenase, 3 beta- and steroid delta-isomerase 4	protein-coding
101	chr1	33814031	33814530	+	0	NA	intron (NM_133817, intron 1 of 14)	CpG	315	NM_133817	98403	Mm.289103	NM_133817	ENSMUSG00000042197	Zfp451	4930515K21Rik|4933435G09Rik|AI596398|COASTER|Kiaa0576-hp|Znf451|mKIAA1702	zinc finger protein 451	protein-coding
2994	chr2	168231279	168231778	+	0	NA	exon (NM_001160330, exon 1 of 1)	exon (NM_001160330, exon 1 of 1)	906	NM_001160330	69372	Mm.482182	NM_001160330	ENSMUSG00000074576	Mocs3	1700020H17Rik|Uba4	molybdenum cofactor synthesis 3	protein-coding
340	chr2	27206330	27206829	+	0	NA	intron (NM_138665, intron 17 of 20)	intron (NM_138665, intron 17 of 20)	40724	NM_138665	192166	Mm.278467	NM_138665	ENSMUSG00000009614	Sardh	-	sarcosine dehydrogenase	protein-coding
311	chr4	11156127	11156626	+	0	NA	promoter-TSS (NM_001199105)	promoter-TSS (NM_001199105)	-65	NM_001199105	60599	Mm.393018	NM_021897	ENSMUSG00000028211	Trp53inp1	2700057G22Rik|SIP|SIP18|SIP27|Stinp|Teap|p53DINP1	transformation related protein 53 inducible nuclear protein 1	protein-coding
825	chr4	34778135	34778634	+	0	NA	promoter-TSS (NM_001330757)	promoter-TSS (NM_001330757)	-18	NM_025471	66291	Mm.28071	NM_025471	ENSMUSG00000028295	Smim8	1810030N24Rik|2810406B13Rik	small integral membrane protein 8	protein-coding
917	chr10	80357838	80358337	+	0	NA	exon (NM_001347124, exon 2 of 15)	exon (NM_001347124, exon 2 of 15)	1628	NM_001347124	216166	Mm.17613	NM_183152	ENSMUSG00000035486	Plk5	6330514A18Rik	polo like kinase 5	protein-coding
2425	chr14	34310458	34310957	+	0	NA	promoter-TSS (NM_008133)	promoter-TSS (NM_008133)	-20	NM_008133	14661	Mm.10600	NM_008133	ENSMUSG00000021794	Glud1	AI118167|Gdh-X|Glud|Gludl	glutamate dehydrogenase 1	protein-coding
495	chr17	25878555	25879054	+	0	NA	exon (NM_001100454, exon 2 of 2)	exon (NM_001100454, exon 2 of 2)	2054	NM_001100454	215001	Mm.328871	NM_001100454	ENSMUSG00000071192	Wfikkn1	Gasp2|Wfikkn	WAP, FS, Ig, KU, and NTR-containing protein 1	protein-coding
1703	chr7	80198292	80198791	+	0	NA	promoter-TSS (NM_001360135)	promoter-TSS (NM_001360135)	100	NM_001360135	20352	Mm.275909	NM_013659	ENSMUSG00000030539	Sema4b	SemC|Semac|mKIAA1745	sema domain, immunoglobulin domain (Ig), transmembrane domain (TM) and short cytoplasmic domain, (semaphorin) 4B	protein-coding
2086	chr14	32597438	32597937	+	0	NA	Intergenic	CpG	-1721	NM_001347590	107751	Mm.119274	NM_001001796	ENSMUSG00000041730	Prrxl1	Drg11|Drgx	paired related homeobox protein-like 1	protein-coding
1322	chr2	137116945	137117444	+	0	NA	promoter-TSS (NM_013822)	promoter-TSS (NM_013822)	-674	NM_013822	16449	Mm.22398	NM_013822	ENSMUSG00000027276	Jag1	ABE2|Gsfabe2|Htu|Ozz|Ser-1	jagged 1	protein-coding
1816	chr2	81644606	81645105	+	0	NA	Intergenic	L1Md_F|LINE|L1	-408803	NM_175513	241514	Mm.119383	NM_175513	ENSMUSG00000070866	Zfp804a	C630007C17Rik|Znf804a	zinc finger protein 804A	protein-coding
2460	chr9	54950928	54951427	+	0	NA	promoter-TSS (NM_145229)	promoter-TSS (NM_145229)	-223	NM_145229	246735	Mm.473773	NM_145229	ENSMUSG00000044820	AY074887	Mcpr1	cDNA sequence AY074887	protein-coding
2510	chr7	98145066	98145565	+	0	NA	exon (NM_011010, exon 1 of 1)	exon (NM_011010, exon 1 of 1)	132	NM_011010	18378	Mm.440368	NM_011010	ENSMUSG00000074006	Omp	-	olfactory marker protein	protein-coding
1172	chr1	170174865	170175364	+	0	NA	promoter-TSS (NM_001305046)	promoter-TSS (NM_001305046)	-150	NM_001305045	107652	Mm.27969	NM_133806	ENSMUSG00000026670	Uap1	AA420407|AA437972|AGX-1|AGX-2|AGX1|AgX|ESTM38|SPAG2	UDP-N-acetylglucosamine pyrophosphorylase 1	protein-coding
2699	chr8	104908960	104909459	+	0	NA	Intergenic	(GCTG)n|Simple_repeat|Simple_repeat	-17051	NM_001163756	234673	Mm.441134	NM_172759	ENSMUSG00000031886	Ces2e	9030624L02Rik|Ces5	carboxylesterase 2E	protein-coding
2458	chr17	56475637	56476136	+	0	NA	intron (NM_001252455, intron 1 of 27)	CpG	594	NM_001252453	19280	Mm.258771	NM_011218	ENSMUSG00000013236	Ptprs	AL022616|PTP|PTP-NU3|PTPNU-3|PTPsigma|Ptpt9|R-PTP-S|RPTPsigma	protein tyrosine phosphatase, receptor type, S	protein-coding
1259	chr12	71111404	71111903	+	0	NA	intron (NM_029227, intron 1 of 4)	CpG	225	NM_029227	75266	Mm.402075	NM_029227	ENSMUSG00000021078	Tomm20l	4930553D19Rik	translocase of outer mitochondrial membrane 20-like	protein-coding
834	chr19	41801585	41802084	+	0	NA	intron (NM_001163495, intron 1 of 10)	CpG	250	NM_001163495	71085	Mm.21646	NM_027667	ENSMUSG00000025154	Arhgap19	4933411B03Rik|AI120128|AW546831|mFLJ00368	Rho GTPase activating protein 19	protein-coding
285	chr5	105699710	105700209	+	0	NA	promoter-TSS (NM_178701)	promoter-TSS (NM_178701)	-10	NM_001122768	231549	Mm.23837	NM_178701	ENSMUSG00000046079	Lrrc8d	2810473G09Rik|4930525N13Rik|A930019F03|Lrrc5	leucine rich repeat containing 8D	protein-coding
2976	chr6	40436048	40436547	+	0	NA	promoter-TSS (NM_001356375)	promoter-TSS (NM_001356375)	-162	NM_001356375	243780	Mm.333006	NM_175528	ENSMUSG00000037172	E330009J07Rik	AI841796|Lchn|mKIAA1147	RIKEN cDNA E330009J07 gene	protein-coding
2441	chr11	98795019	98795518	+	0	NA	promoter-TSS (NM_028722)	promoter-TSS (NM_028722)	-248	NM_001361931	74026	Mm.258352	NM_028722	ENSMUSG00000052915	Msl1	2810017F12Rik|4121402D02Rik|4930463F05Rik|AA682082|Msl-1	male specific lethal 1	protein-coding
2414	chr1	75219258	75219757	+	0	NA	promoter-TSS (NM_001313724)	promoter-TSS (NM_001313724)	-213	NM_001313724	22145	Mm.1155	NM_009447	ENSMUSG00000026202	Tuba4a	M[a]4|Tuba4	tubulin, alpha 4A	protein-coding
1216	chr5	135806589	135807088	+	0	NA	Intergenic	Intergenic	-11268	NM_021403	58212	Mm.271230	NM_021403	ENSMUSG00000039860	Srrm3	2900083I11Rik|AB041661|SRm300-like|Srrm2l	serine/arginine repetitive matrix 3	protein-coding
2285	chr12	84876707	84877206	+	0	NA	promoter-TSS (NM_013589)	promoter-TSS (NM_013589)	-465	NM_001370743	16997	Mm.3900	NM_013589	ENSMUSG00000002020	Ltbp2	AW208642	latent transforming growth factor beta binding protein 2	protein-coding
2274	chr8	57651734	57652233	+	0	NA	non-coding (NR_040698, exon 1 of 4)	non-coding (NR_040698, exon 1 of 4)	230	NR_040698	100502619	Mm.393851	NR_040698		AW046200	-	expressed sequence AW046200	ncRNA
2194	chr4	136218196	136218695	+	0	NA	intron (NM_001008232, intron 1 of 24)	intron (NM_001008232, intron 1 of 24)	12080	NM_001355698	230837	Mm.77788	NM_001008232	ENSMUSG00000036995	Asap3	9430088F20Rik|Ddefl1|Gm140|UPLC1	ArfGAP with SH3 domain, ankyrin repeat and PH domain 3	protein-coding
3092	chr10	44148708	44149207	+	0	NA	promoter-TSS (NM_001368305)	promoter-TSS (NM_001368305)	-129	NM_001368305	11630	Mm.292082	NM_172393	ENSMUSG00000019866	Crybg1	Aim1	crystallin beta-gamma domain containing 1	protein-coding
1135	chr19	6941697	6942196	+	0	NA	promoter-TSS (NM_001177360)	promoter-TSS (NM_001177360)	85	NM_007522	12015	Mm.4387	NM_007522	ENSMUSG00000024959	Bad	AI325008|Bbc2	BCL2-associated agonist of cell death	protein-coding
2002	chr10	39732601	39733100	+	0	NA	promoter-TSS (NR_038037)	promoter-TSS (NR_038037)	690	NM_011264	19714	Mm.439723	NM_011264	ENSMUSG00000019841	Rev3l	Rev|Rev3|Sez4	REV3 like, DNA directed polymerase zeta catalytic subunit	protein-coding
2864	chr17	47303514	47304013	+	0	NA	intron (NM_172622, intron 2 of 16)	intron (NM_172622, intron 2 of 16)	-65124	NM_001146211	64657	Mm.216250	NM_183086	ENSMUSG00000034729	Mrps10	1110038B19Rik|AW743084|Rpms10	mitochondrial ribosomal protein S10	protein-coding
1203	chr5	148959464	148959963	+	0	NA	Intergenic	Intergenic	9463	NR_040686	71473	Mm.90306	NR_040686	ENSMUSG00000079069	8430423G03Rik	-	RIKEN cDNA 8430423G03 gene	ncRNA
96	chr8	25754248	25754747	+	0	NA	promoter-TSS (NM_001361595)	promoter-TSS (NM_001361595)	17	NR_154462	100503003	Mm.401217	NR_154462		Gm17484	-	predicted gene, 17484	ncRNA
2088	chr19	46707213	46707712	+	0	NA	promoter-TSS (NM_020577)	promoter-TSS (NM_020577)	4	NM_020577	57344	Mm.28566	NM_020577	ENSMUSG00000003559	As3mt	2310045H08Rik|Cyt19	arsenic (+3 oxidation state) methyltransferase	protein-coding
1068	chr11	4135025	4135524	+	0	NA	exon (NM_001363143, exon 1 of 7)	exon (NM_001363143, exon 1 of 7)	114	NM_027859	71673	Mm.240586	NM_027859	ENSMUSG00000003581	Rnf215	0610009J22Rik|AW557025|C77903	ring finger protein 215	protein-coding
1667	chr2	105224078	105224577	+	0	NA	promoter-TSS (NM_001159638)	promoter-TSS (NM_001159638)	-15	NM_028747	74088	Mm.46188	NM_028747	ENSMUSG00000055312	Them7	0610012H03Rik	thioesterase superfamily member 7	protein-coding
2114	chr7	25267449	25267948	+	0	NA	promoter-TSS (NM_001302811)	promoter-TSS (NM_001302811)	-1	NM_001302811	71722	Mm.28833	NM_027882	ENSMUSG00000005442	Cic	1200010B10Rik|mKIAA0306	capicua transcriptional repressor	protein-coding
486	chr12	108306148	108306647	+	0	NA	5' UTR (NM_001044380, exon 1 of 9)	5' UTR (NM_001044380, exon 1 of 9)	127	NM_001044380	214305	Mm.36423	NM_001044380	ENSMUSG00000021260	Hhipl1	1600002O04Rik|AK129450|mKIAA1822	hedgehog interacting protein-like 1	protein-coding
2134	chr1	119053414	119053913	+	0	NA	promoter-TSS (NM_001081125)	promoter-TSS (NM_001081125)	-44	NM_001081125	14633	Mm.273292	NM_001081125	ENSMUSG00000048402	Gli2	-	GLI-Kruppel family member GLI2	protein-coding
1354	chr12	79006673	79007172	+	0	NA	intron (NM_178745, intron 1 of 2)	CpG	355	NM_178745	268567	Mm.341747	NM_178745	ENSMUSG00000046157	Tmem229b	6330442E10Rik|9830138K24|AU019070	transmembrane protein 229B	protein-coding
569	chr16	34573674	34574173	+	0	NA	Intergenic	CpG	-59896	NM_177357	545156	Mm.82274	NM_177357	ENSMUSG00000061751	Kalrn	2210407G14Rik|AV235988|DUET|E530005C20Rik|Gm539|Hapip|TRAD	kalirin, RhoGEF kinase	protein-coding
2359	chr2	158409493	158409992	+	0	NA	promoter-TSS (NM_001291138)	promoter-TSS (NM_001291138)	-111	NM_001291137	228850	Mm.398185	NM_177227	ENSMUSG00000027652	Ralgapb	AI507211|B230339M05Rik|p170	Ral GTPase activating protein, beta subunit (non-catalytic)	protein-coding
3111	chr8	35826530	35827029	+	0	NA	promoter-TSS (NM_027998)	promoter-TSS (NM_027998)	-220	NM_027998	71908	Mm.37817	NM_027998	ENSMUSG00000055976	Cldn23	2310014B08Rik	claudin 23	protein-coding
2045	chr10	4386535	4387034	+	0	NA	intron (NM_001033466, intron 1 of 2)	CpG	691	NM_001359811	381990	Mm.262466	NM_001033466	ENSMUSG00000075327	Zbtb2	Gm1103	zinc finger and BTB domain containing 2	protein-coding
1396	chr5	64092838	64093337	+	0	NA	exon (NM_025700, exon 1 of 14)	exon (NM_025700, exon 1 of 14)	148	NM_001356964	66681	Mm.2325	NM_025700	ENSMUSG00000029171	Pgm1	3230402E02Rik|Pgm-1|Pgm2	phosphoglucomutase 1	protein-coding
686	chr6	71143770	71144269	+	0	NA	intron (NM_178413, intron 1 of 9)	CpG	361	NM_001033929	232078	Mm.37547	NM_178413	ENSMUSG00000054474	Thnsl2	BC051244|TSH2	threonine synthase-like 2 (bacterial)	protein-coding
3149	chr7	44467776	44468275	+	0	NA	promoter-TSS (NM_001360604)	promoter-TSS (NM_001360604)	45	NM_001205070	66124	Mm.358691	NM_025368	ENSMUSG00000038695	Josd2	1110007C05Rik	Josephin domain containing 2	protein-coding
1760	chr3	87525246	87525745	+	0	NA	promoter-TSS (NM_001359750)	promoter-TSS (NM_001359750)	-83	NM_001083318	27049	Mm.219460	NM_012051	ENSMUSG00000003382	Etv3	AI414410|METS|Pe1	ets variant 3	protein-coding
2033	chr17	51179228	51179727	+	0	NA	promoter-TSS (NM_001285991)	promoter-TSS (NM_001285991)	-125	NM_001285991	72238	Mm.120650	NM_028162	ENSMUSG00000023923	Tbc1d5	1600014N05Rik	TBC1 domain family, member 5	protein-coding
391	chr15	36496547	36497046	+	0	NA	promoter-TSS (NM_175134)	promoter-TSS (NM_175134)	-5	NM_175134	68839	Mm.396537	NM_175134	ENSMUSG00000048307	Ankrd46	1110054N06Rik|AI314978|AI987733	ankyrin repeat domain 46	protein-coding
943	chr3	58691922	58692421	+	0	NA	promoter-TSS (NR_045167)	promoter-TSS (NR_045167)	217	NM_009174	20439	Mm.2847	NM_009174	ENSMUSG00000036432	Siah2	AA415433|Sinh2	siah E3 ubiquitin protein ligase 2	protein-coding
2676	chr2	18690181	18690680	+	0	NA	Intergenic	CpG	-8592	NM_001001334	381350	Mm.330024	NM_001001334	ENSMUSG00000037708	Spag6	Spag6l	sperm associated antigen 6	protein-coding
1887	chr16	33966658	33967157	+	0	NA	exon (NM_009471, exon 1 of 6)	exon (NM_009471, exon 1 of 6)	131	NM_001348087	22247	Mm.13145	NM_009471	ENSMUSG00000022814	Umps	1700095D23Rik|AA408257|AL033308|BB164745	uridine monophosphate synthetase	protein-coding
2907	chr4	134081664	134082163	+	0	NA	intron (NM_001162970, intron 11 of 19)	CpG	13160	NM_013706	23833	Mm.24130	NM_013706	ENSMUSG00000000682	Cd52	AI463198|B7|B7-Ag|CAMPATH-1|CLS1|MB7	CD52 antigen	protein-coding
1375	chr11	119991133	119991632	+	0	NA	intron (NM_001037754, intron 6 of 13)	intron (NM_001037754, intron 6 of 13)	-23385	NR_037225	100526518		NR_037225	ENSMUSG00000105524	Mir3065	mir-3065|mmu-mir-3065	microRNA 3065	ncRNA
180	chr8	84985768	84986267	+	0	NA	Intergenic	CpG	-4569	NM_001363498	170833	Mm.247775	NM_133255	ENSMUSG00000052566	Hook2	A630054I03Rik|mHK2	hook microtubule tethering protein 2	protein-coding
1585	chr12	72084547	72085046	+	0	NA	exon (NM_026038, exon 1 of 5)	exon (NM_026038, exon 1 of 5)	517	NM_026038	67217	Mm.286120	NM_026038	ENSMUSG00000019718	L3hypdh	2810055F11Rik	L-3-hydroxyproline dehydratase (trans-)	protein-coding
2939	chr8	120414067	120414566	+	0	NA	Intergenic	Intergenic	-74550	NM_198671	382034	Mm.334856	NM_198671	ENSMUSG00000031822	Gse1	2210013I18Rik|mKIAA0182	genetic suppressor element 1, coiled-coil protein	protein-coding
1877	chr12	110601519	110602018	+	0	NA	exon (NM_030238, exon 1 of 77)	exon (NM_030238, exon 1 of 77)	373	NM_030238	13424	Mm.181430	NM_030238	ENSMUSG00000018707	Dync1h1	9930018I23Rik|AI894280|DHC1|DHC1a|DNCL|Dnchc1|Dnec1|Dnecl|Loa|MAP1C|P22|Swl|mKIAA0325	dynein cytoplasmic 1 heavy chain 1	protein-coding
246	chr10	50592696	50593195	+	0	NA	intron (NM_198007, intron 1 of 41)	CpG	276	NM_198007	77987	Mm.222497	NM_198007	ENSMUSG00000038774	Ascc3	ASC1p200|B630009I04Rik|BC023451|D430001L07Rik|D630041L21|Helic1|RNAH	activating signal cointegrator 1 complex subunit 3	protein-coding
2705	chr5	120625537	120626036	+	0	NA	exon (NM_028041, exon 16 of 20)	exon (NM_028041, exon 16 of 20)	8449	NM_001195094	546886	Mm.464847	NM_001195094	ENSMUSG00000094282	Cfap73	Ccdc42b|Gm5988	cilia and flagella associated protein 73	protein-coding
2227	chr9	83531597	83532096	+	0	NA	Intergenic	RMER1B|Other|Other	-16492	NM_172507	212531	Mm.491246	NM_172507	ENSMUSG00000032261	Sh3bgrl2	A930014C21Rik|AA408038|B930089I21	SH3 domain binding glutamic acid-rich protein like 2	protein-coding
690	chr11	98836642	98837141	+	0	NA	5' UTR (NM_001080925, exon 1 of 15)	5' UTR (NM_001080925, exon 1 of 15)	106	NM_001080925	268480	Mm.340766	NM_001080925	ENSMUSG00000038020	Rapgefl1	B230105J10	Rap guanine nucleotide exchange factor (GEF)-like 1	protein-coding
1168	chr10	83648467	83648966	+	0	NA	promoter-TSS (NM_145220)	promoter-TSS (NM_145220)	-52	NM_145220	216190	Mm.282985	NM_145220	ENSMUSG00000020263	Appl2	DIP13 beta|Dip3 beta|Dip3b	adaptor protein, phosphotyrosine interaction, PH domain and leucine zipper containing 2	protein-coding
61	chr4	132973755	132974254	+	0	NA	promoter-TSS (NM_010208)	promoter-TSS (NM_010208)	-91	NM_010208	14191	Mm.271665	NM_010208	ENSMUSG00000028874	Fgr	Ali18|Mhdaali18	FGR proto-oncogene, Src family tyrosine kinase	protein-coding
536	chr12	84772899	84773398	+	0	NA	promoter-TSS (NM_028863)	promoter-TSS (NM_028863)	-36	NM_023409	67963	Mm.282556	NM_023409	ENSMUSG00000021242	Npc2	2700012J19Rik|AA408070|AU045843|HE1	NPC intracellular cholesterol transporter 2	protein-coding
1767	chr17	28806594	28807093	+	0	NA	exon (NM_001081315, exon 2 of 13)	exon (NM_001081315, exon 2 of 13)	5717	NM_001081315	268936	Mm.291877	NM_199061	ENSMUSG00000063952	Brpf3	AI413466|AW493400|mKIAA1286	bromodomain and PHD finger containing, 3	protein-coding
1653	chr6	89595116	89595615	+	0	NA	intron (NM_001167736, intron 1 of 6)	CpG	287	NM_025351	66098	Mm.20313	NM_025351	ENSMUSG00000030086	Chchd6	0710001P09Rik|1700021B03Rik|Micos25	coiled-coil-helix-coiled-coil-helix domain containing 6	protein-coding
2237	chr15	83117303	83117802	+	0	NA	TTS (NM_023475)	TTS (NM_023475)	5249	NM_001358061	74778	Mm.30056	NM_029101	ENSMUSG00000018040	Rrp7a	1110014J01Rik|AA408146|Kheg1	ribosomal RNA processing 7 homolog A (S. cerevisiae)	protein-coding
1688	chr15	76294381	76294880	+	0	NA	exon (NM_001195537, exon 1 of 7)	exon (NM_001195537, exon 1 of 7)	258	NM_001195537	100503915	Mm.393455	NM_001195537	ENSMUSG00000071724	Smpd5	Gm10345|MA-nSMase	sphingomyelin phosphodiesterase 5	protein-coding
2394	chr2	74578376	74578875	+	0	NA	intron (NM_001110209, intron 1 of 13)	CpG	323	NM_001110209	69605	Mm.156113	NM_027133	ENSMUSG00000009207	Lnpk	2310011O18Rik|4921514L11Rik|9530051D01Rik|AI666268|Lnp|Lnpk1|Ul|ulnaless	lunapark, ER junction formation factor	protein-coding
1266	chr4	82859277	82859776	+	0	NA	non-coding (NR_149737, exon 1 of 8)	non-coding (NR_149737, exon 1 of 8)	147	NR_149737	68268	Mm.32047	NM_026647	ENSMUSG00000028403	Zdhhc21	9130404H11Rik|AL024349|D130004H04Rik|dep	zinc finger, DHHC domain containing 21	protein-coding
2654	chr3	35754081	35754580	+	0	NA	non-coding (NR_151627, exon 1 of 32)	non-coding (NR_151627, exon 1 of 32)	267	NM_029570	76295	Mm.239416	NM_029570	ENSMUSG00000037400	Atp11b	1110019I14Rik|ATPIF|ATPIR|mKIAA0956	ATPase, class VI, type 11B	protein-coding
2958	chr11	100319977	100320476	+	0	NA	intron (NM_011508, intron 1 of 3)	CpG	277	NM_011508	20918	Mm.13886	NM_011508	ENSMUSG00000035530	Eif1	Sui1-rs1	eukaryotic translation initiation factor 1	protein-coding
1458	chr11	104550004	104550503	+	0	NA	promoter-TSS (NM_010858)	promoter-TSS (NM_010858)	367	NM_001285990	217232	Mm.89845	NM_145436	ENSMUSG00000020687	Cdc27	AI452358|APC3|BC023187	cell division cycle 27	protein-coding
444	chr8	44937911	44938410	+	0	NA	Intergenic	CpG	-12048	NM_001081286	14107	Mm.27365	NM_001081286	ENSMUSG00000070047	Fat1	2310038E12Rik|AU023433|Fath|mFat1	FAT atypical cadherin 1	protein-coding
508	chr3	89147661	89148160	+	0	NA	exon (NM_008227, exon 8 of 8)	exon (NM_008227, exon 8 of 8)	11287	NM_001099779	18770	Mm.383180	NM_013631	ENSMUSG00000041237	Pklr	Pk-1|Pk1|R-PK	pyruvate kinase liver and red blood cell	protein-coding
1336	chr6	23253846	23254345	+	0	NA	Intergenic	CpG	-5831	NM_028462	73191	Mm.55115	NM_028462	ENSMUSG00000029697	Fezf1	3110069A13Rik|Fez|Zfp312-like|fez-like	Fez family zinc finger 1	protein-coding
39	chr18	69344064	69344563	+	0	NA	promoter-TSS (NM_013685)	promoter-TSS (NM_013685)	-179	NM_013685	21413	Mm.4269	NM_013685	ENSMUSG00000053477	Tcf4	5730422P05Rik|ASP-I2|E2-2|E2.2|ITF-2|ITF-2b|ITF2|ME2|MITF-2A|MITF-2B|SEF-2|SEF2|SEF2-1|TFE|Tcf-4|bHLHb19	transcription factor 4	protein-coding
1089	chr5	114127949	114128448	+	0	NA	promoter-TSS (NM_175016)	promoter-TSS (NM_175016)	20	NM_001359940	231642	Mm.332593	NM_175016	ENSMUSG00000044339	Alkbh2	9530023G02|AU016977|Abh2|mABH2	alkB homolog 2, alpha-ketoglutarate-dependent dioxygenase	protein-coding
558	chr13	48968343	48968842	+	0	NA	promoter-TSS (NM_001033268)	promoter-TSS (NM_001033268)	480	NR_015601	68128	Mm.426304	NR_015601		Fam120aos	C030044B11Rik	family with sequence similarity 120A, opposite strand	ncRNA
12	chr6	108519195	108519694	+	0	NA	exon (NM_010585, exon 59 of 62)	exon (NM_010585, exon 59 of 62)	29701	NR_106121	102465766		NR_106121	ENSMUSG00000105697	Mir7661	mmu-mir-7661	microRNA 7661	ncRNA
3036	chr8	70794502	70795001	+	0	NA	Intergenic	Intergenic	-2318	NM_199308	546071	Mm.250731	NM_199308	ENSMUSG00000031833	Mast3	BC024265|mKIAA0561	microtubule associated serine/threonine kinase 3	protein-coding
1554	chr17	33781121	33781620	+	0	NA	exon (NM_020581, exon 1 of 7)	exon (NM_020581, exon 1 of 7)	205	NM_020581	57875	Mm.196189	NM_020581	ENSMUSG00000002289	Angptl4	Arp4|Bk89|Fiaf|Hfarp|Ng27|Pgar|Pgarg|Pp1158	angiopoietin-like 4	protein-coding
2168	chr10	63022914	63023413	+	0	NA	intron (NM_001079824, intron 1 of 9)	CpG	686	NM_001079824	432467	Mm.274784	NM_001079824	ENSMUSG00000020069	Hnrnph3	AA693301|AI666703|Hnrph3	heterogeneous nuclear ribonucleoprotein H3	protein-coding
573	chr15	102670665	102671164	+	0	NA	TTS (NR_030460)	TTS (NR_030460)	133	NM_026468	67942	Mm.10314	NM_026468	ENSMUSG00000062683	Atp5g2	1810041M08Rik|Atp5mc2	ATP synthase, H+ transporting, mitochondrial F0 complex, subunit C2 (subunit 9)	protein-coding
2710	chr10	61720231	61720730	+	0	NA	promoter-TSS (NM_153779)	promoter-TSS (NM_153779)	-169	NM_153779	71361	Mm.286309	NM_153779	ENSMUSG00000020085	Aifm2	5430437E11Rik|Amid|D730001I10Rik|PRG3	apoptosis-inducing factor, mitochondrion-associated 2	protein-coding
1084	chr2	68674437	68674936	+	0	NA	intron (NM_183113, intron 7 of 28)	L1Md_F2|LINE|L1	16802	NM_183113	75721	Mm.65456	NM_183113	ENSMUSG00000079324	4932414N04Rik	-	RIKEN cDNA 4932414N04 gene	protein-coding
638	chr4	9668614	9669113	+	0	NA	exon (NM_001177856, exon 1 of 5)	exon (NM_001177856, exon 1 of 5)	299	NM_023066	65973	Mm.222206	NM_023066	ENSMUSG00000028207	Asph	2310005F16Rik|3110001L23Rik|AI848629|AW261690|AW561901|BAH|C79816|cI-37	aspartate-beta-hydroxylase	protein-coding
2350	chr11	119913578	119914077	+	0	NA	promoter-TSS (NM_001085498)	promoter-TSS (NM_001085498)	17	NM_001085498	208092	Mm.306673	NM_001085498	ENSMUSG00000025371	Chmp6	2400004G01Rik	charged multivesicular body protein 6	protein-coding
875	chr4	130275011	130275510	+	0	NA	promoter-TSS (NM_001253386)	promoter-TSS (NM_001253386)	-40	NM_001253386	230779	Mm.45132	NM_172702	ENSMUSG00000023232	Serinc2	2310004K20Rik|AW121759|FKSG84|TDE2|Tde2l	serine incorporator 2	protein-coding
2479	chr2	154436640	154437139	+	0	NA	intron (NM_001285446, intron 1 of 10)	CpG	405	NM_009823	12396	Mm.29914	NM_009823	ENSMUSG00000038533	Cbfa2t2	A430091M07|C330013D05Rik|Cbfa2t2h|MTGR1	CBFA2/RUNX1 translocation partner 2	protein-coding
1522	chr7	27228120	27228619	+	0	NA	exon (NM_181593, exon 1 of 7)	exon (NM_181593, exon 1 of 7)	248	NM_181593	233011	Mm.30963	NM_181593	ENSMUSG00000003752	Itpkc	9130023N17Rik|IP3K C	inositol 1,4,5-trisphosphate 3-kinase C	protein-coding
1	chr4	63221509	63222008	+	0	NA	intron (NM_025685, intron 2 of 60)	intron (NM_025685, intron 2 of 60)	6346	NM_025685	373864	Mm.194116	NM_025685	ENSMUSG00000045672	Col27a1	5730512J02Rik|AI449266	collagen, type XXVII, alpha 1	protein-coding
506	chr19	4096921	4097420	+	0	NA	promoter-TSS (NM_026373)	promoter-TSS (NM_026373)	-181	NM_026373	52004	Mm.29609	NM_026373	ENSMUSG00000024856	Cdk2ap2	5830466O21Rik|D19Ertd144e|Doc-1r	CDK2-associated protein 2	protein-coding
136	chr19	6284567	6285066	+	0	NA	intron (NM_010119, intron 2 of 4)	intron (NM_010119, intron 2 of 4)	7920	NM_010119	13660	Mm.30169	NM_010119	ENSMUSG00000024772	Ehd1	AA409636|Past1|RME-1	EH-domain containing 1	protein-coding
116	chr7	90129957	90130456	+	0	NA	promoter-TSS (NM_146194)	promoter-TSS (NM_146194)	-7	NM_001252523	233489	Mm.235175	NM_146194	ENSMUSG00000039361	Picalm	CALM|CLTH|PAP180|fit-1|fit1|mKIAA4114	phosphatidylinositol binding clathrin assembly protein	protein-coding
1197	chr13	93771758	93772257	+	0	NA	exon (NM_009712, exon 1 of 8)	exon (NM_009712, exon 1 of 8)	328	NM_009712	11881	Mm.300178	NM_009712	ENSMUSG00000042082	Arsb	1110007C02Rik|AI480648|As-1|As-1r|As-1s|As-1t|As1|As1-r|As1-s|As1-t|Asr-1|Ast-1	arylsulfatase B	protein-coding
1580	chr8	119699838	119700337	+	0	NA	promoter-TSS (NM_026922)	promoter-TSS (NM_026922)	78	NM_026922	69047	Mm.46251	NM_026922	ENSMUSG00000034112	Atp2c2	1810010G06Rik|Spca2|mKIAA0703	ATPase, Ca++ transporting, type 2C, member 2	protein-coding
2937	chr4	136206223	136206722	+	0	NA	5' UTR (NM_001355698, exon 1 of 25)	5' UTR (NM_001355698, exon 1 of 25)	107	NM_001355698	230837	Mm.77788	NM_001008232	ENSMUSG00000036995	Asap3	9430088F20Rik|Ddefl1|Gm140|UPLC1	ArfGAP with SH3 domain, ankyrin repeat and PH domain 3	protein-coding
2419	chr1	133046125	133046624	+	0	NA	5' UTR (NM_001099276, exon 1 of 33)	5' UTR (NM_001099276, exon 1 of 33)	362	NM_001099276	240752	Mm.387308	NM_001099276	ENSMUSG00000026447	Pik3c2b	C330011J12Rik|Gm199|PI3K-C2beta|PI3KC2beta	phosphatidylinositol-4-phosphate 3-kinase catalytic subunit type 2 beta	protein-coding
2146	chr12	69184338	69184837	+	0	NA	promoter-TSS (NM_025589)	promoter-TSS (NM_025589)	429	NM_146035	217664	Mm.206642	NM_146035	ENSMUSG00000043998	Mgat2	AA407964|CDGS2|GLCNACTII|GNT-II|GNT2	mannoside acetylglucosaminyltransferase 2	protein-coding
661	chr14	118137176	118137675	+	0	NA	intron (NM_021434, intron 1 of 8)	CpG	298	NM_021434	58245	Mm.275411	NM_021434	ENSMUSG00000022131	Gpr180	AB041545|E130016I23Rik|Itr	G protein-coupled receptor 180	protein-coding
2845	chr15	44619358	44619857	+	0	NA	promoter-TSS (NM_019480)	promoter-TSS (NM_019480)	-34	NM_019480	55960	Mm.287896	NM_019480	ENSMUSG00000022339	Ebag9	AI835379|Rcas1	estrogen receptor-binding fragment-associated gene 9	protein-coding
2482	chr7	62419462	62419961	+	0	NA	exon (NM_011746, exon 1 of 1)	exon (NM_011746, exon 1 of 1)	442	NM_011746	22652	Mm.146	NM_011746	ENSMUSG00000070527	Mkrn3	D7H15S9-1|Zfp127	makorin, ring finger protein, 3	protein-coding
2719	chr9	58204587	58205086	+	0	NA	promoter-TSS (NM_001161541)	promoter-TSS (NM_001161541)	-517	NM_001161541	320563	Mm.186499	NM_177193	ENSMUSG00000051243	Islr2	B930052A04Rik|Linx|Mbu-3|mKIAA1465	immunoglobulin superfamily containing leucine-rich repeat 2	protein-coding
1935	chr13	52834230	52834729	+	0	NA	TTS (NM_016709)	TTS (NM_016709)	-77274	NR_027893	105404	Mm.184173	NR_027893		BB123696	-	expressed sequence BB123696	ncRNA
2690	chr5	53267065	53267564	+	0	NA	exon (NM_001145433, exon 1 of 3)	exon (NM_001145433, exon 1 of 3)	208	NM_001145433	66278	Mm.27900	NM_001145433	ENSMUSG00000061461	Smim20	1110067B18Rik|1810013D10Rik|N28078	small integral membrane protein 20	protein-coding
581	chr11	116110000	116110499	+	0	NA	promoter-TSS (NM_001205081)	promoter-TSS (NM_001205081)	-14	NM_172570	217333	Mm.347770	NM_172570	ENSMUSG00000020773	Trim47	2210023F24Rik	tripartite motif-containing 47	protein-coding
2727	chr3	142700883	142701382	+	0	NA	promoter-TSS (NM_001293560)	promoter-TSS (NM_001293560)	84	NM_001293560	229905	Mm.289643	NM_173763	ENSMUSG00000040213	Kyat3	Ccbl2|KATIII|Kat3	kynurenine aminotransferase 3	protein-coding
308	chr2	30377631	30378130	+	0	NA	intron (NM_001242407, intron 9 of 15)	intron (NM_001242407, intron 9 of 15)	13545	NM_175392	108958	Mm.254974	NM_175392	ENSMUSG00000026858	Miga2	5730472N09Rik|AA408683|AI790341|C9orf54|Fam73b|R74766	mitoguardin 2	protein-coding
678	chr6	92214659	92215158	+	0	NA	promoter-TSS (NM_030081)	promoter-TSS (NM_030081)	-38	NM_030081	78287	Mm.290734	NM_030081	ENSMUSG00000014550	Rbsn	5330426D11Rik|Zfyve20	rabenosyn, RAB effector	protein-coding
1517	chr2	129065840	129066339	+	0	NA	promoter-TSS (NM_001370941)	promoter-TSS (NM_001370941)	142	NM_027192	69737	Mm.33909	NM_027192	ENSMUSG00000027394	Ttl	2410003M22Rik|2700049H19Rik|AI848570	tubulin tyrosine ligase	protein-coding
2808	chr1	88205415	88205914	+	0	NA	promoter-TSS (NM_008299)	promoter-TSS (NM_008299)	84	NM_008299	15504	Mm.439983	NM_008299	ENSMUSG00000081984	Dnajb3	Hsj3|MSJ-1|Msj1	DnaJ heat shock protein family (Hsp40) member B3	protein-coding
3025	chr19	41847006	41847505	+	0	NA	exon (NM_177603, exon 1 of 1)	exon (NM_177603, exon 1 of 1)	877	NM_177603	212398	Mm.222723	NM_177603	ENSMUSG00000047604	Frat2	-	frequently rearranged in advanced T cell lymphomas 2	protein-coding
3004	chr7	45540861	45541360	+	0	NA	exon (NM_148927, exon 12 of 20)	exon (NM_148927, exon 12 of 20)	-13818	NM_025330	66065	Mm.285710	NM_025330	ENSMUSG00000030825	Hsd17b14	0610039E24Rik|Dhrs10|retSDR3	hydroxysteroid (17-beta) dehydrogenase 14	protein-coding
1975	chr1	58392703	58393202	+	0	NA	promoter-TSS (NM_025824)	promoter-TSS (NM_025824)	54	NM_025824	66882	Mm.21848	NM_025824	ENSMUSG00000051223	Bzw1	1200015E15Rik|mKIAA0005	basic leucine zipper and W2 domains 1	protein-coding
2910	chr15	102243350	102243849	+	0	NA	intron (NM_011244, intron 3 of 9)	intron (NM_011244, intron 3 of 9)	2901	NM_001042727	19411	Mm.1273	NM_011244	ENSMUSG00000001288	Rarg	Nr1b3|RAR-gamma|RARD|RARgamma2	retinoic acid receptor, gamma	protein-coding
1973	chr11	76027433	76027932	+	0	NA	promoter-TSS (NM_029658)	promoter-TSS (NM_029658)	100	NM_029658	76566	Mm.34131	NM_029658	ENSMUSG00000020846	Rflnb	1500005K14Rik|Fam101b|RefilinB|cfm	refilin B	protein-coding
1991	chr16	58727976	58728475	+	0	NA	intron (NR_045517, intron 1 of 4)	CpG	315	NM_001252451	224250	Mm.29482	NM_171826	ENSMUSG00000022744	Cldnd1	1110019C08Rik|AA407103|AI849195|AW489850|Cldn25	claudin domain containing 1	protein-coding
3027	chr6	30738013	30738512	+	0	NA	5' UTR (NM_008590, exon 1 of 12)	5' UTR (NM_008590, exon 1 of 12)	209	NM_001252292	17294	Mm.335639	NM_008590	ENSMUSG00000051855	Mest	AA408879|AI256745|Peg1	mesoderm specific transcript	protein-coding
927	chr1	193035299	193035798	+	0	NA	intron (NM_181546, intron 1 of 7)	CpG	227	NM_001301370	329324	Mm.76710	NM_181546	ENSMUSG00000016200	Syt14	B230320I09Rik|sytXIV	synaptotagmin XIV	protein-coding
301	chr13	100124790	100125289	+	0	NA	intron (NM_011420, intron 1 of 8)	CpG	184	NM_011420	20595	Mm.2025	NM_011420	ENSMUSG00000021645	Smn1	AI849087|Gemin1|Smn	survival motor neuron 1	protein-coding
2302	chr10	20954134	20954633	+	0	NA	intron (NM_001358561, intron 1 of 22)	intron (NM_001358561, intron 1 of 22)	1836	NM_001358561	52906	Mm.253280	NM_026203	ENSMUSG00000019986	Ahi1	1700015F03Rik|Ahi-1|D10Bwg0629e	Abelson helper integration site 1	protein-coding
51	chr4	43349144	43349643	+	0	NA	intron (NM_177195, intron 15 of 28)	RMER1B|Other|Other	-32589	NM_001037709	100213	Mm.235730	NM_199057	ENSMUSG00000035969	Rusc2	AI840675|mKIAA0375	RUN and SH3 domain containing 2	protein-coding
1758	chr16	52452646	52453145	+	0	NA	5' UTR (NM_001331110, exon 1 of 15)	5' UTR (NM_001331110, exon 1 of 15)	186	NM_009655	11658	Mm.288282	NM_009655	ENSMUSG00000022636	Alcam	AI853494|BEN|CD166|DM-GRASP|MuSC|SC1	activated leukocyte cell adhesion molecule	protein-coding
1822	chr18	12333783	12334282	+	0	NA	promoter-TSS (NM_010680)	promoter-TSS (NM_010680)	98	NM_010680	16774	Mm.42012	NM_010680	ENSMUSG00000024421	Lama3	Lama3B|[a]3B	laminin, alpha 3	protein-coding
456	chr2	92370794	92371293	+	0	NA	promoter-TSS (NM_172670)	promoter-TSS (NM_172670)	14	NM_001290774	228366	Mm.31158	NM_172670	ENSMUSG00000040434	Large2	5730485C17Rik|AI891893|Gyltl1b|Largel|mKIAA4105	LARGE xylosyl- and glucuronyltransferase 2	protein-coding
3063	chr9	100445991	100446490	+	0	NA	Intergenic	Intergenic	40233	NM_001033543	213208	Mm.242896	NM_001033543	ENSMUSG00000044244	Il20rb	AV228068|Fndc6|Gm186|Il20R2	interleukin 20 receptor beta	protein-coding
2745	chr14	8213848	8214347	+	0	NA	promoter-TSS (NM_001305936)	promoter-TSS (NM_001305936)	16	NM_027782	71393	Mm.292712	NM_027782	ENSMUSG00000021752	Kctd6	5430433B02Rik|AU044285	potassium channel tetramerisation domain containing 6	protein-coding
652	chr11	97362928	97363427	+	0	NA	exon (NM_138657, exon 1 of 10)	exon (NM_138657, exon 1 of 10)	885	NM_138657	192157	Mm.34339	NM_138657	ENSMUSG00000038485	Socs7	2310063P06Rik|C85125|Nap4	suppressor of cytokine signaling 7	protein-coding
1033	chr7	45154135	45154634	+	0	NA	promoter-TSS (NM_001278207)	promoter-TSS (NM_001278207)	81	NM_001278207	68845	Mm.181689	NM_029406	ENSMUSG00000003423	Pih1d1	1110061L23Rik|4933413A04Rik|Nop17	PIH1 domain containing 1	protein-coding
2736	chr2	132578101	132578600	+	0	NA	promoter-TSS (NM_001355648)	promoter-TSS (NM_001355648)	-102	NM_001355652	74182	Mm.211211	NM_027096	ENSMUSG00000027346	Gpcpd1	2310004G06Rik|2310032D16Rik|AU015213|Gde5|Prei4|mKIAA1434	glycerophosphocholine phosphodiesterase 1	protein-coding
2400	chr6	100287625	100288124	+	0	NA	promoter-TSS (NM_019743)	promoter-TSS (NM_019743)	-516	NM_019743	56353	Mm.321633	NM_019743	ENSMUSG00000072872	Rybp	2410018J24Rik|DEDAF|YEAF1	RING1 and YY1 binding protein	protein-coding
2258	chr2	32066126	32066625	+	0	NA	TTS (NM_175511)	TTS (NM_175511)	-1464	NR_151494	241303	Mm.250441	NM_175511	ENSMUSG00000050592	Fam78a	A130092J06Rik	family with sequence similarity 78, member A	protein-coding
2034	chr12	110373327	110373826	+	0	NA	Intergenic	CpG	-73648	NM_001364204	26931	Mm.240396	NM_012023	ENSMUSG00000017843	Ppp2r5c	2610043M05Rik|2700063L20Rik|AI060890|AW545884|C85228|D12Bwg0916e	protein phosphatase 2, regulatory subunit B', gamma	protein-coding
1539	chr14	27622043	27622542	+	0	NA	promoter-TSS (NM_001347497)	promoter-TSS (NM_001347497)	-115	NM_001347497	238988	Mm.318004	NM_177814	ENSMUSG00000040640	Erc2	6430531D06|CAST|CAST1/ERC2|D14Ertd171e|ELKS2alpha	ELKS/RAB6-interacting/CAST family member 2	protein-coding
2029	chr15	76080372	76080871	+	0	NA	intron (NM_001356629, intron 1 of 12)	CpG	249	NM_001164600	67959	Mm.29965	NM_028364	ENSMUSG00000002524	Puf60	2410104I19Rik|2810454F19Rik|SIAHBP1	poly-U binding splicing factor 60	protein-coding
796	chr15	103304998	103305497	+	0	NA	Intergenic	CpG	5191	NM_030720	80910	Mm.160369	NM_030720	ENSMUSG00000063234	Gpr84	EX33	G protein-coupled receptor 84	protein-coding
2349	chr2	32353069	32353568	+	0	NA	promoter-TSS (NM_001301737)	promoter-TSS (NM_001301737)	11	NM_001368679	13429	Mm.44736	NM_010065	ENSMUSG00000026825	Dnm1	AI838169|Dnm|Ftfl|mKIAA4093	dynamin 1	protein-coding
366	chr7	101820626	101821125	+	0	NA	exon (NM_008887, exon 2 of 3)	exon (NM_008887, exon 2 of 3)	2562	NM_008887	11859	Mm.5028	NM_008887	ENSMUSG00000007946	Phox2a	Arix|Phox2|Pmx2|Pmx2a|Px2a	paired-like homeobox 2a	protein-coding
844	chr2	117249665	117250164	+	0	NA	intron (NM_026620, intron 1 of 7)	CpG	175	NM_026620	68215	Mm.219389	NM_026620	ENSMUSG00000027349	Fam98b	2610510H03Rik	family with sequence similarity 98, member B	protein-coding
1541	chr3	40531313	40531812	+	0	NA	Intergenic	CpG	-8650	NR_040445	100040882	Mm.272869	NR_040445	ENSMUSG00000037884	1700017G19Rik	-	RIKEN cDNA 1700017G19 gene	ncRNA
2723	chr6	35177603	35178102	+	0	NA	intron (NM_027513, intron 1 of 42)	CpG	236	NM_027513	70699	Mm.261208	NM_027513	ENSMUSG00000038759	Nup205	3830404O05Rik|AV248391|mKIAA0225	nucleoporin 205	protein-coding
272	chr11	29373489	29373988	+	0	NA	promoter-TSS (NM_176841)	promoter-TSS (NM_176841)	80	NM_001363368	108686	Mm.338284	NM_176841	ENSMUSG00000032740	Ccdc88a	A430106J12Rik|AI848406|Ape|C130096N06Rik|C330012F17Rik|D130005J21Rik|Girdin|Giv|Grdn|Hkrp1	coiled coil domain containing 88A	protein-coding
2343	chr11	69880723	69881222	+	0	NA	promoter-TSS (NM_153143)	promoter-TSS (NM_153143)	13	NM_153143	216858	Mm.239498	NM_153143	ENSMUSG00000046731	Kctd11	AF465352|Ren	potassium channel tetramerisation domain containing 11	protein-coding
775	chr6	47651242	47651741	+	0	NA	Intergenic	CpG	3603	NR_002841	19799		NR_002841		Rn4.5s	-	4.5S RNA	rRNA
2518	chr9	122837720	122838219	+	0	NA	exon (NM_001363262, exon 3 of 3)	exon (NM_001363262, exon 3 of 3)	6054	NM_001363262	102639178		NM_001363262		Gm35549	-	predicted gene, 35549	protein-coding
3044	chr15	82898931	82899430	+	0	NA	promoter-TSS (NR_045068)	promoter-TSS (NR_045068)	100	NR_045068	100504637	Mm.440928	NR_045068	ENSMUSG00000100199	Gm20324	-	predicted gene, 20324	ncRNA
2108	chr1	164275521	164276020	+	0	NA	intron (NM_029115, intron 1 of 5)	intron (NM_029115, intron 1 of 5)	172	NM_029115	74895	Mm.167258	NM_029115	ENSMUSG00000026578	Ccdc181	4930455F23Rik|AI427889	coiled-coil domain containing 181	protein-coding
20	chr15	38473429	38473928	+	0	NA	Intergenic	CpG	16869	NR_105916	102465574		NR_105916	ENSMUSG00000099110	Mir6951	Gm27765|mmu-mir-6951	microRNA 6951	ncRNA
2376	chr10	80159437	80159936	+	0	NA	intron (NR_038088, intron 1 of 4)	intron (NR_038088, intron 1 of 4)	-8153	NM_007705	12696	Mm.17898	NM_007705	ENSMUSG00000045193	Cirbp	Cirp|R74941	cold inducible RNA binding protein	protein-coding
888	chr2	30172954	30173453	+	0	NA	TTS (NM_172660)	TTS (NM_172660)	1679	NM_007931	13804	Mm.474473	NM_007931	ENSMUSG00000015337	Endog	-	endonuclease G	protein-coding
1983	chr7	17027702	17028201	+	0	NA	promoter-TSS (NM_011155)	promoter-TSS (NM_011155)	-37	NM_011155	19060	Mm.3294	NM_011155	ENSMUSG00000003099	Ppp5c	AU020526|PP5	protein phosphatase 5, catalytic subunit	protein-coding
1011	chr14	20734164	20734663	+	0	NA	TTS (NM_001360186)	TTS (NM_001360186)	149	NM_010811	17423	Mm.4084	NM_010811	ENSMUSG00000039308	Ndst2	Mndns|NDST-2	N-deacetylase/N-sulfotransferase (heparan glucosaminyl) 2	protein-coding
3100	chr2	119047211	119047710	+	0	NA	5' UTR (NM_001362732, exon 1 of 8)	5' UTR (NM_001362732, exon 1 of 8)	341	NM_029617	76464	Mm.202518	NM_029617	ENSMUSG00000027326	Knl1	2310043D08Rik|5730505K17Rik|Casc5	kinetochore scaffold 1	protein-coding
1754	chr12	101029155	101029654	+	0	NA	promoter-TSS (NM_026681)	promoter-TSS (NM_026681)	-513	NM_026681	68339	Mm.156217	NM_026681	ENSMUSG00000021182	Ccdc88c	0610010D24Rik|AV000935|AW324073|Daple|mKIAA1509	coiled-coil domain containing 88C	protein-coding
1627	chr2	152413995	152414494	+	0	NA	exon (NM_175126, exon 1 of 1)	exon (NM_175126, exon 1 of 1)	800	NM_175126	67917	Mm.391810	NM_175126	ENSMUSG00000074682	Zcchc3	2810406K24Rik	zinc finger, CCHC domain containing 3	protein-coding
1161	chr15	103182084	103182583	+	0	NA	Intergenic	CpG	-19049	NM_027885	71726	Mm.254820	NM_027885	ENSMUSG00000036061	Smug1	1200013B09Rik|A930006H09Rik|C85220	single-strand selective monofunctional uracil DNA glycosylase	protein-coding
468	chr7	98489698	98490197	+	0	NA	Intergenic	CpG	-4275	NM_001113379	434215	Mm.323057	NM_001113379	ENSMUSG00000090958	Lrrc32	AI426318|D11S833Eh|D7H11S833E|EG434215|Garp	leucine rich repeat containing 32	protein-coding
2093	chr19	34474465	34474964	+	0	NA	exon (NM_009890, exon 1 of 1)	exon (NM_009890, exon 1 of 1)	434	NM_009890	12642	Mm.30824	NM_009890	ENSMUSG00000050370	Ch25h	AI462618|m25OH	cholesterol 25-hydroxylase	protein-coding
3030	chr4	109666772	109667271	+	0	NA	promoter-TSS (NM_001301368)	promoter-TSS (NM_001301368)	-265	NM_001301368	12580	Mm.1912	NM_007671	ENSMUSG00000028551	Cdkn2c	C77269|INK4c|p18|p18-INK4c|p18-INK6|p18INK4c	cyclin dependent kinase inhibitor 2C	protein-coding
1019	chr11	101665331	101665830	+	0	NA	promoter-TSS (NM_025404)	promoter-TSS (NM_025404)	39	NM_025404	80981	Mm.266840	NM_025404	ENSMUSG00000034936	Arl4d	1110036H21Rik|ARL6|AW456149|Arf4l|Arfl4|Arl5	ADP-ribosylation factor-like 4D	protein-coding
700	chr5	28469710	28470209	+	0	NA	intron (NR_015562, intron 1 of 6)	intron (NR_015562, intron 1 of 6)	-2858	NM_009170	20423	Mm.57202	NM_009170	ENSMUSG00000002633	Shh	9530036O11Rik|Dsh|Hhg1|Hx|Hxl3|M100081|ShhNC	sonic hedgehog	protein-coding
1927	chr2	30286212	30286711	+	0	NA	promoter-TSS (NM_177648)	promoter-TSS (NM_177648)	45	NM_198304	227699	Mm.330119	NM_198304	ENSMUSG00000052533	Nup188	BC025526|U89435	nucleoporin 188	protein-coding
78	chr10	43479693	43480192	+	0	NA	intron (NM_199028, intron 1 of 3)	CpG	802	NM_199028	331623	Mm.490388	NM_199028	ENSMUSG00000038214	Bend3	mKIAA1553	BEN domain containing 3	protein-coding
2853	chr4	149525731	149526230	+	0	NA	intron (NM_023465, intron 1 of 4)	intron (NM_023465, intron 1 of 4)	7739	NM_023465	67087	Mm.299735	NM_023465	ENSMUSG00000028988	Ctnnbip1	1110008O09Rik|2310001I19Rik|AW457332|Catnbip1|Icat	catenin beta interacting protein 1	protein-coding
1380	chr13	58401587	58402086	+	0	NA	promoter-TSS (NM_001168248)	promoter-TSS (NM_001168248)	281	NM_001360494	15387	Mm.142872	NM_025279	ENSMUSG00000021546	Hnrnpk	Hnrpk|KBBP|NOVA	heterogeneous nuclear ribonucleoprotein K	protein-coding
990	chr12	100935386	100935885	+	0	NA	exon (NM_026681, exon 21 of 30)	exon (NM_026681, exon 21 of 30)	-27437	NM_001177673	238377	Mm.32160	NM_175493	ENSMUSG00000047415	Gpr68	BB131428|Ogr1	G protein-coupled receptor 68	protein-coding
413	chr17	8347071	8347570	+	0	NA	Intergenic	(GGCTG)n|Simple_repeat|Simple_repeat	6581	NM_178774	320111	Mm.442510	NM_178774	ENSMUSG00000055945	Prr18	9630019K15Rik	proline rich 18	protein-coding
294	chr5	129724774	129725273	+	0	NA	promoter-TSS (NM_008095)	promoter-TSS (NM_008095)	-52	NM_008095	14467	Mm.12468	NM_008095	ENSMUSG00000029432	Nipsnap2	AV006093|Gbas	nipsnap homolog 2	protein-coding
2316	chr17	21532354	21532853	+	0	NA	intron (NR_131123, intron 2 of 2)	CpG	-2936	NM_144515	22710	Mm.296100	NM_144515	ENSMUSG00000051341	Zfp52	KRAB11|Zfp-52|Zfp76|mszf23-2|mszf24|mszf34|mszf75|zfec29	zinc finger protein 52	protein-coding
2218	chr5	117997529	117998028	+	0	NA	intron (NM_001346588, intron 9 of 11)	intron (NM_001346588, intron 9 of 11)	21008	NM_001346588	231670	Mm.21912	NM_145564	ENSMUSG00000032898	Fbxo21	2810425J22Rik|AU016673	F-box protein 21	protein-coding
1614	chr5	110100172	110100671	+	0	NA	promoter-TSS (NM_001281812)	promoter-TSS (NM_001281812)	-138	NM_001281812	403178	Mm.297057	NM_207279	ENSMUSG00000064247	Plcxd1	A330045H12Rik|Gm576	phosphatidylinositol-specific phospholipase C, X domain containing 1	protein-coding
1442	chr2	11778143	11778642	+	0	NA	promoter-TSS (NM_001348234)	promoter-TSS (NM_001348234)	639	NR_156441	320816	Mm.260201	NM_177268	ENSMUSG00000047909	Ankrd16	2810455F06Rik|AI646698|D430029B21Rik	ankyrin repeat domain 16	protein-coding
764	chr9	110117330	110117829	+	0	NA	promoter-TSS (NM_001252682)	promoter-TSS (NM_001252682)	37	NM_001252682	72831	Mm.276305	NM_133347	ENSMUSG00000032480	Dhx30	2810477H02Rik|C130058C04Rik|Ddx30|HELG|Ret-CoR	DEAH (Asp-Glu-Ala-His) box polypeptide 30	protein-coding
349	chr2	179443007	179443506	+	0	NA	intron (NM_001316723, intron 1 of 5)	CpG	825	NM_009867	12561	Mm.184711	NM_009867	ENSMUSG00000000305	Cdh4	AW120700|R-CAD|R-Cadh|Rcad	cadherin 4	protein-coding
1743	chr9	14784649	14785148	+	0	NA	promoter-TSS (NM_001348260)	promoter-TSS (NM_001348260)	244	NM_018736	17535	Mm.149071	NM_018736	ENSMUSG00000031928	Mre11a	Mre11|Mre11b	MRE11A homolog A, double strand break repair nuclease	protein-coding
2075	chr8	60632560	60633059	+	0	NA	promoter-TSS (NM_027756)	promoter-TSS (NM_027756)	-16	NM_027756	71306	Mm.23242	NM_027756	ENSMUSG00000031647	Mfap3l	4933428A15Rik|5430405D20Rik|AI461995|AW125052|NYD-sp9|mKIAA0626	microfibrillar-associated protein 3-like	protein-coding
1981	chr4	147936480	147936979	+	0	NA	promoter-TSS (NM_011122)	promoter-TSS (NM_011122)	47	NM_011122	18822	Mm.23951	NM_011122	ENSMUSG00000019055	Plod1	2410042F05Rik|AI854890|AV007929|Lh1|Plod	procollagen-lysine, 2-oxoglutarate 5-dioxygenase 1	protein-coding
2081	chr10	44003577	44004076	+	0	NA	exon (NM_001368305, exon 3 of 22)	exon (NM_001368305, exon 3 of 22)	1020	NM_172393	11630	Mm.292082	NM_172393	ENSMUSG00000019866	Crybg1	Aim1	crystallin beta-gamma domain containing 1	protein-coding
1383	chr12	99627613	99628112	+	0	NA	non-coding (NR_045288, exon 1 of 2)	non-coding (NR_045288, exon 1 of 2)	112	NR_045288	73457	Mm.383439	NR_045288	ENSMUSG00000100211	1700064M15Rik	-	RIKEN cDNA 1700064M15 gene	ncRNA
606	chr1	191062674	191063173	+	0	NA	promoter-TSS (NM_198654)	promoter-TSS (NM_198654)	9	NM_001163421	68972	Mm.237188	NM_026895	ENSMUSG00000026632	Tatdn3	1500010M24Rik	TatD DNase domain containing 3	protein-coding
137	chr18	62179660	62180159	+	0	NA	promoter-TSS (NM_007420)	promoter-TSS (NM_007420)	72	NM_007420	11555	Mm.5598	NM_007420	ENSMUSG00000045730	Adrb2	Adrb-2|Badm|Gpcr7	adrenergic receptor, beta 2	protein-coding
1414	chr11	100415552	100416051	+	0	NA	promoter-TSS (NM_176830)	promoter-TSS (NM_176830)	107	NM_001163481	14230	Mm.3894	NM_010221	ENSMUSG00000001555	Fkbp10	AI325255|FKBP-10|FKBP-65|FKBP65|Fkbp-rs1|Fkbp1-rs|Fkbp6|Fkbprp	FK506 binding protein 10	protein-coding
2522	chr2	78868371	78868870	+	0	NA	promoter-TSS (NM_009454)	promoter-TSS (NM_009454)	-427	NM_009454	22193	Mm.1485	NM_009454	ENSMUSG00000027011	Ube2e3	Ubce4|ubcM2	ubiquitin-conjugating enzyme E2E 3	protein-coding
1855	chr18	10181844	10182343	+	0	NA	promoter-TSS (NM_009071)	promoter-TSS (NM_009071)	-301	NM_009071	19877	Mm.6710	NM_009071	ENSMUSG00000024290	Rock1	1110055K06Rik|Rock-I	Rho-associated coiled-coil containing protein kinase 1	protein-coding
666	chr15	85036702	85037201	+	0	NA	promoter-TSS (NM_001356618)	promoter-TSS (NM_001356618)	-111	NM_001356617	73225	Mm.247535	NM_133750	ENSMUSG00000022434	Fam118a	-	family with sequence similarity 118, member A	protein-coding
432	chr13	48782646	48783145	+	0	NA	Intergenic	Intergenic	87990	NM_011078	18676	Mm.486213	NM_011078	ENSMUSG00000038025	Phf2	GRC5	PHD finger protein 2	protein-coding
1074	chr10	80672295	80672794	+	0	NA	intron (NM_021462, intron 2 of 13)	intron (NM_021462, intron 2 of 13)	3749	NM_021462	17347	Mm.42126	NM_021462	ENSMUSG00000020190	Mknk2	2010016G11Rik|Gprk7|Mnk2	MAP kinase-interacting serine/threonine kinase 2	protein-coding
860	chr8	70906296	70906795	+	0	NA	intron (NM_173013, intron 1 of 6)	CpG	571	NM_173013	270058	Mm.248559	NM_173013	ENSMUSG00000019261	Map1s	6430517J16Rik|Bpy2ip1|Map8|Mtap1s|VCY2IP1	microtubule-associated protein 1S	protein-coding
2308	chr16	21333039	21333538	+	0	NA	promoter-TSS (NR_131983)	promoter-TSS (NR_131983)	68	NR_131983	76222	Mm.86031	NR_131983	ENSMUSG00000116632	Magef1	6430590I03Rik	melanoma antigen family F, 1	pseudo
1567	chr13	55634815	55635314	+	0	NA	promoter-TSS (NM_001282055)	promoter-TSS (NM_001282055)	65	NM_001282055	212880	Mm.202725	NM_145975	ENSMUSG00000021500	Ddx46	2200005K02Rik|8430438J23Rik|AI325430|AI957095|mKIAA0801	DEAD (Asp-Glu-Ala-Asp) box polypeptide 46	protein-coding
1063	chr9	54863563	54864062	+	0	NA	promoter-TSS (NM_022655)	promoter-TSS (NM_022655)	57	NM_022655	64602	Mm.208991	NM_022655	ENSMUSG00000032293	Ireb2	D9Ertd85e|Irp2	iron responsive element binding protein 2	protein-coding
1776	chr8	121651882	121652381	+	0	NA	promoter-TSS (NM_080855)	promoter-TSS (NM_080855)	-198	NM_080855	142682	Mm.103202	NM_080855	ENSMUSG00000061410	Zcchc14	AA792890|BDG29	zinc finger, CCHC domain containing 14	protein-coding
2565	chr2	76406652	76407151	+	0	NA	intron (NM_145525, intron 1 of 26)	CpG	393	NM_001290733	99031	Mm.240435	NM_145525	ENSMUSG00000042359	Osbpl6	1110062M20Rik|AI596402|ORP-6|mKIAA4128	oxysterol binding protein-like 6	protein-coding
3047	chr9	66124599	66125098	+	0	NA	promoter-TSS (NM_019727)	promoter-TSS (NM_019727)	38	NM_019727	56440	Mm.271891	NM_019727	ENSMUSG00000032382	Snx1	-	sorting nexin 1	protein-coding
2158	chr17	33817580	33818079	+	0	NA	exon (NM_030697, exon 3 of 11)	exon (NM_030697, exon 3 of 11)	6733	NM_016844	54127	Mm.352374	NM_016844	ENSMUSG00000067288	Rps28	-	ribosomal protein S28	protein-coding
2576	chr7	137322414	137322913	+	0	NA	Intergenic	CpG	-8218	NM_010096	13593	Mm.258708	NM_010096	ENSMUSG00000010476	Ebf3	3110018A08Rik|O/E-2|mKIAA4201	early B cell factor 3	protein-coding
2415	chr11	5520743	5521242	+	0	NA	5' UTR (NM_001271730, exon 1 of 6)	5' UTR (NM_001271730, exon 1 of 6)	351	NM_001271730	22433	Mm.469937	NM_013842	ENSMUSG00000020484	Xbp1	D11Ertd39e|TREB-5|TREB5|XBP-1	X-box binding protein 1	protein-coding
2362	chr9	21616298	21616797	+	0	NA	intron (NM_001174079, intron 1 of 33)	CpG	378	NM_001174078	20586	Mm.286593	NM_011417	ENSMUSG00000032187	Smarca4	BAF190A|Brg1|HP1-BP72|SNF2beta|SW1/SNF|b2b508.1Clo|b2b692Clo	SWI/SNF related, matrix associated, actin dependent regulator of chromatin, subfamily a, member 4	protein-coding
708	chr4	43421601	43422100	+	0	NA	exon (NM_001369199, exon 2 of 11)	exon (NM_001369199, exon 2 of 11)	7284	NM_001369077	329831	Mm.454466	NM_177377	ENSMUSG00000042788	Fam166b	4833436C18Rik	family with sequence similarity 166, member B	protein-coding
2583	chr10	57486195	57486694	+	0	NA	promoter-TSS (NR_045353)	promoter-TSS (NR_045353)	59	NM_008297	15500	Mm.261395	NM_008297	ENSMUSG00000019878	Hsf2	AI661205	heat shock factor 2	protein-coding
2796	chr10	80255977	80256476	+	0	NA	intron (NM_001364694, intron 7 of 7)	intron (NM_001364694, intron 7 of 7)	4786	NM_001347119	14431	Mm.7329	NM_010255	ENSMUSG00000020150	Gamt	AA571402|Spintz1	guanidinoacetate methyltransferase	protein-coding
2589	chr9	64084858	64085357	+	0	NA	intron (NR_040743, intron 1 of 2)	CpG	4346	NR_040743	76814	Mm.243771	NR_040743		Scarletltr	2600006L11Rik	Scarletltr, erythroid developmental long intergenic non-protein coding transcript	ncRNA
1601	chr17	72603124	72603623	+	0	NA	exon (NM_007439, exon 1 of 29)	exon (NM_007439, exon 1 of 29)	934	NM_007439	11682	Mm.311854	NM_007439	ENSMUSG00000055471	Alk	CD246|Tcrz	anaplastic lymphoma kinase	protein-coding
2814	chr4	33188964	33189463	+	0	NA	exon (NM_001034867, exon 1 of 7)	exon (NM_001034867, exon 1 of 7)	524	NM_001034867	242377	Mm.372465	NM_001034867	ENSMUSG00000054659	Pm20d2	Acy1l2|Gm424	peptidase M20 domain containing 2	protein-coding
710	chr6	90987756	90988255	+	0	NA	Intergenic	CpG	128821	NM_018815	54563	Mm.28162	NM_018815	ENSMUSG00000030091	Nup210	9830001L10|AI836801|Pom210|gp190|gp210	nucleoporin 210	protein-coding
1656	chr1	185362836	185363335	+	0	NA	promoter-TSS (NM_029735)	promoter-TSS (NM_029735)	41	NM_001357474	107508	Mm.154511	NM_029735	ENSMUSG00000026615	Eprs	2410081F06Rik|3010002K18Rik|C79379|Qprs	glutamyl-prolyl-tRNA synthetase	protein-coding
323	chr18	9449838	9450337	+	0	NA	promoter-TSS (NM_026484)	promoter-TSS (NM_026484)	67	NM_026484	67974	Mm.86523	NM_026484	ENSMUSG00000024286	Ccny	1700025H17Rik|3110050L10Rik|4631402G10Rik|5730405I09Rik	cyclin Y	protein-coding
856	chr4	83324003	83324502	+	0	NA	promoter-TSS (NM_027238)	promoter-TSS (NM_027238)	-63	NM_027238	69863	Mm.5540	NM_025782	ENSMUSG00000038172	Ttc39b	1810054D07Rik|9130422G05Rik|AI450603|AV103077|AW215585	tetratricopeptide repeat domain 39B	protein-coding
2142	chr5	107289105	107289604	+	0	NA	5' UTR (NM_011578, exon 1 of 17)	5' UTR (NM_011578, exon 1 of 17)	275	NM_011578	21814	Mm.200775	NM_011578	ENSMUSG00000029287	Tgfbr3	1110036H20Rik|AU015626|AW215636|TBRIII	transforming growth factor, beta receptor III	protein-coding
1834	chr8	69749465	69749964	+	0	NA	intron (NM_001200023, intron 1 of 3)	CpG	248	NM_001200023	620419	Mm.460423	NM_001200023	ENSMUSG00000092260	Zfp963	-	zinc finger protein 963	protein-coding
1664	chr7	118491322	118491821	+	0	NA	5' UTR (NM_001033380, exon 1 of 1)	5' UTR (NM_001033380, exon 1 of 1)	404	NM_001033380	319622	Mm.323386	NM_001033380	ENSMUSG00000095115	Itpripl2	C130081G24|E030018N11Rik	inositol 1,4,5-triphosphate receptor interacting protein-like 2	protein-coding
112	chr12	71016018	71016517	+	0	NA	promoter-TSS (NR_045056)	promoter-TSS (NR_045056)	300	NM_001081195	238247	Mm.241601	NM_001081195	ENSMUSG00000048118	Arid4a	A630009N03|A630067N03Rik|Rbbp1	AT rich interactive domain 4A (RBP1-like)	protein-coding
545	chr4	137529275	137529774	+	0	NA	exon (NM_008305, exon 36 of 97)	exon (NM_008305, exon 36 of 97)	-8762	NR_105985	102465616		NR_105985	ENSMUSG00000099134	Mir7018	Gm27606|mmu-mir-7018	microRNA 7018	ncRNA
191	chr10	69352505	69353004	+	0	NA	intron (NM_007659, intron 1 of 7)	intron (NM_007659, intron 1 of 7)	158	NM_007659	12534	Mm.68442	NM_007659	ENSMUSG00000019942	Cdk1	Cdc2|Cdc2a|p34<CDC2>	cyclin-dependent kinase 1	protein-coding
2733	chr17	32114997	32115496	+	0	NA	Intergenic	Intergenic	-23823	NR_027316	435518	Mm.328944	NR_027316	ENSMUSG00000002791	Pdxk-ps	Gm9743	pyridoxal (pyridoxine, vitamin B6) kinase, pseudogene	pseudo
2467	chr6	142387213	142387712	+	0	NA	promoter-TSS (NM_023042)	promoter-TSS (NM_023042)	219	NM_025872	66964	Mm.3676	NM_025872	ENSMUSG00000030245	Golt1b	2310061A22Rik|AA407874|AU024291|CGI-141	golgi transport 1B	protein-coding
187	chr4	33031231	33031730	+	0	NA	promoter-TSS (NM_019586)	promoter-TSS (NM_019586)	100	NM_001355494	56228	Mm.259095	NM_019586	ENSMUSG00000028277	Ube2j1	0710008M05Rik|1110030I22Rik|NCUBE-1|Ncube|Ncube1|Ubc6p	ubiquitin-conjugating enzyme E2J 1	protein-coding
588	chr4	154025759	154026258	+	0	NA	promoter-TSS (NM_001357248)	promoter-TSS (NM_001357248)	36	NM_001163722	68859	Mm.477488	NM_001033144	ENSMUSG00000078350	Smim1	0610011H04Rik|1190007F08Rik|2700009I11Rik	small integral membrane protein 1	protein-coding
1684	chr2	105016813	105017312	+	0	NA	promoter-TSS (NM_145380)	promoter-TSS (NM_145380)	-35	NM_145380	98221	Mm.379278	NM_145380	ENSMUSG00000027170	Eif3m	Ga17|Pcid1|Tango7	eukaryotic translation initiation factor 3, subunit M	protein-coding
756	chr16	32430712	32431211	+	0	NA	promoter-TSS (NM_009981)	promoter-TSS (NM_009981)	40	NM_009981	13026	Mm.98775	NM_009981	ENSMUSG00000005615	Pcyt1a	CTalpha|Cctalpha|Ctpct|Cttalpha	phosphate cytidylyltransferase 1, choline, alpha isoform	protein-coding
2326	chr10	118141506	118142005	+	0	NA	promoter-TSS (NM_148922)	promoter-TSS (NM_148922)	-32	NM_001162905	17245	Mm.101191	NM_010785	ENSMUSG00000020212	Mdm1	Arrd2|Mdm-1	transformed mouse 3T3 cell double minute 1	protein-coding
1283	chr2	153345723	153346222	+	0	NA	promoter-TSS (NR_040318)	promoter-TSS (NR_040318)	142	NM_001039939	228790	Mm.330677	NM_001039939	ENSMUSG00000042548	Asxl1	-	additional sex combs like 1	protein-coding
262	chr16	93727827	93728326	+	0	NA	intron (NM_027293, intron 2 of 36)	intron (NM_027293, intron 2 of 36)	-2023	NM_001357118	70028	Mm.23230	NM_026700	ENSMUSG00000022946	Dop1b	0610038M01Rik|2610510B01Rik|AI503246|C21orf5|Dopey2|mKIAA0933	DOP1 leucine zipper like protein B	protein-coding
1944	chr11	120672749	120673248	+	0	NA	promoter-TSS (NM_001363056)	promoter-TSS (NM_001363056)	25	NM_026877	68938	Mm.294020	NM_026877	ENSMUSG00000025142	Aspscr1	1190006K01Rik|ASPC|ASPCR1|ASPL|ASPS|RCC17|TUG	alveolar soft part sarcoma chromosome region, candidate 1 (human)	protein-coding
3089	chr15	85811203	85811702	+	0	NA	intron (NM_197998, intron 1 of 4)	CpG	245	NM_001164626	72355	Mm.33706	NM_197998	ENSMUSG00000064284	Cdpf1	2210021J22Rik	cysteine rich, DPF motif domain containing 1	protein-coding
212	chr11	107028036	107028535	+	0	NA	promoter-TSS (NM_001163473)	promoter-TSS (NM_001163473)	62	NM_001163473	69066	Mm.40679	NM_001163473	ENSMUSG00000078607	1810010H24Rik	-	RIKEN cDNA 1810010H24 gene	protein-coding
2436	chr11	106268280	106268779	+	0	NA	promoter-TSS (NM_031878)	promoter-TSS (NM_031878)	-897	NM_031878	83796	Mm.21772	NM_031878	ENSMUSG00000078619	Smarcd2	AW322457|Baf60b	SWI/SNF related, matrix associated, actin dependent regulator of chromatin, subfamily d, member 2	protein-coding
1331	chr7	127208368	127208867	+	0	NA	promoter-TSS (NM_001347655)	promoter-TSS (NM_001347655)	-149	NM_144522	68449	Mm.41420	NM_144522	ENSMUSG00000042492	Tbc1d10b	1110003P22Rik|C87963	TBC1 domain family, member 10b	protein-coding
2590	chr6	47453888	47454387	+	0	NA	promoter-TSS (NM_001355550)	promoter-TSS (NM_001355550)	-182	NM_012042	26965	Mm.87611	NM_012042	ENSMUSG00000029686	Cul1	Cul-1	cullin 1	protein-coding
2383	chr8	121098564	121099063	+	0	NA	exon (NM_001166482, exon 8 of 9)	exon (NM_001166482, exon 8 of 9)	9566	NM_172761	234814	Mm.31690	NM_172761	ENSMUSG00000031816	Mthfsd	AW049977|BC052066|C920004D05	methenyltetrahydrofolate synthetase domain containing	protein-coding
542	chr15	37007397	37007896	+	0	NA	promoter-TSS (NM_026521)	promoter-TSS (NM_026521)	-244	NM_026521	68036	Mm.371631	NM_026521	ENSMUSG00000062397	Zfp706	3110006P09Rik|AA793007|AW536850|C77232|Znf706	zinc finger protein 706	protein-coding
3114	chr19	6855194	6855693	+	0	NA	exon (NM_001081291, exon 10 of 27)	exon (NM_001081291, exon 10 of 27)	2768	NM_001081291	78317	Mm.329596	NM_198008	ENSMUSG00000047810	Ccdc88b	2610041P08Rik|Ccdc88	coiled-coil domain containing 88B	protein-coding
1305	chr4	139193734	139194233	+	0	NA	promoter-TSS (NM_001271405)	promoter-TSS (NM_001271405)	-128	NM_001271405	12345	Mm.2945	NM_009798	ENSMUSG00000028745	Capzb	1700120C01Rik|AI325129|CPB1|CPB2|CPbeat2|CPbeta1|CPbeta2|Cappb1	capping protein (actin filament) muscle Z-line, beta	protein-coding
961	chr12	84617125	84617624	+	0	NA	promoter-TSS (NM_008992)	promoter-TSS (NM_008992)	92	NM_008992	19300	Mm.229109	NM_008992	ENSMUSG00000021240	Abcd4	P69r|P70R|Pxmp1l	ATP-binding cassette, sub-family D (ALD), member 4	protein-coding
2686	chr12	24650948	24651447	+	0	NA	promoter-TSS (NM_178357)	promoter-TSS (NM_178357)	-174	NM_178357	194655	Mm.9616	NM_178357	ENSMUSG00000020653	Klf11	9830142A17|D12Ertd427e|Tieg2|Tieg2b|Tieg3	Kruppel-like factor 11	protein-coding
2882	chr16	23127786	23128285	+	0	NA	promoter-TSS (NM_145480)	promoter-TSS (NM_145480)	-305	NM_145480	106344	Mm.386835	NM_145480	ENSMUSG00000022881	Rfc4	A1|AI894123|AU040575|RFC37	replication factor C (activator 1) 4	protein-coding
2099	chr8	3500184	3500683	+	0	NA	promoter-TSS (NM_053177)	promoter-TSS (NM_053177)	-86	NM_053177	94178	Mm.8356	NM_053177	ENSMUSG00000004567	Mcoln1	2210015I05Rik|TRPML1|mucolipidin	mucolipin 1	protein-coding
1662	chr8	111094287	111094786	+	0	NA	promoter-TSS (NM_198308)	promoter-TSS (NM_198308)	-209	NM_198308	319518	Mm.28350	NM_198308	ENSMUSG00000033624	Pdpr	4930402E16Rik|AU018056|mKIAA1990	pyruvate dehydrogenase phosphatase regulatory subunit	protein-coding
2476	chr11	95076197	95076696	+	0	NA	5' UTR (NM_013565, exon 1 of 26)	5' UTR (NM_013565, exon 1 of 26)	268	NM_013565	16400	Mm.57035	NM_013565	ENSMUSG00000001507	Itga3	AA407068|CD49C|GAPB3	integrin alpha 3	protein-coding
2988	chr13	30545043	30545542	+	0	NA	promoter-TSS (NM_025710)	promoter-TSS (NM_025710)	24	NM_025710	66694	Mm.181933	NM_025710	ENSMUSG00000038462	Uqcrfs1	4430402G14Rik|AI875505	ubiquinol-cytochrome c reductase, Rieske iron-sulfur polypeptide 1	protein-coding
574	chr7	19004234	19004733	+	0	NA	exon (NM_178757, exon 1 of 1)	exon (NM_178757, exon 1 of 1)	425	NM_178757	272359	Mm.274237	NM_178757	ENSMUSG00000044030	Irf2bp1	6330414O09Rik|C530033F24	interferon regulatory factor 2 binding protein 1	protein-coding
170	chr16	31663922	31664421	+	0	NA	non-coding (NR_045516, exon 1 of 25)	non-coding (NR_045516, exon 1 of 25)	236	NM_001252434	13383	Mm.382	NM_007862	ENSMUSG00000022770	Dlg1	B130052P05Rik|Dlgh1|E-dlg/SAP97|SAP-97|SAP97|mKIAA4187	discs large MAGUK scaffold protein 1	protein-coding
1921	chr5	31697392	31697891	+	0	NA	promoter-TSS (NM_153196)	promoter-TSS (NM_153196)	-31	NM_153196	71336	Mm.22519	NM_153196	ENSMUSG00000029136	Rbks	5230400M11Rik|AI326806|RBSK|RK	ribokinase	protein-coding
660	chr13	98316769	98317268	+	0	NA	promoter-TSS (NM_145455)	promoter-TSS (NM_145455)	-12	NM_001170540	218490	Mm.371688	NM_145455	ENSMUSG00000021660	Btf3	1700054E11Rik	basic transcription factor 3	protein-coding
26	chr15	78802281	78802780	+	0	NA	exon (NM_130859, exon 2 of 21)	exon (NM_130859, exon 2 of 21)	512	NM_130859	105844	Mm.17629	NM_130859	ENSMUSG00000033170	Card10	AI449026|Bimp1|Carma3	caspase recruitment domain family, member 10	protein-coding
2116	chr12	86882368	86882867	+	0	NA	exon (NM_145836, exon 1 of 1)	exon (NM_145836, exon 1 of 1)	2197	NM_145836	238330	Mm.248358	NM_145836	ENSMUSG00000034168	Irf2bpl	6430527G18Rik|Eap1	interferon regulatory factor 2 binding protein-like	protein-coding
977	chr10	126928187	126928686	+	0	NA	Intergenic	CpG	-27065	NM_001358969	68876	Mm.276769	NM_026858	ENSMUSG00000025436	Atp23	1110068E08Rik|2410012H02Rik|Xrcc6bp1	ATP23 metallopeptidase and ATP synthase assembly factor homolog	protein-coding
2250	chr11	105362857	105363356	+	0	NA	intron (NM_172568, intron 11 of 11)	CpG	70460	NM_008626	17534	Mm.235616	NM_008626	ENSMUSG00000020695	Mrc2	Endo180|mKIAA0709|uPARAP	mannose receptor, C type 2	protein-coding
566	chr12	57542444	57542943	+	0	NA	exon (NM_008259, exon 2 of 2)	exon (NM_008259, exon 2 of 2)	3418	NM_008259	15375	Mm.4578	NM_008259	ENSMUSG00000035451	Foxa1	Hnf-3a|Hnf3a|Tcf-3a|Tcf3a	forkhead box A1	protein-coding
526	chr2	150786693	150787192	+	0	NA	exon (NM_153781, exon 1 of 20)	exon (NM_153781, exon 1 of 20)	146	NM_153781	110078	Mm.222584	NM_153781	ENSMUSG00000033059	Pygb	-	brain glycogen phosphorylase	protein-coding
1901	chr14	100285706	100286205	+	0	NA	Intergenic	CpG	-136159	NM_010636	16597	Mm.396499	NM_010636	ENSMUSG00000072294	Klf12	2700063E05Rik|AI225908|AI315654|AP-2rep|B130052C06Rik|D530033K05Rik	Kruppel-like factor 12	protein-coding
359	chr2	26586751	26587250	+	0	NA	intron (NM_001164564, intron 1 of 8)	CpG	364	NM_001164564	353156	Mm.268933	NM_178444	ENSMUSG00000026921	Egfl7	VE-statin|Zneu1	EGF-like domain 7	protein-coding
2765	chr10	52690537	52691036	+	0	NA	5' UTR (NM_178675, exon 1 of 8)	5' UTR (NM_178675, exon 1 of 8)	285	NM_178675	215085	Mm.338690	NM_178675	ENSMUSG00000038602	Slc35f1	Duf6|E130016L02	solute carrier family 35, member F1	protein-coding
1229	chr6	88627256	88627755	+	0	NA	promoter-TSS (NM_001278671)	promoter-TSS (NM_001278671)	-76	NM_001278671	74589	Mm.196226	NM_029013	ENSMUSG00000033182	Kbtbd12	4833415F11Rik|4933428M03Rik|Klhdc6	kelch repeat and BTB (POZ) domain containing 12	protein-coding
2299	chr19	46727890	46728389	+	0	NA	intron (NM_020577, intron 10 of 10)	intron (NM_020577, intron 10 of 10)	20681	NM_020577	57344	Mm.28566	NM_020577	ENSMUSG00000003559	As3mt	2310045H08Rik|Cyt19	arsenic (+3 oxidation state) methyltransferase	protein-coding
108	chr5	130222057	130222556	+	0	NA	promoter-TSS (NM_027854)	promoter-TSS (NM_027854)	-29	NM_027854	71667	Mm.258508	NM_027854	ENSMUSG00000053094	Tmem248	0610007L01Rik|A930023A16Rik|AW557951|G430067H08Rik	transmembrane protein 248	protein-coding
2820	chr4	152113780	152114279	+	0	NA	exon (NM_001285999, exon 20 of 21)	exon (NM_001285999, exon 20 of 21)	-1905	NM_001291010	85030	Mm.101198	NM_033042	ENSMUSG00000024793	Tnfrsf25	APO-3|DDR3|DR3|LARD|TR3|TRAMP|Tnfrsf12|WSL-1|WSL-LR|Wsl	tumor necrosis factor receptor superfamily, member 25	protein-coding
604	chr17	34647261	34647760	+	0	NA	TTS (NM_019873)	TTS (NM_019873)	364	NM_017406	12915	Mm.4068	NM_017406	ENSMUSG00000015461	Atf6b	AA617266|ATF6beta|Creb-rp|Crebl1	activating transcription factor 6 beta	protein-coding
2614	chr9	108578621	108579120	+	0	NA	promoter-TSS (NM_031392)	promoter-TSS (NM_031392)	-157	NM_031392	83669	Mm.335454	NM_031392	ENSMUSG00000066357	Wdr6	-	WD repeat domain 6	protein-coding
2608	chr2	26325727	26326226	+	0	NA	intron (NM_001355575, intron 7 of 13)	intron (NM_001355575, intron 7 of 13)	6206	NM_001199147	67839	Mm.266611	NM_153410	ENSMUSG00000026930	Gpsm1	1810037C22Rik|AW107933|Ags3	G-protein signalling modulator 1 (AGS3-like, C. elegans)	protein-coding
1001	chr15	81694412	81694911	+	0	NA	exon (NM_001164320, exon 3 of 6)	exon (NM_001164320, exon 3 of 6)	2626	NM_001164320	214685	Mm.393287	NM_001164320	ENSMUSG00000063765	Chadl	AY100452|D930017K21Rik	chondroadherin-like	protein-coding
232	chr4	109279925	109280424	+	0	NA	promoter-TSS (NM_007943)	promoter-TSS (NM_007943)	-101	NM_007943	13858	Mm.318250	NM_007943	ENSMUSG00000028552	Eps15	2410112D09Rik	epidermal growth factor receptor pathway substrate 15	protein-coding
477	chr5	145218168	145218667	+	0	NA	exon (NM_001167944, exon 3 of 4)	exon (NM_001167944, exon 3 of 4)	-13325	NM_001347533	72611	Mm.206555	NM_028298	ENSMUSG00000007812	Zfp655	2700038I16Rik|9030409O18Rik	zinc finger protein 655	protein-coding
1338	chr7	45682576	45683567	+	0	NA	promoter-TSS (NM_001289692)	promoter-TSS (NM_001289692)	-951	NM_001358870	243967	Mm.291240	NM_001033356	ENSMUSG00000070564	Ntn5	Gm484	netrin 5	protein-coding
3054	chr12	72760716	72761215	+	0	NA	promoter-TSS (NM_008910)	promoter-TSS (NM_008910)	-246	NM_008910	19042	Mm.261045	NM_008910	ENSMUSG00000021096	Ppm1a	2310003C21Rik|2900017D14Rik|AI427932|AU017636|MMPa-2|MPPa-1	protein phosphatase 1A, magnesium dependent, alpha isoform	protein-coding
2623	chr2	38287036	38287535	+	0	NA	promoter-TSS (NM_146122)	promoter-TSS (NM_146122)	99	NM_001362973	227801	Mm.314245	NM_146122	ENSMUSG00000035392	Dennd1a	6030446I19Rik|connecdenn	DENN/MADD domain containing 1A	protein-coding
1182	chr4	139574323	139574822	+	0	NA	promoter-TSS (NM_001205173)	promoter-TSS (NM_001205173)	-148	NM_001205173	212632	Mm.30464	NM_183148	ENSMUSG00000041025	Iffo2	C79267	intermediate filament family orphan 2	protein-coding
225	chr10	69248658	69249157	+	0	NA	exon (NM_001252636, exon 3 of 11)	exon (NM_001252636, exon 3 of 11)	35713	NM_001252637	69288	Mm.26659	NM_001081347	ENSMUSG00000019944	Rhobtb1	1700008H16Rik|3110048G13Rik|AI173445|AI573858|AV350930	Rho-related BTB domain containing 1	protein-coding
1447	chr8	47675142	47675641	+	0	NA	promoter-TSS (NM_023503)	promoter-TSS (NM_023503)	-232	NM_023503	69260	Mm.430733	NM_023503	ENSMUSG00000063049	Ing2	2810011M06Rik|Ing1l|Ing2b|P33ING2	inhibitor of growth family, member 2	protein-coding
330	chr4	122978761	122979260	+	0	NA	Intergenic	Intergenic	-16921	NM_001303121	16918	Mm.1055	NM_008506	ENSMUSG00000028654	Mycl	AW536278|L-myc|Lmyc-1|Lmyc1|Mycl1|bHLHe38	v-myc avian myelocytomatosis viral oncogene lung carcinoma derived	protein-coding
142	chr1	10993489	10993988	+	0	NA	5' UTR (NM_029525, exon 1 of 40)	5' UTR (NM_029525, exon 1 of 40)	273	NM_029525	109294	Mm.123247	NM_029525	ENSMUSG00000048960	Prex2	6230420N16Rik|AI316880|AI553603|C030045D06Rik|D430013K02|Depdc2|P-Rex2	phosphatidylinositol-3,4,5-trisphosphate-dependent Rac exchange factor 2	protein-coding
207	chr8	70629678	70630177	+	0	NA	exon (NM_001330687, exon 3 of 3)	exon (NM_001330687, exon 3 of 3)	2168	NM_011819	23886	Mm.31325	NM_011819	ENSMUSG00000038508	Gdf15	MIC-1|NAG-1|SBF	growth differentiation factor 15	protein-coding
1510	chr10	3973191	3973690	+	0	NA	exon (NM_001170785, exon 1 of 28)	exon (NM_001170785, exon 1 of 28)	365	NM_001170785	270685	Mm.184752	NM_172308	ENSMUSG00000040675	Mthfd1l	2410004L15Rik|AI647056|Fthfsdc1	methylenetetrahydrofolate dehydrogenase (NADP+ dependent) 1-like	protein-coding
48	chr11	118265709	118266208	+	0	NA	intron (NM_001033528, intron 15 of 20)	intron (NM_001033528, intron 15 of 20)	-17366	NM_011180	19157	Mm.86413	NM_011180	ENSMUSG00000017132	Cyth1	CLM1|CTH-1|CYTIP|Pscd1	cytohesin 1	protein-coding
1857	chr17	28814288	28814787	+	0	NA	intron (NM_001081315, intron 3 of 12)	intron (NM_001081315, intron 3 of 12)	13411	NM_001081315	268936	Mm.291877	NM_199061	ENSMUSG00000063952	Brpf3	AI413466|AW493400|mKIAA1286	bromodomain and PHD finger containing, 3	protein-coding
360	chr4	128961912	128962898	+	0	NA	promoter-TSS (NM_001301841)	promoter-TSS (NM_001301841)	50	NM_172875	242669	Mm.215814	NM_172875	ENSMUSG00000028789	Azin2	4933429I20Rik|Adc|Azi2|B930082O19|ODC-p|Odcp	antizyme inhibitor 2	protein-coding
2321	chr19	5306759	5307258	+	0	NA	exon (NM_001024717, exon 3 of 3)	exon (NM_001024717, exon 3 of 3)	8677	NM_001024717	545276	Mm.447174	NM_001024717	ENSMUSG00000047658	Gal3st3	-	galactose-3-O-sulfotransferase 3	protein-coding
1988	chr11	117968986	117969485	+	0	NA	5' UTR (NM_007707, exon 1 of 2)	5' UTR (NM_007707, exon 1 of 2)	131	NM_007707	12702	Mm.3468	NM_007707	ENSMUSG00000053113	Socs3	Cis3|Cish3|EF-10|Ef10|SSI-3|Ssi3	suppressor of cytokine signaling 3	protein-coding
3135	chr19	59345028	59345527	+	0	NA	exon (NM_001033222, exon 1 of 5)	exon (NM_001033222, exon 1 of 5)	503	NM_001033222	107368	Mm.27250	NM_001033222	ENSMUSG00000074746	Pdzd8	A630041P07Rik|AV329468|AW228944|Pdzk8	PDZ domain containing 8	protein-coding
1076	chr14	49172563	49173062	+	0	NA	exon (NM_027492, exon 2 of 5)	exon (NM_027492, exon 2 of 5)	566	NM_027492	70646	Mm.275688	NM_027492	ENSMUSG00000036282	Naa30	4930487N19Rik|5730533P17Rik|AI447922|AW322455|Nat12	N(alpha)-acetyltransferase 30, NatC catalytic subunit	protein-coding
3082	chr2	129129267	129129766	+	0	NA	promoter-TSS (NM_025395)	promoter-TSS (NM_025395)	-184	NM_025395	66170	Mm.40621	NM_025395	ENSMUSG00000037938	Chchd5	1110027L01Rik|AW045710	coiled-coil-helix-coiled-coil-helix domain containing 5	protein-coding
766	chr7	139020858	139021357	+	0	NA	intron (NM_028708, intron 7 of 19)	CpG	-64894	NM_011993	26757	Mm.250414	NM_011993	ENSMUSG00000025478	Dpysl4	AI173505|CRMP-3|Crmp3|DPY4|Drp-4|Ulip4	dihydropyrimidinase-like 4	protein-coding
449	chr18	21299802	21300301	+	0	NA	promoter-TSS (NM_001033445)	promoter-TSS (NM_001033445)	88	NM_001033445	381126	Mm.312276	NM_001033445	ENSMUSG00000042680	Garem1	C86169|Fam59a|Garem|Gm944|mKIAA4238	GRB2 associated regulator of MAPK1 subtype 1	protein-coding
1574	chr4	154080885	154081384	+	0	NA	intron (NM_001126331, intron 2 of 9)	intron (NM_001126331, intron 2 of 9)	16039	NM_001126330	22062	Mm.78015	NM_011642	ENSMUSG00000029026	Trp73	TAp73|Tp73|deltaNp73|p73	transformation related protein 73	protein-coding
1579	chrX	73228711	73229210	+	0	NA	exon (NM_007978, exon 1 of 1)	exon (NM_007978, exon 1 of 1)	654	NM_007978	14070	Mm.165807	NM_007978	ENSMUSG00000078317	F8a	AI852759|DXUcsf1|F8a1	factor 8-associated gene A	protein-coding
659	chr12	86678901	86679400	+	0	NA	5' UTR (NM_177354, exon 1 of 7)	5' UTR (NM_177354, exon 1 of 7)	450	NM_177354	238328	Mm.216101	NM_177354	ENSMUSG00000021256	Vash1	AI834978|D930046M13Rik|G630009D10Rik|TTCP 1	vasohibin 1	protein-coding
2774	chr11	120437451	120437950	+	0	NA	promoter-TSS (NM_001195023)	promoter-TSS (NM_001195023)	0	NM_001195023	217365	Mm.309520	NM_199469	ENSMUSG00000039703	Nploc4	AK129375|Npl4|mKIAA1499	NPL4 homolog, ubiquitin recognition factor	protein-coding
2763	chr7	24237333	24237832	+	0	NA	promoter-TSS (NM_020262)	promoter-TSS (NM_020262)	16	NM_020262	56869	Mm.103751	NM_020262	ENSMUSG00000074283	Zfp109	-	zinc finger protein 109	protein-coding
1141	chr7	44591276	44591775	+	0	NA	exon (NM_008422, exon 1 of 4)	exon (NM_008422, exon 1 of 4)	639	NM_001290682	16504	Mm.40312	NM_008422	ENSMUSG00000062785	Kcnc3	KShIIID|Kcr2-3|Kv3.3	potassium voltage gated channel, Shaw-related subfamily, member 3	protein-coding
682	chr18	15062717	15063216	+	0	NA	exon (NM_001142731, exon 1 of 5)	exon (NM_001142731, exon 1 of 5)	616	NM_001142731	106931	Mm.329299	NM_134112	ENSMUSG00000036225	Kctd1	4933402K10Rik|AI661543|AW553000	potassium channel tetramerisation domain containing 1	protein-coding
2971	chrX	142390529	142391028	+	0	NA	promoter-TSS (NM_019477)	promoter-TSS (NM_019477)	-243	NM_019477	50790	Mm.391337	NM_019477	ENSMUSG00000031278	Acsl4	9430020A05Rik|ACS4|AU018108|Facl4|Lacs4	acyl-CoA synthetase long-chain family member 4	protein-coding
353	chr4	88094557	88095056	+	0	NA	intron (NM_001081184, intron 1 of 43)	CpG	176	NM_001081184	230393	Mm.287210	NM_001081184	ENSMUSG00000038368	Focad	-	focadhesin	protein-coding
375	chr19	29522650	29523149	+	0	NA	promoter-TSS (NR_015567)	promoter-TSS (NR_015567)	617	NM_001081319	226089	Mm.353838	NM_177641	ENSMUSG00000038658	Ric1	C030046E11Rik|C130057E09Rik|Kiaa1432	RAB6A GEF complex partner 1	protein-coding
2989	chr17	45506589	45507088	+	0	NA	promoter-TSS (NM_001358000)	promoter-TSS (NM_001358000)	-3	NM_198608	224805	Mm.329063	NM_198608	ENSMUSG00000023938	Aars2	Aarsl|AlaRS|Gm89	alanyl-tRNA synthetase 2, mitochondrial	protein-coding
984	chr18	11840154	11840653	+	0	NA	promoter-TSS (NR_035447)	promoter-TSS (NR_035447)	35	NR_035447	100316686		NR_035447	ENSMUSG00000084565	Mir1901	Mirn1901|mmu-mir-1901	microRNA 1901	ncRNA
2833	chr11	49794009	49794508	+	0	NA	intron (NM_013529, intron 1 of 18)	CpG	103	NM_013529	14584	Mm.24402	NM_013529	ENSMUSG00000020363	Gfpt2	AI480523|GFAT2	glutamine fructose-6-phosphate transaminase 2	protein-coding
2409	chr6	88499901	88500400	+	0	NA	Intergenic	CpG	18650	NM_016906	53421	Mm.28375	NM_016906	ENSMUSG00000030082	Sec61a1	AA408394|AA410007|Sec61a	Sec61 alpha 1 subunit (S. cerevisiae)	protein-coding
1155	chr5	88764919	88765418	+	0	NA	5' UTR (NM_007832, exon 1 of 7)	5' UTR (NM_007832, exon 1 of 7)	155	NM_007832	13178	Mm.298892	NM_007832	ENSMUSG00000029366	Dck	-	deoxycytidine kinase	protein-coding
1485	chr6	149309220	149309719	+	0	NA	promoter-TSS (NM_001289662)	promoter-TSS (NM_001289662)	55	NM_001289662	67246	Mm.333515	NM_026054	ENSMUSG00000032712	Resf1	2810474O19Rik|6720435I21Rik|AA536804|AU020969|GET	retroelement silencing factor 1	protein-coding
788	chr12	102705144	102705643	+	0	NA	promoter-TSS (NM_172584)	promoter-TSS (NM_172584)	-524	NM_172584	217837	Mm.482192	NM_172584	ENSMUSG00000057963	Itpk1	BC031182	inositol 1,3,4-triphosphate 5/6 kinase	protein-coding
128	chr9	119276289	119276788	+	0	NA	intron (NR_045693, intron 5 of 18)	RMER17B|LTR|ERVK	-44846	NR_033303	109280	Mm.261557	NM_175420	ENSMUSG00000092212	Slc22a13b	9330176C04Rik|Slc22a13b-ps	solute carrier family 22 (organic cation transporter), member 13b	pseudo
501	chr7	55842012	55842511	+	0	NA	5' UTR (NM_001164662, exon 1 of 31)	5' UTR (NM_001164662, exon 1 of 31)	190	NM_001164661	20430	Mm.37249	NM_011370	ENSMUSG00000030447	Cyfip1	E030028J09Rik|P140SRA-1|P140sra1|Shyc|Sra-1|Sra1|l(7)1Rl|l71Rl|l7Rl1|mKIAA0068|pl-1	cytoplasmic FMR1 interacting protein 1	protein-coding
2944	chr1	39650443	39650942	+	0	NA	exon (NM_170597, exon 1 of 4)	exon (NM_170597, exon 1 of 4)	490	NM_170597	263764	Mm.122091	NM_170597	ENSMUSG00000050967	Creg2	A830098L22Rik	cellular repressor of E1A-stimulated genes 2	protein-coding
1313	chr13	55444910	55445409	+	0	NA	promoter-TSS (NM_001286066)	promoter-TSS (NM_001286066)	87	NM_001286063	26385	Mm.10193	NM_011938	ENSMUSG00000074886	Grk6	Gprk6	G protein-coupled receptor kinase 6	protein-coding
278	chr12	25100570	25101069	+	0	NA	Intergenic	CpG	-4727	NM_010496	15902	Mm.34871	NM_010496	ENSMUSG00000020644	Id2	AI255428|C78922|Idb2|bHLHb26	inhibitor of DNA binding 2	protein-coding
1617	chr10	43511267	43511766	+	0	NA	exon (NM_001359600, exon 4 of 4)	exon (NM_001359600, exon 4 of 4)	18351	NM_001359600	331623	Mm.490388	NM_199028	ENSMUSG00000038214	Bend3	mKIAA1553	BEN domain containing 3	protein-coding
3144	chr2	35582446	35582945	+	0	NA	promoter-TSS (NM_001290637)	promoter-TSS (NM_001290637)	-145	NM_001290637	69601	Mm.29629	NM_001001602	ENSMUSG00000026883	Dab2ip	2310011D08Rik|AI480459|Aip1|mKIAA1743	disabled 2 interacting protein	protein-coding
490	chr7	98177894	98178393	+	0	NA	5' UTR (NM_007602, exon 1 of 13)	5' UTR (NM_007602, exon 1 of 13)	131	NM_007602	12337	Mm.326847	NM_007602	ENSMUSG00000035547	Capn5	nCL-3	calpain 5	protein-coding
2650	chr5	135078063	135078562	+	0	NA	promoter-TSS (NM_001199677)	promoter-TSS (NM_001199677)	-46	NM_001199677	194309	Mm.44356	NM_177574	ENSMUSG00000043614	Vps37d	Wbscr24	vacuolar protein sorting 37D	protein-coding
1843	chr9	57537278	57537777	+	0	NA	promoter-TSS (NM_001166364)	promoter-TSS (NM_001166364)	-1	NM_175273	78323	Mm.25814	NM_175273	ENSMUSG00000032305	Fam219b	2310046O06Rik|AI594866	family with sequence similarity 219, member B	protein-coding
155	chr15	100468623	100469122	+	0	NA	promoter-TSS (NM_134093)	promoter-TSS (NM_134093)	-139	NM_001357983	68614	Mm.275272	NM_134093	ENSMUSG00000037353	Letmd1	1110019O13Rik|AI593524|BB130465|BB235638|HCCR-2|HCCR1|MCC-32|Mccr	LETM1 domain containing 1	protein-coding
387	chr11	119210526	119211025	+	0	NA	intron (NM_001347625, intron 1 of 11)	CpG	17724	NM_001347625	207592	Mm.205263	NM_172443	ENSMUSG00000039976	Tbc1d16	B930087K01|BC026530|Tcd1d16	TBC1 domain family, member 16	protein-coding
2626	chr15	39943827	39944326	+	0	NA	promoter-TSS (NM_001347036)	promoter-TSS (NM_001347036)	-82	NM_172814	239393	Mm.39874	NM_172814	ENSMUSG00000022305	Lrp12	AI848829|C820005L12Rik|LRP-12	low density lipoprotein-related protein 12	protein-coding
1913	chr13	94976072	94976571	+	0	NA	promoter-TSS (NM_172590)	promoter-TSS (NM_172590)	-23	NM_172590	218460	Mm.33856	NM_172590	ENSMUSG00000042015	Wdr41	B830029I03Rik|MSTP048	WD repeat domain 41	protein-coding
1112	chr10	127340670	127341169	+	0	NA	intron (NM_010296, intron 2 of 12)	intron (NM_010296, intron 2 of 12)	660	NM_010296	14632	Mm.391450	NM_010296	ENSMUSG00000025407	Gli1	AV235269|Zfp-5|Zfp5	GLI-Kruppel family member GLI1	protein-coding
626	chr2	132846406	132846905	+	0	NA	promoter-TSS (NM_001024385)	promoter-TSS (NM_001024385)	-11	NM_001024385	66586	Mm.357342	NM_025646	ENSMUSG00000027357	Crls1	0610009I22Rik|4930557M15Rik|5730490M08Rik	cardiolipin synthase 1	protein-coding
1294	chr19	47253490	47253989	+	0	NA	exon (NM_021360, exon 4 of 6)	exon (NM_021360, exon 4 of 6)	19850	NR_105961	102466782		NR_105961	ENSMUSG00000098786	Mir6995	Gm27576|mmu-mir-6995	microRNA 6995	ncRNA
461	chr15	35295827	35296326	+	0	NA	promoter-TSS (NM_054049)	promoter-TSS (NM_054049)	-22	NM_001368665	107587	Mm.46336	NM_054049	ENSMUSG00000022330	Osr2	5430409I15Rik|Osr2A|Osr2B	odd-skipped related 2	protein-coding
2712	chr5	135642873	135643372	+	0	NA	exon (NM_001357037, exon 5 of 5)	exon (NM_001357037, exon 5 of 5)	10468	NM_146002	215160	Mm.295438	NM_031398	ENSMUSG00000039917	Rhbdd2	0610011L13Rik|AI480532|Rhbdl7|Usmg1	rhomboid domain containing 2	protein-coding
1562	chr14	13961361	13961860	+	0	NA	promoter-TSS (NM_001285780)	promoter-TSS (NM_001285780)	242	NM_001359901	66231	Mm.295875	NM_025435	ENSMUSG00000053453	Thoc7	Nif3l1bp1	THO complex 7	protein-coding
1426	chr7	126396342	126396841	+	0	NA	exon (NM_010900, exon 1 of 8)	exon (NM_010900, exon 1 of 8)	146	NM_010900	18020	Mm.1389	NM_010900	ENSMUSG00000030722	Nfatc2ip	D7Ertd304e|NIP45	nuclear factor of activated T cells, cytoplasmic, calcineurin dependent 2 interacting protein	protein-coding
257	chr3	105687058	105687557	+	0	NA	exon (NM_017397, exon 1 of 11)	exon (NM_017397, exon 1 of 11)	264	NM_017397	53975	Mm.272826	NM_017397	ENSMUSG00000027905	Ddx20	GEMIN3|dp103	DEAD (Asp-Glu-Ala-Asp) box polypeptide 20	protein-coding
1358	chr10	127534075	127534574	+	0	NA	intron (NM_183297, intron 1 of 1)	CpG	235	NM_183297	104080	Mm.437200	NM_183297	ENSMUSG00000040258	Nxph4	1110036M10Rik|AI851051	neurexophilin 4	protein-coding
951	chr10	121351072	121351571	+	0	NA	exon (NM_001361015, exon 1 of 13)	exon (NM_001361015, exon 1 of 13)	323	NM_001361015	74694	Mm.233833	NM_029057	ENSMUSG00000052302	Tbc1d30	4930505D03Rik|9530013E20Rik	TBC1 domain family, member 30	protein-coding
782	chr6	113471236	113471735	+	0	NA	promoter-TSS (NM_178942)	promoter-TSS (NM_178942)	30	NM_134159	171095	Mm.213397	NM_134159	ENSMUSG00000030281	Il17rc	1110025H02Rik|Gm19850|IL-17RC|IL17-RC|IL17-RL|Il17rl	interleukin 17 receptor C	protein-coding
85	chr8	89006452	89006951	+	0	NA	Intergenic	CpG	-18034	NR_106190	102465899		NR_106190	ENSMUSG00000099078	Mir8110	Gm27571|mmu-mir-8110	microRNA 8110	ncRNA
809	chr6	17463787	17464286	+	0	NA	promoter-TSS (NM_008591)	promoter-TSS (NM_008591)	79	NM_008591	17295	Mm.86844	NM_008591	ENSMUSG00000009376	Met	AI838057|HGF|HGFR|Par4|c-Met	met proto-oncogene	protein-coding
2200	chr6	113494447	113494946	+	0	NA	exon (NM_001289699, exon 4 of 4)	exon (NM_001289699, exon 4 of 4)	7122	NM_172487	210673	Mm.133060	NM_172487	ENSMUSG00000045009	Prrt3	6330505P20|B230206N24Rik	proline-rich transmembrane protein 3	protein-coding
1156	chr16	17890946	17891445	+	0	NA	intron (NM_001109750, intron 1 of 9)	CpG	533	NM_010048	13356	Mm.254515	NM_010048	ENSMUSG00000003166	Dgcr2	9930034O06Rik|DGS-C|Dgsc|Idd|Lan|Sez12|mKIAA0163	DiGeorge syndrome critical region gene 2	protein-coding
2281	chr10	80475096	80475595	+	0	NA	Intergenic	CpG	-19561	NM_139226	246086	Mm.250572	NM_139226	ENSMUSG00000045518	Onecut3	OC-3|Oc3	one cut domain, family member 3	protein-coding
1557	chr5	120172656	120173155	+	0	NA	intron (NM_028762, intron 21 of 23)	intron (NM_028762, intron 21 of 23)	-33642	NR_045793	100503427	Mm.446834	NR_045793	ENSMUSG00000097368	Gm10390	-	predicted gene 10390	ncRNA
1486	chr9	80066978	80067477	+	0	NA	5' UTR (NM_001311110, exon 1 of 24)	5' UTR (NM_001311110, exon 1 of 24)	324	NM_146003	215351	Mm.28232	NM_146003	ENSMUSG00000034252	Senp6	2810017C20Rik|E130319N12Rik|Susp1|mKIAA0797	SUMO/sentrin specific peptidase 6	protein-coding
425	chr17	25013603	25014102	+	0	NA	exon (NM_020608, exon 2 of 21)	exon (NM_020608, exon 2 of 21)	1378	NM_020608	57354	Mm.328854	NM_020608	ENSMUSG00000038002	Cramp1l	5830477H08Rik|AI256853|AI790734|Cramp1|Tce4|mKIAA1426	cramped chromatin regulator homolog 1	protein-coding
3057	chr14	20181536	20182035	+	0	NA	promoter-TSS (NM_021542)	promoter-TSS (NM_021542)	-3	NM_021542	16529	Mm.68998	NM_021542	ENSMUSG00000023243	Kcnk5	KCNK5b|TASK-2	potassium channel, subfamily K, member 5	protein-coding
2056	chr6	54429356	54429855	+	0	NA	promoter-TSS (NM_001167860)	promoter-TSS (NM_001167860)	-81	NM_001167860	330319	Mm.434326	NM_001167860	ENSMUSG00000086040	Wipf3	9030621G03|BQ952480	WAS/WASL interacting protein family, member 3	protein-coding
736	chr16	16599702	16600201	+	0	NA	promoter-TSS (NM_001301817)	promoter-TSS (NM_001301817)	27	NM_001301817	224014	Mm.256131	NM_139232	ENSMUSG00000022788	Fgd4	9030023J02Rik|9330209B17Rik|Frabp|ZFYVE6	FYVE, RhoGEF and PH domain containing 4	protein-coding
2876	chr6	116193352	116193851	+	0	NA	promoter-TSS (NM_177412)	promoter-TSS (NM_177412)	-227	NM_177412	330401	Mm.425352	NM_177412	ENSMUSG00000030126	Tmcc1	3632431M01Rik|mKIAA0779	transmembrane and coiled coil domains 1	protein-coding
539	chr8	88198792	88199291	+	0	NA	promoter-TSS (NM_001164499)	promoter-TSS (NM_001164499)	-172	NM_001164499	214627	Mm.491211	NM_001164497	ENSMUSG00000036779	Tent4b	5730445M16Rik|5830428A09|Papd5	terminal nucleotidyltransferase 4B	protein-coding
781	chr11	96997090	96997589	+	0	NA	Intergenic	CpG	-14380	NM_001363225	78912	Mm.491183	NM_030220	ENSMUSG00000018678	Sp2	4930480I16Rik|mKIAA0048	Sp2 transcription factor	protein-coding
2847	chr6	73248465	73248964	+	0	NA	exon (NM_019879, exon 1 of 9)	exon (NM_019879, exon 1 of 9)	209	NM_019879	56451	Mm.29845	NM_019879	ENSMUSG00000052738	Suclg1	1500000I01Rik|Sucla1	succinate-CoA ligase, GDP-forming, alpha subunit	protein-coding
3015	chr12	31350802	31351301	+	0	NA	intron (NM_007861, intron 1 of 13)	CpG	420	NM_007861	13382	Mm.3131	NM_007861	ENSMUSG00000020664	Dld	-	dihydrolipoamide dehydrogenase	protein-coding
1950	chr6	91410844	91411343	+	0	NA	exon (NM_009527, exon 1 of 4)	exon (NM_009527, exon 1 of 4)	260	NM_001363757	22421	Mm.56964	NM_009527	ENSMUSG00000030093	Wnt7a	AI849442|Wnt-7a|px|tw	wingless-type MMTV integration site family, member 7A	protein-coding
2865	chr9	114026591	114027090	+	0	NA	promoter-TSS (NM_178624)	promoter-TSS (NM_178624)	-89	NM_178624	72179	Mm.386808	NM_178624	ENSMUSG00000032507	Fbxl2	2810423A21Rik|Fbl3	F-box and leucine-rich repeat protein 2	protein-coding
1698	chr7	28810644	28811582	+	0	NA	exon (NM_177301, exon 1 of 13)	exon (NM_177301, exon 1 of 13)	223	NM_177301	15388	Mm.9043	NM_177301	ENSMUSG00000015165	Hnrnpl	C79783|D830027H13Rik|Hnrpl	heterogeneous nuclear ribonucleoprotein L	protein-coding
520	chr8	117157835	117158334	+	0	NA	5' UTR (NM_001081151, exon 1 of 11)	5' UTR (NM_001081151, exon 1 of 11)	103	NM_001081151	209239	Mm.132992	NM_001081151	ENSMUSG00000052557	Gan	A330045G18|gigaxonin	giant axonal neuropathy	protein-coding
2782	chr4	141860444	141860943	+	0	NA	intron (NM_025994, intron 2 of 3)	intron (NM_025994, intron 2 of 3)	14227	NM_025994	27984	Mm.395598	NM_025994	ENSMUSG00000040659	Efhd2	2600015J22Rik|AA408606|D4Wsu27e	EF hand domain containing 2	protein-coding
2037	chr11	120086280	120086779	+	0	NA	intron (NM_009734, intron 1 of 25)	CpG	298	NM_009734	12009	Mm.2556	NM_009734	ENSMUSG00000039781	Cep131	AZ1|Azi|Azi1	centrosomal protein 131	protein-coding
532	chr11	115612631	115613130	+	0	NA	promoter-TSS (NM_001243584)	promoter-TSS (NM_001243584)	89	NM_001243584	69674	Mm.390387	NM_027162	ENSMUSG00000020743	Mif4gd	1110014L05Rik|2310075G12Rik	MIF4G domain containing	protein-coding
1193	chr4	133257733	133258232	+	0	NA	intron (NM_031393, intron 5 of 14)	intron (NM_031393, intron 5 of 14)	5105	NM_031393	269589	Mm.25660	NM_031393	ENSMUSG00000028860	Sytl1	9030417L18|PSGL-1|Slp1	synaptotagmin-like 1	protein-coding
2455	chr5	122059597	122060505	+	0	NA	Intergenic	Intergenic	-10200	NM_001312908	13048	Mm.156172	NM_007804	ENSMUSG00000042589	Cux2	1700051K22Rik|Cutl2|Cux-2	cut-like homeobox 2	protein-coding
55	chr4	63215921	63216420	+	0	NA	intron (NM_025685, intron 1 of 60)	intron (NM_025685, intron 1 of 60)	758	NM_025685	373864	Mm.194116	NM_025685	ENSMUSG00000045672	Col27a1	5730512J02Rik|AI449266	collagen, type XXVII, alpha 1	protein-coding
1890	chr8	95331799	95332298	+	0	NA	promoter-TSS (NM_024467)	promoter-TSS (NM_024467)	-236	NM_133954	101985	Mm.29069	NM_133954	ENSMUSG00000031792	Usb1	AA960436	U6 snRNA biogenesis 1	protein-coding
1681	chr2	118372927	118373426	+	0	NA	exon (NM_201367, exon 1 of 3)	exon (NM_201367, exon 1 of 3)	243	NM_201367	381413	Mm.70979	NM_201367	ENSMUSG00000040133	Gpr176	Gm1012	G protein-coupled receptor 176	protein-coding
57	chr8	110646008	110646507	+	0	NA	intron (NR_151675, intron 10 of 17)	intron (NR_151675, intron 10 of 17)	27690	NR_151674	234729	Mm.274894	NM_146216	ENSMUSG00000010936	Vac14	AA959718|BC032215|D8Wsu151e|Tax1bp2|Trx|ingls	Vac14 homolog (S. cerevisiae)	protein-coding
2642	chr3	41742218	41742717	+	0	NA	promoter-TSS (NR_155540)	promoter-TSS (NR_155540)	47	NR_155540	67161	Mm.331001	NM_001081411	ENSMUSG00000059834	Sclt1	2610207F23Rik|4931421F20Rik|CAGGS-SB10|Tg(ACTB-sb10)1Dla|Tg(CAG-sb10)1Dla	sodium channel and clathrin linker 1	protein-coding
872	chr6	86793380	86793879	+	0	NA	promoter-TSS (NM_013471)	promoter-TSS (NM_013471)	-45	NM_013471	11746	Mm.259702	NM_013471	ENSMUSG00000029994	Anxa4	AI265406|AIV|AW106930|Anx4|Xanx-4	annexin A4	protein-coding
2354	chr11	52284178	52284677	+	0	NA	Intergenic	Intergenic	-1413	NM_001313981	21414	Mm.31630	NM_009331	ENSMUSG00000000782	Tcf7	AI465550|TCF-1|Tcf1	transcription factor 7, T cell specific	protein-coding
1146	chr1	89931108	89931607	+	0	NA	promoter-TSS (NM_010262)	promoter-TSS (NM_010262)	-181	NM_010262	14472	Mm.204730	NM_010262	ENSMUSG00000034486	Gbx2	D130058E05Rik|Gbx-2|MMoxA|Stra7	gastrulation brain homeobox 2	protein-coding
395	chr8	121649943	121650442	+	0	NA	intron (NM_080855, intron 1 of 12)	intron (NM_080855, intron 1 of 12)	1741	NM_080855	142682	Mm.103202	NM_080855	ENSMUSG00000061410	Zcchc14	AA792890|BDG29	zinc finger, CCHC domain containing 14	protein-coding
89	chr6	72347411	72347910	+	0	NA	exon (NM_026696, exon 2 of 4)	exon (NM_026696, exon 2 of 4)	343	NM_026696	68364	Mm.52711	NM_026696	ENSMUSG00000058706	0610030E20Rik	1500031N04Rik|2810411C16Rik|AI461894	RIKEN cDNA 0610030E20 gene	protein-coding
175	chr10	81134140	81134639	+	0	NA	Intergenic	Intergenic	-1882	NM_010731	16969	Mm.20920	NM_010731	ENSMUSG00000035011	Zbtb7a	9030619K07Rik|9130006G12Rik|AI452336|FBI-1|Lrf|Pokemon|Zbtb7	zinc finger and BTB domain containing 7a	protein-coding
584	chr6	83103171	83103670	+	0	NA	exon (NM_001081266, exon 4 of 9)	exon (NM_001081266, exon 4 of 9)	1904	NM_001081266	243510	Mm.436553	NM_001081266	ENSMUSG00000107499	Ccdc142	A230058J24Rik	coiled-coil domain containing 142	protein-coding
988	chr6	48395715	48396214	+	0	NA	promoter-TSS (NR_152251)	promoter-TSS (NR_152251)	378	NM_001362144	77827	Mm.107646	NM_133922	ENSMUSG00000042810	Krba1	A930040G15Rik|AI448780	KRAB-A domain containing 1	protein-coding
35	chr9	108392600	108393099	+	0	NA	promoter-TSS (NM_053216)	promoter-TSS (NM_053216)	15	NM_053216	112418	Mm.78287	NM_053216	ENSMUSG00000032611	1700102P08Rik	AI593206	RIKEN cDNA 1700102P08 gene	protein-coding
2453	chr19	3685640	3686139	+	0	NA	intron (NM_008513, intron 1 of 22)	CpG	675	NM_008513	16973	Mm.274581	NM_008513	ENSMUSG00000024913	Lrp5	BMND1|HBM|LR3|LRP7|OPPG|mKIAA4142	low density lipoprotein receptor-related protein 5	protein-coding
2295	chr4	32615430	32615929	+	0	NA	5' UTR (NM_011997, exon 1 of 11)	5' UTR (NM_011997, exon 1 of 11)	209	NM_011997	26885	Mm.22279	NM_011997	ENSMUSG00000028282	Casp8ap2	D4Ertd659e|FLASH	caspase 8 associated protein 2	protein-coding
1882	chr11	93968094	93968593	+	0	NA	5' UTR (NM_008704, exon 1 of 5)	5' UTR (NM_008704, exon 1 of 5)	178	NM_008704	18102	Mm.439702	NM_008704	ENSMUSG00000037601	Nme1	AL024257|NDPK-A|NM23-M1|NM23A	NME/NM23 nucleoside diphosphate kinase 1	protein-coding
1550	chr17	31564044	31564543	+	0	NA	promoter-TSS (NM_016670)	promoter-TSS (NM_016670)	-480	NM_016670	18771	Mm.259295	NM_016670	ENSMUSG00000006705	Pknox1	D17Wsu76e|PREP1	Pbx/knotted 1 homeobox	protein-coding
1454	chr2	127247764	127248263	+	0	NA	promoter-TSS (NM_001362704)	promoter-TSS (NM_001362704)	65	NM_001362704	69470	Mm.200889	NM_175145	ENSMUSG00000034850	Tmem127	2310003P10Rik|AI314202|AI317350	transmembrane protein 127	protein-coding
1421	chr8	32008422	32008921	+	0	NA	intron (NM_001364421, intron 1 of 12)	CpG	833	NM_001364421	211323	Mm.153432	NM_178591	ENSMUSG00000062991	Nrg1	6030402G23Rik|ARIA|D230005F13Rik|GGF|GGFII|HRG|HRGalpha|Hgl|NDF|SMDF	neuregulin 1	protein-coding
2827	chr18	36559450	36559949	+	0	NA	promoter-TSS (NM_175375)	promoter-TSS (NM_175375)	-904	NM_175375	108857	Mm.482287	NM_175375	ENSMUSG00000024483	Ankhd1	1110004O12Rik|4933432B13Rik|9130019P20Rik|A530027J04Rik|A630021B20Rik|AA571404|Mask|mFLJ00246|mKIAA1085	ankyrin repeat and KH domain containing 1	protein-coding
665	chr2	15054828	15055327	+	0	NA	promoter-TSS (NM_029466)	promoter-TSS (NM_029466)	-205	NM_001165943	74455	Mm.478923	NM_028950	ENSMUSG00000026707	Nsun6	4933403D21Rik|4933414E04Rik|NOPD1	NOL1/NOP2/Sun domain family member 6	protein-coding
3021	chr17	87975170	87975669	+	0	NA	intron (NM_010830, intron 1 of 9)	CpG	369	NM_010830	17688	Mm.18210	NM_010830	ENSMUSG00000005370	Msh6	AU044881|AW550279|GTBP|Gtmbp	mutS homolog 6	protein-coding
2758	chr9	108002537	108003036	+	0	NA	5' UTR (NM_013785, exon 1 of 6)	5' UTR (NM_013785, exon 1 of 6)	138	NM_013785	27399	Mm.276155	NM_013785	ENSMUSG00000032594	Ip6k1	1200016D08Rik|AU022776|Ihpk1|InsP6|InsP6k1|Itpk6	inositol hexaphosphate kinase 1	protein-coding
1476	chr4	116820395	116820894	+	0	NA	exon (NM_146256, exon 1 of 1)	exon (NM_146256, exon 1 of 1)	864	NM_146256	242642	Mm.279897	NM_146256	ENSMUSG00000043155	Hpdl	A830048M07Rik|BC034099|Gloxd1	4-hydroxyphenylpyruvate dioxygenase-like	protein-coding
2533	chr2	10048056	10048555	+	0	NA	exon (NM_027748, exon 1 of 7)	exon (NM_027748, exon 1 of 7)	304	NM_027748	209361	Mm.86343	NM_027748	ENSMUSG00000025782	Taf3	140kDa|4933439M23Rik|AW539625|TAF140|TAFII-140|TAFII140|mTAFII140	TATA-box binding protein associated factor 3	protein-coding
1207	chr2	32757219	32757718	+	0	NA	exon (NM_001290563, exon 15 of 15)	exon (NM_001290563, exon 15 of 15)	234	NM_001369222	30933	Mm.200695	NM_152800	ENSMUSG00000009563	Tor2a	Prosalusin	torsin family 2, member A	protein-coding
2641	chr17	46027454	46027953	+	0	NA	intron (NM_001025250, intron 2 of 7)	intron (NM_001025250, intron 2 of 7)	-2540	NM_001110268	22339	Mm.282184	NM_009505	ENSMUSG00000023951	Vegfa	Vegf|Vpf	vascular endothelial growth factor A	protein-coding
2670	chr19	56821700	56822199	+	0	NA	intron (NM_170757, intron 1 of 15)	CpG	250	NM_170757	213993	Mm.469677	NM_170757	ENSMUSG00000035173	Ccdc186	1810028B20Rik|A630007B06Rik|AI159700|Otg1	coiled-coil domain containing 186	protein-coding
3007	chr1	87327124	87327623	+	0	NA	intron (NM_146112, intron 1 of 28)	CpG	375	NM_001110212	227331	Mm.23065	NM_146112	ENSMUSG00000048000	Gigyf2	2610016F01Rik|A830080H02Rik|AI852361|AW259676|BC006835|Tnrc15|mKIAA0642	GRB10 interacting GYF protein 2	protein-coding
1584	chr2	152359587	152360086	+	0	NA	intron (NR_033505, intron 1 of 4)	intron (NR_033505, intron 1 of 4)	14167	NR_033505	791417	Mm.451219	NR_033505	ENSMUSG00000068062	Gm14164	-	predicted gene 14164	ncRNA
904	chr11	73176575	73177074	+	0	NA	promoter-TSS (NM_029564)	promoter-TSS (NM_029564)	184	NM_001168470	66048	Mm.73608	NM_025318	ENSMUSG00000047260	Emc6	0610009E20Rik|0610025L18Rik|Tmem93	ER membrane protein complex subunit 6	protein-coding
930	chr11	117653946	117654445	+	0	NA	promoter-TSS (NM_198022)	promoter-TSS (NM_198022)	-94	NM_198022	217351	Mm.40272	NM_198022	ENSMUSG00000025571	Tnrc6c	9930033H14Rik|mKIAA1582	trinucleotide repeat containing 6C	protein-coding
1675	chr10	70096785	70097284	+	0	NA	promoter-TSS (NM_001111121)	promoter-TSS (NM_001111121)	-87	NM_001111121	76551	Mm.281741	NM_001111121	ENSMUSG00000048701	Ccdc6	2810012H18Rik|AA536681|AA960498|AW061011	coiled-coil domain containing 6	protein-coding
649	chr14	30479367	30479866	+	0	NA	promoter-TSS (NM_133761)	promoter-TSS (NM_133761)	51	NM_133761	75901	Mm.28733	NM_133761	ENSMUSG00000021962	Dcp1a	1110066A22Rik|4930568L04Rik|AU019772|D14Ertd817e|Mitc1|SMIF	decapping mRNA 1A	protein-coding
2972	chr4	150087551	150088050	+	0	NA	exon (NM_177366, exon 1 of 4)	exon (NM_177366, exon 1 of 4)	297	NM_177366	269604	Mm.219307	NM_177366	ENSMUSG00000047875	Gpr157	F730108M23Rik	G protein-coupled receptor 157	protein-coding
2150	chr7	66109027	66109526	+	0	NA	promoter-TSS (NM_001081163)	promoter-TSS (NM_001081163)	-216	NM_001081163	269941	Mm.333916	NM_001081163	ENSMUSG00000032640	Chsy1	-	chondroitin sulfate synthase 1	protein-coding
1318	chr1	136625474	136625973	+	0	NA	exon (NM_177643, exon 2 of 2)	exon (NM_177643, exon 2 of 2)	822	NM_001160251	226442	Mm.62521	NM_177643	ENSMUSG00000041483	Zfp281	Znf281	zinc finger protein 281	protein-coding
648	chr1	167688447	167688946	+	0	NA	promoter-TSS (NM_033652)	promoter-TSS (NM_033652)	-862	NM_033652	110648	Mm.330081	NM_033652	ENSMUSG00000026686	Lmx1a	Lmx1.1|dr|dreher|sst	LIM homeobox transcription factor 1 alpha	protein-coding
642	chr5	32611077	32611576	+	0	NA	5' UTR (NM_001205133, exon 1 of 13)	5' UTR (NM_001205133, exon 1 of 13)	155	NM_009535	22612	Mm.4558	NM_009535	ENSMUSG00000014932	Yes1	Yes|p61-Yes	YES proto-oncogene 1, Src family tyrosine kinase	protein-coding
2006	chr9	21917649	21918148	+	0	NA	intron (NM_031874, intron 1 of 4)	CpG	285	NM_031874	19340	Mm.260157	NM_031874	ENSMUSG00000019066	Rab3d	C130057E11Rik	RAB3D, member RAS oncogene family	protein-coding
2245	chr13	92610927	92611426	+	0	NA	promoter-TSS (NM_172588)	promoter-TSS (NM_172588)	38	NM_172588	218442	Mm.297970	NM_172588	ENSMUSG00000021703	Serinc5	A130038L21Rik|AIGP3|C86123|TPO1	serine incorporator 5	protein-coding
1764	chr7	136813675	136814174	+	0	NA	Intergenic	Intergenic	-80687	NM_008598	17314	Mm.440219	NM_008598	ENSMUSG00000054612	Mgmt	AGT|AI267024|Agat	O-6-methylguanine-DNA methyltransferase	protein-coding
2130	chr5	36695813	36696312	+	0	NA	promoter-TSS (NM_001081232)	promoter-TSS (NM_001081232)	-41	NM_001081232	320661	Mm.26480	NM_177221	ENSMUSG00000029190	D5Ertd579e	9030221A05Rik|A930018H20Rik|Kiaa0232	DNA segment, Chr 5, ERATO Doi 579, expressed	protein-coding
1908	chr14	47297965	47298464	+	0	NA	promoter-TSS (NM_178684)	promoter-TSS (NM_178684)	-60	NM_178684	218975	Mm.212297	NM_178684	ENSMUSG00000021840	Mapk1ip1l	9130202B12|C130032J12Rik	mitogen-activated protein kinase 1 interacting protein 1-like	protein-coding
1028	chr6	121546846	121547345	+	0	NA	Intergenic	L1Md_Gf|LINE|L1	-73417	NM_001289685	243621	Mm.299442	NM_001033354	ENSMUSG00000040797	Iqsec3	AK122446|BRAG3|mKIAA1110|synarfGEF	IQ motif and Sec7 domain 3	protein-coding
1589	chr8	126155089	126155588	+	0	NA	intron (NM_001363500, intron 2 of 7)	RMER1B|Other|Other	16213	NM_001363500	210027	Mm.405238	NM_175434	ENSMUSG00000057060	Slc35f3	B230375D17Rik	solute carrier family 35, member F3	protein-coding
198	chr4	59003187	59003686	+	0	NA	exon (NM_001033165, exon 1 of 4)	exon (NM_001033165, exon 1 of 4)	243	NM_001033165	72429	Mm.317801	NM_001033165	ENSMUSG00000070972	Dnajc25	2010109C08Rik|2010203O07Rik	DnaJ heat shock protein family (Hsp40) member C25	protein-coding
2792	chr3	104781318	104781817	+	0	NA	intron (NM_027982, intron 1 of 9)	CpG	511	NM_027982	71887	Mm.379204	NM_027982	ENSMUSG00000002228	Ppm1j	2310008J22Rik|PP2Czeta|Ppp2cz	protein phosphatase 1J	protein-coding
2550	chr9	75683743	75684242	+	0	NA	promoter-TSS (NM_001164790)	promoter-TSS (NM_001164790)	64	NM_001164790	20255	Mm.2386	NM_009130	ENSMUSG00000032181	Scg3	1B1075|AI385542|Chgd|SgIII	secretogranin III	protein-coding
1718	chr9	41157235	41157734	+	0	NA	5' UTR (NM_176860, exon 1 of 14)	5' UTR (NM_176860, exon 1 of 14)	578	NM_176860	72828	Mm.133615	NM_176860	ENSMUSG00000032020	Ubash3b	2810457I06Rik|BB125008|STS-1|TULA-2|p70	ubiquitin associated and SH3 domain containing, B	protein-coding
1098	chr17	66077069	66077568	+	0	NA	promoter-TSS (NM_001025572)	promoter-TSS (NM_001025572)	-272	NM_001025572	106585	Mm.34706	NM_001025572	ENSMUSG00000034647	Ankrd12	2900001A12Rik|AI447928|ANCO-2|AV347965|GAC-1|mKIAA0874	ankyrin repeat domain 12	protein-coding
1059	chr1	34236369	34236868	+	0	NA	intron (NM_001276764, intron 60 of 102)	intron (NM_001276764, intron 60 of 102)	76358	NM_010081	13518	Mm.336625	NM_010081	ENSMUSG00000026131	Dst	2310001O04Rik|A830042E19Rik|AW554249|BP230|BPAG1-n|Bpag|Bpag1|Macf2|ah|athetoid|dt|mKIAA0728|nmf203|nmf339	dystonin	protein-coding
2683	chr8	127064472	127064971	+	0	NA	intron (NM_001363431, intron 1 of 24)	CpG	665	NM_001309391	93742	Mm.299254	NM_033620	ENSMUSG00000025812	Pard3	AA960621|AI256638|Asip|D8Ertd580e|Par-3|Par3|Pard-3|Pard3a|Phip	par-3 family cell polarity regulator	protein-coding
3003	chr4	128946634	128947133	+	0	NA	intron (NM_172875, intron 8 of 10)	intron (NM_172875, intron 8 of 10)	15572	NM_172875	242669	Mm.215814	NM_172875	ENSMUSG00000028789	Azin2	4933429I20Rik|Adc|Azi2|B930082O19|ODC-p|Odcp	antizyme inhibitor 2	protein-coding
913	chr12	110695954	110696453	+	0	NA	intron (NM_010480, intron 1 of 10)	CpG	192	NM_010480	15519	Mm.1843	NM_010480	ENSMUSG00000021270	Hsp90aa1	86kDa|89kDa|AL024080|AL024147|Hsp86-1|Hsp89|Hsp90|Hspca|hsp4	heat shock protein 90, alpha (cytosolic), class A member 1	protein-coding
2019	chr18	67774953	67775452	+	0	NA	TTS (NR_045376)	TTS (NR_045376)	326	NM_028112	72124	Mm.307315	NM_028112	ENSMUSG00000079614	Seh1l	2610007A16Rik|AW540070|SEC13L|SEH1A|SEH1B|Seh1	SEH1-like (S. cerevisiae	protein-coding
2665	chr2	5063596	5064095	+	0	NA	intron (NM_181848, intron 1 of 14)	CpG	272	NM_181848	71648	Mm.116942	NM_181848	ENSMUSG00000026672	Optn	4930441O07Rik|FIP2|HYPL|NRP	optineurin	protein-coding
202	chr11	78032006	78032505	+	0	NA	promoter-TSS (NM_183286)	promoter-TSS (NM_183286)	-58	NM_183286	70451	Mm.390342	NM_183286	ENSMUSG00000020834	Dhrs13	2610209N15Rik	dehydrogenase/reductase (SDR family) member 13	protein-coding
361	chr17	27909256	27909755	+	0	NA	promoter-TSS (NM_026836)	promoter-TSS (NM_026836)	199	NM_181413	224650	Mm.32556	NM_181413	ENSMUSG00000024219	Anks1	Anks1a|mKIAA0229	ankyrin repeat and SAM domain containing 1	protein-coding
2468	chr15	79308209	79308708	+	0	NA	intron (NM_001199024, intron 5 of 15)	intron (NM_001199024, intron 5 of 15)	19913	NM_016915	53357	Mm.155620	NM_016915	ENSMUSG00000042632	Pla2g6	BB112799|PNPLA9|iPLA(2)beta|iPLA2|iPLA2beta	phospholipase A2, group VI	protein-coding
184	chr9	44881206	44881705	+	0	NA	promoter-TSS (NM_001357549)	promoter-TSS (NM_001357549)	-166	NM_001357549	214162	Mm.2389	NM_001081049	ENSMUSG00000002028	Kmt2a	6430520K01|ALL-1|All1|Cxxc7|HRX|HTRX1|Mll|Mll1|mKIAA4050	lysine (K)-specific methyltransferase 2A	protein-coding
776	chr10	80053883	80054382	+	0	NA	exon (NM_001037741, exon 1 of 7)	exon (NM_001037741, exon 1 of 7)	121	NM_001037741	625249	Mm.332810	NM_008162	ENSMUSG00000075706	Gpx4	GPx-4|GSHPx-4|PHGPx|mtPHGPx|snGPx	glutathione peroxidase 4	protein-coding
2183	chr2	164785644	164786143	+	0	NA	promoter-TSS (NM_133924)	promoter-TSS (NM_133924)	-128	NM_133924	101113	Mm.295647	NM_133924	ENSMUSG00000050373	Snx21	5730407K14Rik|AI481716	sorting nexin family member 21	protein-coding
1819	chr9	75441527	75442026	+	0	NA	intron (NM_001039522, intron 1 of 11)	CpG	252	NM_001039522	235497	Mm.41508	NM_001006122	ENSMUSG00000042487	Leo1	Gm185	Leo1, Paf1/RNA polymerase II complex component	protein-coding
1459	chr4	62479937	62480436	+	0	NA	exon (NM_138653, exon 1 of 7)	exon (NM_138653, exon 1 of 7)	119	NM_138653	192120	Mm.29808	NM_138653	ENSMUSG00000028392	Bspry	-	B-box and SPRY domain containing	protein-coding
1570	chr5	65536765	65537264	+	0	NA	promoter-TSS (NM_016786)	promoter-TSS (NM_016786)	-231	NM_016786	53323	Mm.319512	NM_016786	ENSMUSG00000029203	Ube2k	AW492011|D5Ertd601e|E2-25k|HIP-2|Hip2|Hypg|Lig	ubiquitin-conjugating enzyme E2K	protein-coding
2673	chr7	99182673	99183172	+	0	NA	promoter-TSS (NM_026384)	promoter-TSS (NM_026384)	-209	NM_026384	67800	Mm.180189	NM_026384	ENSMUSG00000030747	Dgat2	0610010B06Rik|ARAT|DGAT-2	diacylglycerol O-acyltransferase 2	protein-coding
1984	chr18	61357518	61358017	+	0	NA	intron (NM_133249, intron 1 of 11)	intron (NM_133249, intron 1 of 11)	40133	NR_029879	723889		NR_029879	ENSMUSG00000105200	Mir378a	Mir378|Mirn378|mmu-mir-378|mmu-mir-378a	microRNA 378a	ncRNA
1269	chr13	59822902	59823401	+	0	NA	promoter-TSS (NM_153538)	promoter-TSS (NM_153538)	-4	NM_153538	214290	Mm.233082	NM_153538	ENSMUSG00000035248	Tut7	6030448M23Rik|AA420405|Tent3b|Zcchc6	terminal uridylyl transferase 7	protein-coding
181	chr1	131910638	131911137	+	0	NA	intron (NM_175294, intron 1 of 6)	CpG	429	NM_175294	98415	Mm.246869	NM_175294	ENSMUSG00000026434	Nucks1	2700010L10Rik|8430423A01Rik|AI647518|C78391|Nucks	nuclear casein kinase and cyclin-dependent kinase substrate 1	protein-coding
412	chr19	4878619	4879118	+	0	NA	promoter-TSS (NM_013456)	promoter-TSS (NM_013456)	178	NM_001168517	70605	Mm.36885	NM_027476	ENSMUSG00000006463	Zdhhc24	5730496N17Rik|Leng4	zinc finger, DHHC domain containing 24	protein-coding
307	chr7	141221191	141221690	+	0	NA	promoter-TSS (NR_029793)	promoter-TSS (NR_029793)	53	NR_029793	387206		NR_029793	ENSMUSG00000065551	Mir210	Mirn210|mir-210|mmu-mir-210	microRNA 210	ncRNA
1671	chr9	62828675	62829174	+	0	NA	Intergenic	Intergenic	-9861	NM_001033175	76524	Mm.283636	NM_001033175	ENSMUSG00000032245	Cln6	1810065L06Rik|AW743417|D9Bwg1455e|nclf	ceroid-lipofuscinosis, neuronal 6	protein-coding
2041	chr2	75659430	75659929	+	0	NA	intron (NM_198090, intron 1 of 10)	CpG	389	NR_033513	627828	Mm.459502	NR_033513	ENSMUSG00000092086	Gm6793	EG627828	heterogeneous nuclear ribonucleoprotein A3 pseudogene	pseudo
1467	chr14	36968582	36969081	+	0	NA	promoter-TSS (NM_027045)	promoter-TSS (NM_027045)	-67	NM_027045	72972	Mm.27621	NM_027045	ENSMUSG00000058690	Ccser2	1700012P13Rik|2900054P12Rik|AI035535|AW108503|Fam190b|Gcap14	coiled-coil serine rich 2	protein-coding
1463	chr1	191396742	191397241	+	0	NA	promoter-TSS (NM_144880)	promoter-TSS (NM_144880)	50	NM_144880	226849	Mm.205569	NM_144880	ENSMUSG00000026626	Ppp2r5a	PR61alpha	protein phosphatase 2, regulatory subunit B', alpha	protein-coding
830	chr1	75142464	75142963	+	0	NA	promoter-TSS (NM_001305232)	promoter-TSS (NM_001305232)	-2	NM_026977	69171	Mm.28193	NM_026977	ENSMUSG00000033159	Cnppd1	1810031K17Rik|AU043960	cyclin Pas1/PHO80 domain containing 1	protein-coding
154	chr14	118937822	118938321	+	0	NA	5' UTR (NM_008929, exon 1 of 12)	5' UTR (NM_008929, exon 1 of 12)	139	NM_008929	100037258	Mm.12616	NM_008929	ENSMUSG00000022136	Dnajc3	AA408985|AU067833|Dnajc3a|Dnajc3b|Prkri|mp58|p58|p58IPK	DnaJ heat shock protein family (Hsp40) member C3	protein-coding
2893	chr1	39477890	39478389	+	0	NA	intron (NM_001357522, intron 1 of 18)	CpG	608	NM_018775	54610	Mm.387293	NM_018775	ENSMUSG00000003134	Tbc1d8	AD3|HBLP1|VRP	TBC1 domain family, member 8	protein-coding
2062	chr9	120002030	120002529	+	0	NA	Intergenic	Intergenic	-17537	NM_153287	215418	Mm.491094	NM_153287	ENSMUSG00000032515	Csrnp1	4931429D10Rik|Axud1|CSRNP-1|URAX1|taip-3	cysteine-serine-rich nuclear protein 1	protein-coding
1101	chr16	37901284	37901783	+	0	NA	Intergenic	MER76|LTR|ERVL	-14963	NM_153394	239845	Mm.228018	NM_153394	ENSMUSG00000046961	Gpr156	Gababl	G protein-coupled receptor 156	protein-coding
2801	chr10	75643807	75644306	+	0	NA	promoter-TSS (NM_027890)	promoter-TSS (NM_027890)	-48	NM_027890	71733	Mm.247956	NM_027890	ENSMUSG00000006342	Susd2	1200011D11Rik	sushi domain containing 2	protein-coding
704	chr2	173021751	173022250	+	0	NA	promoter-TSS (NM_019547)	promoter-TSS (NM_019547)	98	NM_019547	56190	Mm.485782	NM_019547	ENSMUSG00000027510	Rbm38	Rnpc1|Seb4|Seb4l	RNA binding motif protein 38	protein-coding
326	chr13	56702814	56703313	+	0	NA	promoter-TSS (NM_001164041)	promoter-TSS (NM_001164041)	11	NM_001164041	17129	Mm.272920	NM_008541	ENSMUSG00000021540	Smad5	1110051M15Rik|AI451355|Dwf-C|Madh5|MusMLP	SMAD family member 5	protein-coding
1462	chr12	9029877	9030376	+	0	NA	exon (NM_029321, exon 1 of 3)	exon (NM_029321, exon 1 of 3)	129	NM_029321	75516	Mm.37581	NM_029321	ENSMUSG00000066637	Ttc32	1700013G20Rik	tetratricopeptide repeat domain 32	protein-coding
1165	chr3	10012245	10012744	+	0	NA	promoter-TSS (NM_010634)	promoter-TSS (NM_010634)	-91	NM_001272097	16592	Mm.741	NM_010634	ENSMUSG00000027533	Fabp5	E-FABP|Fabpe|Klbp|PA-FABP|mal1	fatty acid binding protein 5, epidermal	protein-coding
2886	chr5	143527669	143528168	+	0	NA	promoter-TSS (NM_009007)	promoter-TSS (NM_009007)	75	NM_009007	19353	Mm.292510	NM_009007	ENSMUSG00000001847	Rac1	AL023026|D5Ertd559e	Rac family small GTPase 1	protein-coding
2543	chr8	41374481	41374980	+	0	NA	promoter-TSS (NM_019734)	promoter-TSS (NM_019734)	-33	NM_019734	11886	Mm.22547	NM_019734	ENSMUSG00000031591	Asah1	2310081N20Rik|AC|Asah	N-acylsphingosine amidohydrolase 1	protein-coding
681	chr2	34372434	34372933	+	0	NA	promoter-TSS (NM_016768)	promoter-TSS (NM_016768)	-638	NM_016768	18516	Mm.239941	NM_016768	ENSMUSG00000038718	Pbx3	-	pre B cell leukemia homeobox 3	protein-coding
335	chr4	43578498	43578997	+	0	NA	promoter-TSS (NM_172866)	promoter-TSS (NM_172866)	12	NM_172866	242406	Mm.259311	NM_172866	ENSMUSG00000028468	Rgp1	1110029E03Rik|AI527196|F730001J03|mKIAA0258	RAB6A GEF compex partner 1	protein-coding
3062	chr15	72549192	72549691	+	0	NA	Intergenic	Intergenic	-1742	NM_001033876	223604	Mm.184971	NM_001033876	ENSMUSG00000036760	Kcnk9	A930009L07Rik|Task3	potassium channel, subfamily K, member 9	protein-coding
1029	chr12	28700043	28701012	+	0	NA	intron (NM_178811, intron 8 of 11)	intron (NM_178811, intron 8 of 11)	21202	NR_105902	102465980		NR_105902	ENSMUSG00000098579	Mir6937	Gm27448|mmu-mir-6937	microRNA 6937	ncRNA
2715	chr8	123040896	123041838	+	0	NA	intron (NM_001081379, intron 1 of 12)	CpG	917	NR_037865	77087	Mm.31567	NM_001081379	ENSMUSG00000035569	Ankrd11	2410104C19Rik|3010027A04Rik|6330578C09Rik|9530048I21Rik|AA930108|Gm176|Yod	ankyrin repeat domain 11	protein-coding
5	chr17	28522878	28523377	+	0	NA	Intergenic	CpG	-7734	NM_026290	67645	Mm.46170	NM_026290	ENSMUSG00000024223	Armc12	4930511I11Rik|AV041658	armadillo repeat containing 12	protein-coding
2694	chr16	21794230	21794729	+	0	NA	intron (NR_037958, intron 1 of 2)	CpG	132	NR_037957	100043489	Mm.326535	NR_037957	ENSMUSG00000097290	1300002E11Rik	1500026P21Rik	RIKEN cDNA 1300002E11 gene	ncRNA
2105	chr6	119847508	119848007	+	0	NA	promoter-TSS (NR_030776)	promoter-TSS (NR_030776)	393	NM_053204	111173	Mm.288860	NM_053204	ENSMUSG00000030172	Erc1	4930404L01Rik|5033405M01Rik|9630025C19Rik|B430107L16Rik|CAST2|ELKS|Elks1|RAB6IP2A|RAB6IP2B|Rab6ip2|mKIAA1081	ELKS/RAB6-interacting/CAST family member 1	protein-coding
2791	chr1	135728978	135729477	+	0	NA	promoter-TSS (NM_007791)	promoter-TSS (NM_007791)	60	NM_007791	13007	Mm.196484	NM_007791	ENSMUSG00000026421	Csrp1	AA408841|AA959891|AW545626|CRP1|Csrp	cysteine and glycine-rich protein 1	protein-coding
1957	chr19	28990095	28990594	+	0	NA	promoter-TSS (NM_001302382)	promoter-TSS (NM_001302382)	-8	NM_001302382	67072	Mm.78875	NM_025950	ENSMUSG00000024780	Cdc37l1	2700033A15Rik|BB159850|Cdc37l|Harc	cell division cycle 37-like 1	protein-coding
554	chr10	75211858	75212357	+	0	NA	promoter-TSS (NM_001145826)	promoter-TSS (NM_001145826)	34	NM_153406	74392	Mm.27716	NM_153406	ENSMUSG00000033444	Specc1l	4930470P14Rik|4932439K10Rik|9530057A13Rik|AI317249|Cytsa|mKIAA0376	sperm antigen with calponin homology and coiled-coil domains 1-like	protein-coding
2657	chr5	72647400	72647899	+	0	NA	promoter-TSS (NM_001081205)	promoter-TSS (NM_001081205)	-147	NM_001081205	70701	Mm.38884	NM_001081205	ENSMUSG00000067219	Nipal1	3830408G10Rik|Npal1	NIPA-like domain containing 1	protein-coding
552	chr4	149773806	149774305	+	0	NA	exon (NM_027460, exon 1 of 7)	exon (NM_027460, exon 1 of 7)	212	NM_027460	70556	Mm.41877	NM_027460	ENSMUSG00000028982	Slc25a33	5730438N18Rik|Pnc1	solute carrier family 25, member 33	protein-coding
1867	chr8	75213353	75213852	+	0	NA	promoter-TSS (NM_029182)	promoter-TSS (NM_029182)	-342	NM_029182	75141	Mm.179267	NM_029182	ENSMUSG00000034472	Rasd2	4930526B11Rik|AU045414|Rhes|TEM-2|TEM2	RASD family, member 2	protein-coding
1623	chr7	92874208	92874707	+	0	NA	promoter-TSS (NM_001355126)	promoter-TSS (NM_001355126)	-210	NM_001080995	74041	Mm.26468	NM_028729	ENSMUSG00000030641	Ddias	4632434I11Rik|noxin	DNA damage-induced apoptosis suppressor	protein-coding
2505	chr12	84698297	84698796	+	0	NA	5' UTR (NM_001033334, exon 1 of 4)	5' UTR (NM_001033334, exon 1 of 4)	261	NM_001033334	627191	Mm.152484	NM_001033334	ENSMUSG00000071234	Syndig1l	DSPC1|Gm261|SynDIG2|Tmem90a	synapse differentiation inducing 1 like	protein-coding
74	chr19	7268487	7268986	+	0	NA	5' UTR (NM_001320554, exon 1 of 12)	5' UTR (NM_001320554, exon 1 of 12)	457	NM_001320554	104383	Mm.283859	NM_054048	ENSMUSG00000024968	Rcor2	1A13|AW122124|CoREST|Rcor|Rcor1	REST corepressor 2	protein-coding
2936	chr5	146289898	146290397	+	0	NA	intron (NM_001359991, intron 6 of 12)	intron (NM_001359991, intron 6 of 12)	58897	NM_153599	264064	Mm.260576	NM_153599	ENSMUSG00000029635	Cdk8	-	cyclin-dependent kinase 8	protein-coding
890	chr12	111677767	111678266	+	0	NA	promoter-TSS (NM_001099793)	promoter-TSS (NM_001099793)	-89	NM_001099792	328162	Mm.425747	NM_177374	ENSMUSG00000060950	Trmt61a	6720458F09Rik|AI606093|Gcd14|Trm61	tRNA methyltransferase 61A	protein-coding
440	chr16	64770459	64770958	+	0	NA	intron (NM_026273, intron 1 of 2)	CpG	231	NM_026273	67609	Mm.212157	NM_026273	ENSMUSG00000059920	4930453N24Rik	AI649104|din	RIKEN cDNA 4930453N24 gene	protein-coding
1926	chr8	26015034	26015533	+	0	NA	intron (NM_008033, intron 1 of 8)	CpG	327	NM_008033	14272	Mm.3496	NM_008033	ENSMUSG00000015994	Fnta	FTA	farnesyltransferase, CAAX box, alpha	protein-coding
1289	chr8	122678470	122678969	+	0	NA	promoter-TSS (NM_177289)	promoter-TSS (NM_177289)	-544	NM_177289	12398	Mm.194339	NM_009824	ENSMUSG00000006362	Cbfa2t3	A630044F12Rik|AI465270|AW229127|Cbfa2t3h|ETO-2|Eto2|MTGR2	CBFA2/RUNX1 translocation partner 3	protein-coding
299	chr19	23758139	23758638	+	0	NA	promoter-TSS (NM_177034)	promoter-TSS (NM_177034)	-488	NM_177034	319924	Mm.22879	NM_177034	ENSMUSG00000024897	Apba1	6430513E09Rik|Lin-10|Mint|Mint1|Urop11|X11|X11alpha	amyloid beta (A4) precursor protein binding, family A, member 1	protein-coding
2024	chr17	83276256	83276755	+	0	NA	Intergenic	CpG	61222	NM_134117	106522	Mm.311974	NM_134117	ENSMUSG00000024247	Pkdcc	AI115348|AW548124|Adtk1|ESTM17|MAd1|Sgk493|Vlk|X83346	protein kinase domain containing, cytoplasmic	protein-coding
2525	chr18	75607449	75607948	+	0	NA	intron (NM_201354, intron 5 of 11)	intron (NM_201354, intron 5 of 11)	89998	NM_201354	269037	Mm.36745	NM_201354	ENSMUSG00000052928	Ctif	Gm672	CBP80/20-dependent translation initiation factor	protein-coding
1282	chr8	47713002	47713501	+	0	NA	intron (NM_001359133, intron 1 of 2)	CpG	680	NM_001359133	70925	Mm.393807	NM_172407	ENSMUSG00000038069	Cdkn2aip	4921511I16Rik|AW208986|CARF	CDKN2A interacting protein	protein-coding
1694	chr3	60501048	60501547	+	0	NA	5' UTR (NM_001253711, exon 1 of 8)	5' UTR (NM_001253711, exon 1 of 8)	118	NM_001253708	56758	Mm.255723	NM_020007	ENSMUSG00000027763	Mbnl1	Mbnl|mKIAA0428	muscleblind like splicing factor 1	protein-coding
841	chr14	31435883	31436382	+	0	NA	promoter-TSS (NM_011894)	promoter-TSS (NM_011894)	-32	NM_011894	24056	Mm.383198	NM_011894	ENSMUSG00000021892	Sh3bp5	AI606498|SH3BP-5|Sab	SH3-domain binding protein 5 (BTK-associated)	protein-coding
1898	chr15	103086074	103086573	+	0	NA	Intergenic	CpG	51928	NM_013553	15423	Mm.1351	NM_013553	ENSMUSG00000075394	Hoxc4	Hox-3.5	homeobox C4	protein-coding
1044	chr17	45555586	45556085	+	0	NA	5' UTR (NM_008690, exon 1 of 6)	5' UTR (NM_008690, exon 1 of 6)	135	NM_001304956	18037	Mm.57043	NM_008690	ENSMUSG00000023947	Nfkbie	I-kappa-B-epsilon|IKBE|IkB-E|NF-kappa-BIE|ikB-epsilon	nuclear factor of kappa light polypeptide gene enhancer in B cells inhibitor, epsilon	protein-coding
1350	chr17	81064753	81065252	+	0	NA	promoter-TSS (NM_028138)	promoter-TSS (NM_028138)	83	NM_028138	72167	Mm.273257	NM_028138	ENSMUSG00000024246	Thumpd2	2810025A12Rik	THUMP domain containing 2	protein-coding
1751	chr11	113201332	113201831	+	0	NA	non-coding (NR_015556, exon 1 of 3)	non-coding (NR_015556, exon 1 of 3)	257	NR_015556	72386	Mm.266961	NR_015556	ENSMUSG00000087259	2610035D17Rik	-	RIKEN cDNA 2610035D17 gene	ncRNA
91	chr5	100846184	100846683	+	0	NA	intron (NM_172715, intron 1 of 12)	CpG	204	NM_172715	231510	Mm.271911	NM_172715	ENSMUSG00000029314	Gpat3	1-AGPAT|1-AGPAT 9|4933407I02Rik|4933408F15|A230097K15Rik|Agpat9|GPAT-3|mGPAT3	glycerol-3-phosphate acyltransferase 3	protein-coding
2137	chr7	100043703	100044202	+	0	NA	Intergenic	Intergenic	34034	NM_001291320	69121	Mm.285295	NM_133709	ENSMUSG00000030732	Chrdl2	1810022C01Rik|Chl2	chordin-like 2	protein-coding
1240	chr12	108349339	108349838	+	0	NA	intron (NM_010010, intron 5 of 14)	(CAG)n|Simple_repeat|Simple_repeat	15272	NM_010010	13116	Mm.41911	NM_010010	ENSMUSG00000021259	Cyp46a1	CH24H|Cyp46	cytochrome P450, family 46, subfamily a, polypeptide 1	protein-coding
2815	chr18	74215909	74216408	+	0	NA	promoter-TSS (NM_028868)	promoter-TSS (NM_028868)	-54	NM_028868	74322	Mm.17537	NM_028868	ENSMUSG00000024560	Cxxc1	2410002I16Rik|5830420C16Rik|AI426635|Cfp1|Cgbp|PHF18	CXXC finger 1 (PHD domain)	protein-coding
3079	chr3	89251284	89251783	+	0	NA	Intergenic	Intergenic	5060	NM_001310625	66059	Mm.177991	NM_025327	ENSMUSG00000042747	Krtcap2	0610010I12Rik|Kcp2	keratinocyte associated protein 2	protein-coding
467	chr9	42471911	42472410	+	0	NA	promoter-TSS (NM_173038)	promoter-TSS (NM_173038)	98	NM_173038	272589	Mm.34483	NM_173038	ENSMUSG00000037287	Tbcel	D330014K23|E130107N23Rik|Lrrc35	tubulin folding cofactor E-like	protein-coding
2121	chr5	122050242	122050741	+	0	NA	promoter-TSS (NM_001312908)	promoter-TSS (NM_001312908)	-640	NM_001312908	13048	Mm.156172	NM_007804	ENSMUSG00000042589	Cux2	1700051K22Rik|Cutl2|Cux-2	cut-like homeobox 2	protein-coding
474	chr13	110394625	110395124	+	0	NA	promoter-TSS (NM_152804)	promoter-TSS (NM_152804)	-170	NM_152804	20620	Mm.380	NM_152804	ENSMUSG00000021701	Plk2	Snk	polo like kinase 2	protein-coding
481	chr2	164070720	164071219	+	0	NA	exon (NM_001291155, exon 1 of 7)	exon (NM_001291155, exon 1 of 7)	133	NM_025996	67145	Mm.23173	NM_025996	ENSMUSG00000018322	Tomm34	2610100K07Rik|TOM34	translocase of outer mitochondrial membrane 34	protein-coding
867	chr11	112782526	112783025	+	0	NA	exon (NM_011448, exon 1 of 3)	exon (NM_011448, exon 1 of 3)	565	NM_011448	20682	Mm.286407	NM_011448	ENSMUSG00000000567	Sox9	2010306G03Rik|AV220920|mKIAA4243	SRY (sex determining region Y)-box 9	protein-coding
1976	chr5	100896111	100896610	+	0	NA	intron (NM_172715, intron 12 of 12)	intron (NM_172715, intron 12 of 12)	50131	NM_172715	231510	Mm.271911	NM_172715	ENSMUSG00000029314	Gpat3	1-AGPAT|1-AGPAT 9|4933407I02Rik|4933408F15|A230097K15Rik|Agpat9|GPAT-3|mGPAT3	glycerol-3-phosphate acyltransferase 3	protein-coding
817	chr12	35047593	35048092	+	0	NA	intron (NM_001014973, intron 1 of 25)	CpG	653	NM_001014973	217463	Mm.213991	NM_001014973	ENSMUSG00000020590	Snx13	Rgs-px1|mKIAA0713	sorting nexin 13	protein-coding
563	chr11	85837788	85838287	+	0	NA	exon (NM_009324, exon 6 of 7)	exon (NM_009324, exon 6 of 7)	5422	NM_009324	21385	Mm.287052	NM_009324	ENSMUSG00000000093	Tbx2	-	T-box 2	protein-coding
2751	chr12	76546944	76547443	+	0	NA	intron (NR_046044, intron 2 of 2)	intron (NR_046044, intron 2 of 2)	732	NR_046044	100504549	Mm.440349	NR_046044	ENSMUSG00000112388	AI463170	-	expressed sequence AI463170	ncRNA
2919	chr15	84702622	84703121	+	0	NA	exon (NM_001346662, exon 9 of 9)	exon (NM_001346662, exon 9 of 9)	-17181	NM_001164628	73167	Mm.128411	NM_028455	ENSMUSG00000078954	Arhgap8	3110043J09Rik	Rho GTPase activating protein 8	protein-coding
2953	chr7	110221862	110222361	+	0	NA	intron (NM_009302, intron 1 of 11)	CpG	408	NM_009302	20947	Mm.334144	NM_009302	ENSMUSG00000031015	Swap70	70kDa|AV235546	SWA-70 protein	protein-coding
229	chr2	152707474	152707973	+	0	NA	3' UTR (NM_001159551, exon 13 of 13)	3' UTR (NM_001159551, exon 13 of 13)	20575	NM_025543	66405	Mm.440291	NM_025543	ENSMUSG00000042814	Mcts2	2400002F11Rik|MCT-2	malignant T cell amplified sequence 2	protein-coding
673	chr11	120811997	120812496	+	0	NA	intron (NM_007988, intron 28 of 42)	intron (NM_007988, intron 28 of 42)	12301	NM_007988	14104	Mm.236443	NM_007988	ENSMUSG00000025153	Fasn	A630082H08Rik|FAS	fatty acid synthase	protein-coding
68	chr7	135053066	135053565	+	0	NA	intron (NM_001033420, intron 29 of 51)	intron (NM_001033420, intron 29 of 51)	-114885	NM_001143802	627214	Mm.323610	NM_001143802	ENSMUSG00000073805	Insyn2a	B830028B13Rik|Fam196a|InSyn2	inhibitory synaptic factor 2A	protein-coding
2059	chr5	113907992	113908491	+	0	NA	intron (NM_011779, intron 1 of 10)	CpG	465	NM_011779	23790	Mm.260158	NM_011779	ENSMUSG00000004530	Coro1c	AL022675|AW455561|AW548837|CRN2	coronin, actin binding protein 1C	protein-coding
315	chr11	120990885	120991384	+	0	NA	5' UTR (NM_027874, exon 1 of 10)	5' UTR (NM_027874, exon 1 of 10)	199	NM_139059	104318	Mm.216227	NM_027874	ENSMUSG00000025162	Csnk1d	1200006A05Rik|AA409348|D930010H05Rik	casein kinase 1, delta	protein-coding
2514	chr19	53528941	53529440	+	0	NA	promoter-TSS (NM_001085390)	promoter-TSS (NM_001085390)	45	NM_001085390	240672	Mm.482424	NM_001085390	ENSMUSG00000034765	Dusp5	Gm337	dual specificity phosphatase 5	protein-coding
1827	chr14	118099309	118099808	+	0	NA	Intergenic	RLTR25B|LTR|ERVK	33207	NM_029578	76355	Mm.251537	NM_029578	ENSMUSG00000022130	Tgds	2610017J16Rik|2610025M23Rik|AI648925	TDP-glucose 4,6-dehydratase	protein-coding
2501	chr1	133085226	133085725	+	0	NA	intron (NM_001099276, intron 13 of 32)	intron (NM_001099276, intron 13 of 32)	39463	NM_001099276	240752	Mm.387308	NM_001099276	ENSMUSG00000026447	Pik3c2b	C330011J12Rik|Gm199|PI3K-C2beta|PI3KC2beta	phosphatidylinositol-4-phosphate 3-kinase catalytic subunit type 2 beta	protein-coding
2366	chr16	85802866	85803365	+	0	NA	promoter-TSS (NM_009621)	promoter-TSS (NM_009621)	-2	NM_009621	11504	Mm.1421	NM_009621	ENSMUSG00000022893	Adamts1	ADAM-TS1|ADAMTS|ADAMTS-1|C3-C5|METH-1|METH1	a disintegrin-like and metallopeptidase (reprolysin type) with thrombospondin type 1 motif, 1	protein-coding
1947	chr11	101173691	101174190	+	0	NA	exon (NM_007721, exon 2 of 2)	exon (NM_007721, exon 2 of 2)	1503	NM_007721	12777	Mm.8021	NM_007721	ENSMUSG00000044052	Ccr10	C-C CKR-10|CC-CKR-10|CCR-10|Cmkbr9|Gpr2	chemokine (C-C motif) receptor 10	protein-coding
1347	chr15	99294921	99295420	+	0	NA	promoter-TSS (NM_001370634)	promoter-TSS (NM_001370634)	-68	NM_001370634	54614	Mm.358668	NM_018786	ENSMUSG00000023007	Prpf40b	2610317D23Rik|Hypc	pre-mRNA processing factor 40B	protein-coding
222	chr15	99701967	99702466	+	0	NA	promoter-TSS (NM_031842)	promoter-TSS (NM_031842)	-71	NM_031842	83797	Mm.273756	NM_031842	ENSMUSG00000023018	Smarcd1	AA407987|Baf60a|D15Kz1	SWI/SNF related, matrix associated, actin dependent regulator of chromatin, subfamily d, member 1	protein-coding
2911	chr8	78508386	78508885	+	0	NA	promoter-TSS (NM_001009981)	promoter-TSS (NM_001009981)	-67	NM_001358974	19656	Mm.24718	NM_009033	ENSMUSG00000037070	Rbmxl1	Hnrpg|Rbmx|Rbmxrt	RNA binding motif protein, X-linked like-1	protein-coding
1504	chr2	166805293	166805792	+	0	NA	promoter-TSS (NM_001085495)	promoter-TSS (NM_001085495)	-39	NM_001085495	99371	Mm.297192	NM_001085495	ENSMUSG00000074582	Arfgef2	AI463430|AW493672|BIG2|E230011G24Rik	ADP-ribosylation factor guanine nucleotide-exchange factor 2 (brefeldin A-inhibited)	protein-coding
25	chr2	156065651	156066150	+	0	NA	intron (NM_139151, intron 1 of 11)	CpG	687	NM_139151	245865	Mm.330713	NM_139151	ENSMUSG00000038180	Spag4	1700041K21Rik|MNCb-0953|Sun4|mKIAA4118	sperm associated antigen 4	protein-coding
2270	chr13	13862266	13862765	+	0	NA	Intergenic	RMER17B|LTR|ERVK	78208	NM_010317	14706	Mm.215394	NM_010317	ENSMUSG00000021303	Gng4	-	guanine nucleotide binding protein (G protein), gamma 4	protein-coding
2418	chr17	36943005	36943504	+	0	NA	exon (NM_001099632, exon 1 of 4)	exon (NM_001099632, exon 1 of 4)	203	NM_001099632	386454	Mm.105324	NM_001099632	ENSMUSG00000036492	Rnf39	BC038661|Gm1786|Gm1787|Gm320|LIRF	ring finger protein 39	protein-coding
3132	chr10	80957740	80958239	+	0	NA	intron (NM_001038655, intron 2 of 3)	intron (NM_001038655, intron 2 of 3)	27898	NM_008655	17873	Mm.1360	NM_008655	ENSMUSG00000015312	Gadd45b	AI323528|Myd118	growth arrest and DNA-damage-inducible 45 beta	protein-coding
305	chr8	46163444	46163943	+	0	NA	promoter-TSS (NM_025747)	promoter-TSS (NM_025747)	42	NM_025747	66756	Mm.133623	NM_025747	ENSMUSG00000031631	Cfap97	1110068E21Rik|4933411K20Rik|AW049273|Kiaa1430	cilia and flagella associated protein 97	protein-coding
1253	chr4	82504079	82504578	+	0	NA	intron (NM_001113209, intron 1 of 11)	intron (NM_001113209, intron 1 of 11)	1451	NM_001286127	18028	Mm.317947	NM_008687	ENSMUSG00000008575	Nfib	6720429L07Rik|CTF|E030026I10Rik|NF-I/B|NF1-B|NFI-B	nuclear factor I/B	protein-coding
928	chr15	79347673	79348172	+	0	NA	promoter-TSS (NM_001304831)	promoter-TSS (NM_001304831)	-139	NM_001304831	17133	Mm.86646	NM_010755	ENSMUSG00000042622	Maff	-	v-maf musculoaponeurotic fibrosarcoma oncogene family, protein F (avian)	protein-coding
1644	chr3	66980904	66981403	+	0	NA	promoter-TSS (NM_001302359)	promoter-TSS (NM_001302359)	-12	NM_001302359	20429	Mm.39093	NM_013665	ENSMUSG00000027833	Shox2	6330543G17Rik|OG12|Og12x|Prx3|SHOT	short stature homeobox 2	protein-coding
1526	chr17	47694856	47695355	+	0	NA	promoter-TSS (NM_001290337)	promoter-TSS (NM_001290337)	-102	NM_144939	107971	Mm.392206	NM_144939	ENSMUSG00000023266	Frs3	4930417B13Rik|AI449674|Frs2beta|Snt2	fibroblast growth factor receptor substrate 3	protein-coding
217	chr15	102203918	102204417	+	0	NA	promoter-TSS (NM_001289695)	promoter-TSS (NM_001289695)	167	NM_001358674	68744	Mm.352945	NM_153194	ENSMUSG00000046897	Zfp740	1110034O07Rik|AW548228|Znf740	zinc finger protein 740	protein-coding
2648	chr4	147904418	147904917	+	0	NA	promoter-TSS (NM_001285923)	promoter-TSS (NM_001285923)	-6	NM_001355590	170731	Mm.154312	NM_133201	ENSMUSG00000029020	Mfn2	D630023P19Rik|Fzo	mitofusin 2	protein-coding
1730	chr3	96527012	96527511	+	0	NA	exon (NM_027126, exon 3 of 4)	exon (NM_027126, exon 3 of 4)	2076	NM_027126	69585	Mm.171314	NM_027126	ENSMUSG00000038403	Hjv	2310035L15Rik|5230400G09Rik|AI414844|AI789733|DL-M|Hfe2|Rgmc|hemojuvelin	hemojuvelin BMP co-receptor	protein-coding
158	chr5	119668729	119669228	+	0	NA	Intergenic	Intergenic	-1884	NM_198052	21386	Mm.219139	NM_011535	ENSMUSG00000018604	Tbx3	D5Ertd189e	T-box 3	protein-coding
281	chr1	75479289	75479788	+	0	NA	promoter-TSS (NM_177056)	promoter-TSS (NM_177056)	6	NM_177056	319998	Mm.44401	NM_177056	ENSMUSG00000051703	Tmem198	A230078I05Rik|Tmem198-1|Tmem198a	transmembrane protein 198	protein-coding
46	chr6	145865245	145865744	+	0	NA	promoter-TSS (NM_001271768)	promoter-TSS (NM_001271768)	-74	NM_001271768	79362	Mm.154529	NM_024469	ENSMUSG00000030256	Bhlhe41	6430520M22Rik|Bhlhb2l|Bhlhb3|DEC2|Sharp1	basic helix-loop-helix family, member e41	protein-coding
1851	chr8	104534304	104534803	+	0	NA	promoter-TSS (NM_144931)	promoter-TSS (NM_144931)	84	NM_144931	234664	Mm.237670	NM_144931	ENSMUSG00000031878	Nae1	59kDa|Appbp1	NEDD8 activating enzyme E1 subunit 1	protein-coding
1316	chr9	51008646	51009145	+	0	NA	5' UTR (NM_178710, exon 1 of 16)	5' UTR (NM_178710, exon 1 of 16)	178	NM_178710	235344	Mm.104932	NM_178710	ENSMUSG00000037112	Sik2	G630080D20Rik|Snf1lk2	salt inducible kinase 2	protein-coding
2630	chr9	31280604	31281103	+	0	NA	intron (NM_199315, intron 1 of 6)	CpG	304	NM_199315	382066	Mm.335039	NM_199315	ENSMUSG00000042496	Prdm10	Gm1112|tristanin	PR domain containing 10	protein-coding
2373	chr5	24598568	24599067	+	0	NA	intron (NM_025891, intron 1 of 12)	CpG-10886	3185	NM_025891	66993	Mm.436539	NM_025891	ENSMUSG00000028949	Smarcd3	1500001J14Rik|2210409C08Rik|BAF60C	SWI/SNF related, matrix associated, actin dependent regulator of chromatin, subfamily d, member 3	protein-coding
1418	chr11	60115225	60115724	+	0	NA	intron (NM_009021, intron 1 of 5)	CpG	10461	NM_009021	19377	Mm.296366	NM_009021	ENSMUSG00000062115	Rai1	Gt1	retinoic acid induced 1	protein-coding
36	chr13	49147606	49148105	+	0	NA	5' UTR (NM_001290313, exon 1 of 30)	5' UTR (NM_001290313, exon 1 of 30)	473	NM_029361	75607	Mm.342723	NM_029361	ENSMUSG00000037989	Wnk2	1810073P09Rik|AW122246|ESTM15|X83337|mKIAA1760	WNK lysine deficient protein kinase 2	protein-coding
2263	chr15	78437234	78437733	+	0	NA	intron (NM_001289671, intron 6 of 7)	intron (NM_001289671, intron 6 of 7)	8919	NR_110357	72844	Mm.390816	NM_001081367	ENSMUSG00000033287	Kctd17	2900008M13Rik|AA414907|AW742389|N28155	potassium channel tetramerisation domain containing 17	protein-coding
1368	chr2	130563428	130563927	+	0	NA	promoter-TSS (NR_040348)	promoter-TSS (NR_040348)	72	NR_040348	321014	Mm.442588	NR_040348	ENSMUSG00000060029	4930473A02Rik	-	RIKEN cDNA 4930473A02 gene	ncRNA
748	chr9	110857730	110858229	+	0	NA	promoter-TSS (NM_146227)	promoter-TSS (NM_146227)	12	NM_146227	235631	Mm.102265	NM_146227	ENSMUSG00000048752	Prss50	79H19C|Tsp50	protease, serine 50	protein-coding
472	chr17	47975267	47975766	+	0	NA	Intergenic	CpG	-50884	NM_028767	74123	Mm.240062	NM_028767	ENSMUSG00000023991	Foxp4	1200010K03Rik|2310007G05Rik|mFKHLA	forkhead box P4	protein-coding
1655	chr12	105009742	105010241	+	0	NA	promoter-TSS (NM_172500)	promoter-TSS (NM_172500)	-182	NM_172500	212073	Mm.212688	NM_172500	ENSMUSG00000054150	Syne3	KASH3|nesprin-3	spectrin repeat containing, nuclear envelope family member 3	protein-coding
1943	chr6	97178573	97179072	+	0	NA	intron (NM_001081111, intron 1 of 16)	CpG	302	NM_001081111	232286	Mm.30893	NM_001081111	ENSMUSG00000030059	Tmf1	7030402D04Rik|Gm153|Tmf1`	TATA element modulatory factor 1	protein-coding
317	chr1	160792704	160793203	+	0	NA	promoter-TSS (NM_013862)	promoter-TSS (NM_013862)	-15	NM_013862	29809	Mm.25833	NM_013862	ENSMUSG00000026721	Rabgap1l	5830411O09Rik|8430421H08Rik|9630005B12Rik|AW049894|HHL|Hh1|mKIAA0471	RAB GTPase activating protein 1-like	protein-coding
711	chr2	164563241	164563740	+	0	NA	intron (NM_026323, intron 2 of 4)	intron (NM_026323, intron 2 of 4)	774	NM_026323	67701	Mm.27289	NM_026323	ENSMUSG00000017723	Wfdc2	1600023A02Rik|HE4|WAP5	WAP four-disulfide core domain 2	protein-coding
132	chr11	115420288	115420787	+	0	NA	promoter-TSS (NM_027862)	promoter-TSS (NM_027862)	411	NM_183285	70382	Mm.276299	NM_183285	ENSMUSG00000016940	Kctd2	2310012I15Rik	potassium channel tetramerisation domain containing 2	protein-coding
1791	chr5	24907922	24908421	+	0	NA	intron (NM_001170555, intron 1 of 11)	CpG	338	NM_001170556	108099	Mm.33649	NM_145401	ENSMUSG00000028944	Prkag2	2410051C13Rik|AAKG|AAKG2|AI854673|H91620p|WPWS	protein kinase, AMP-activated, gamma 2 non-catalytic subunit	protein-coding
1254	chr6	113623992	113624491	+	0	NA	exon (NM_009507, exon 1 of 3)	exon (NM_009507, exon 1 of 3)	247	NM_009507	22346	Mm.29407	NM_009507	ENSMUSG00000033933	Vhl	Vhlh|pVHL	von Hippel-Lindau tumor suppressor	protein-coding
1642	chr17	65950682	65951181	+	0	NA	intron (NM_023053, intron 1 of 4)	CpG	256	NM_023053	65960	Mm.10153	NM_023053	ENSMUSG00000024098	Twsg1	1810013J15Rik|9030422N06Rik|AW552143|D17Ertd403e|Tsg|Twg	twisted gastrulation BMP signaling modulator 1	protein-coding
892	chr7	80654055	80654554	+	0	NA	intron (NM_173863, intron 2 of 14)	intron (NM_173863, intron 2 of 14)	18287	NR_040343	100504375	Mm.322881	NR_040343	ENSMUSG00000084821	Gm15880	-	predicted gene 15880	ncRNA
2180	chr9	101074638	101075137	+	0	NA	5' UTR (NM_001100451, exon 1 of 2)	5' UTR (NM_001100451, exon 1 of 2)	125	NM_001100451	77853	Mm.326206	NM_001100451	ENSMUSG00000066415	Msl2	E130103E02Rik|Msl2l1|Rnf184	MSL complex subunit 2	protein-coding
2769	chr15	100174736	100175235	+	0	NA	intron (NM_172819, intron 13 of 32)	intron (NM_172819, intron 13 of 32)	13051	NR_037311	100499528		NR_037311	ENSMUSG00000092752	Mir3473a	Mir3473|mir-3473a|mmu-mir-3473|mmu-mir-3473a	microRNA 3473a	ncRNA
2071	chr4	126046714	126047213	+	0	NA	promoter-TSS (NM_025544)	promoter-TSS (NM_025544)	35	NM_025544	66407	Mm.195628	NM_025544	ENSMUSG00000028861	Mrps15	1500003E24Rik|2410002B11Rik|Mprs15	mitochondrial ribosomal protein S15	protein-coding
1428	chr11	119942594	119943093	+	0	NA	promoter-TSS (NM_130862)	promoter-TSS (NM_130862)	-249	NM_001037754	108100	Mm.197534	NM_130862	ENSMUSG00000025372	Baiap2	IRSp53|R75030	brain-specific angiogenesis inhibitor 1-associated protein 2	protein-coding
546	chr7	141611067	141611566	+	0	NA	non-coding (NR_040337, exon 4 of 4)	non-coding (NR_040337, exon 4 of 4)	2431	NR_040337	100036523	Mm.398994	NR_040337	ENSMUSG00000097170	Gm16982	-	predicted gene, 16982	ncRNA
537	chr14	75786681	75787180	+	0	NA	5' UTR (NM_026232, exon 1 of 10)	5' UTR (NM_026232, exon 1 of 10)	107	NM_026232	67554	Mm.46067	NM_026232	ENSMUSG00000022003	Slc25a30	4933433D23Rik|AV025504|AV221431|AW319655|KMCP1	solute carrier family 25, member 30	protein-coding
1018	chr1	192092235	192092734	+	0	NA	5' UTR (NM_011633, exon 1 of 10)	5' UTR (NM_011633, exon 1 of 10)	115	NM_011633	22033	Mm.380491	NM_011633		Traf5	-	TNF receptor-associated factor 5	protein-coding
1125	chr9	96119269	96119768	+	0	NA	promoter-TSS (NM_177352)	promoter-TSS (NM_177352)	89	NM_177352	235533	Mm.213651	NM_177352	ENSMUSG00000041440	Gk5	AV095337|C330018K18Rik|G630067D24Rik	glycerol kinase 5 (putative)	protein-coding
2279	chr5	127616914	127617413	+	0	NA	exon (NM_133895, exon 1 of 8)	exon (NM_133895, exon 1 of 8)	229	NM_133895	100561	Mm.28506	NM_133895	ENSMUSG00000029416	Slc15a4	AA987064|AW742963|C130069N12Rik|PHT1|PTR4	solute carrier family 15, member 4	protein-coding
1007	chr2	174327610	174328109	+	0	NA	promoter-TSS (NM_001310083)	promoter-TSS (NM_001310083)	91	NM_001310083	14683	Mm.125770	NM_010309	ENSMUSG00000027523	Gnas	5530400H20Rik|A930027G11Rik|C130027O20Rik|GPSA|GSP|Galphas|Gnas1|Gnasxl|Gs-alpha|Gsa|Nesp|Nesp55|Nespl|Oed-Sml|Oedsml|P1|P2|P3|PHP1A|PHP1B|POH|SCG6	GNAS (guanine nucleotide binding protein, alpha stimulating) complex locus	protein-coding
1443	chr18	64887316	64887815	+	0	NA	promoter-TSS (NM_001114386)	promoter-TSS (NM_001114386)	-191	NM_001114386	83814	Mm.98668	NM_031881	ENSMUSG00000024589	Nedd4l	1300012C07Rik|Nedd4-2|Nedd4b	neural precursor cell expressed, developmentally down-regulated gene 4-like	protein-coding
741	chr2	118883128	118883627	+	0	NA	TTS (NM_019826)	TTS (NM_019826)	-18238	NM_001045523	228536	Mm.330487	NM_001045523	ENSMUSG00000040007	Bahd1	AL022997|AW541238|Gm117|mKIAA0945	bromo adjacent homology domain containing 1	protein-coding
1833	chr10	80988010	80988509	+	0	NA	intron (NM_001038655, intron 2 of 3)	intron (NM_001038655, intron 2 of 3)	13106	NM_001038655	14708	Mm.222496	NM_010319	ENSMUSG00000048240	Gng7	AI840417	guanine nucleotide binding protein (G protein), gamma 7	protein-coding
1186	chr4	130662819	130663803	+	0	NA	promoter-TSS (NM_001159605)	promoter-TSS (NM_001159605)	-10	NM_030722	80912	Mm.440206	NM_030722	ENSMUSG00000028580	Pum1	AA517475|Pumm|mKIAA0099	pumilio RNA-binding family member 1	protein-coding
998	chr11	69122514	69123013	+	0	NA	exon (NM_033041, exon 4 of 4)	exon (NM_033041, exon 4 of 4)	2310	NM_033041	84653	Mm.98505	NM_033041	ENSMUSG00000023781	Hes7	bHLHb37	hes family bHLH transcription factor 7	protein-coding
3119	chr10	80387640	80388139	+	0	NA	promoter-TSS (NM_198615)	promoter-TSS (NM_198615)	-238	NM_198615	237400	Mm.268389	NM_198615	ENSMUSG00000048696	Mex3d	BC059858|Rkhd1	mex3 RNA binding family member D	protein-coding
2806	chr15	86266941	86267440	+	0	NA	intron (NM_145476, intron 4 of 12)	MTE2b|LTR|ERVL-MaLR	-10485	NM_001358062	223754	Mm.28904	NM_145476	ENSMUSG00000051864	Tbc1d22a	BC023106|D15Ertd781e	TBC1 domain family, member 22a	protein-coding
3032	chr1	88008049	88008548	+	0	NA	intron (NM_001033291, intron 1 of 27)	CpG	253	NM_001198573	227334	Mm.80484	NM_001033291	ENSMUSG00000005501	Usp40	B230215L03Rik|C730029K03	ubiquitin specific peptidase 40	protein-coding
1789	chr11	106267431	106267930	+	0	NA	promoter-TSS (NM_031878)	promoter-TSS (NM_031878)	-48	NM_031878	83796	Mm.21772	NM_031878	ENSMUSG00000078619	Smarcd2	AW322457|Baf60b	SWI/SNF related, matrix associated, actin dependent regulator of chromatin, subfamily d, member 2	protein-coding
2240	chr10	111009952	111010451	+	0	NA	promoter-TSS (NM_172554)	promoter-TSS (NM_172554)	-135	NM_172554	320150	Mm.339281	NM_172554	ENSMUSG00000035798	Zdhhc17	A230053P19Rik|BB187739|D130071N24Rik|DHHC-17|Hip14	zinc finger, DHHC domain containing 17	protein-coding
2076	chr18	11657240	11657739	+	0	NA	non-coding (NR_045526, exon 1 of 18)	non-coding (NR_045526, exon 1 of 18)	140	NM_001081223	225182	Mm.154275	NM_175458	ENSMUSG00000041238	Rbbp8	9930104E21Rik|CtIP|RBBP-8|RIM|SAE2	retinoblastoma binding protein 8, endonuclease	protein-coding
529	chr5	148633289	148633788	+	0	NA	Intergenic	Intergenic	-80750	NM_001359199	24109	Mm.21846	NM_011908	ENSMUSG00000001687	Ubl3	AW108023|HCG|MUB|mmMUB	ubiquitin-like 3	protein-coding
1545	chr4	41755448	41755947	+	0	NA	promoter-TSS (NR_155499)	promoter-TSS (NR_155499)	75	NR_155499	105247116	Mm.488220	NR_155499		Gm42274	-	predicted gene, 42274	ncRNA
1838	chr9	67043628	67044127	+	0	NA	promoter-TSS (NM_001164253)	promoter-TSS (NM_001164253)	-6	NM_001164256	22003	Mm.121878	NM_024427	ENSMUSG00000032366	Tpm1	AA986836|AI854628|TM2|TPM1kappa|Tm3|Tmpa|Tpm-1|alpha-TM	tropomyosin 1, alpha	protein-coding
1773	chr5	8422064	8422563	+	0	NA	promoter-TSS (NM_001289596)	promoter-TSS (NM_001289596)	403	NM_013726	27214	Mm.292470	NM_013726	ENSMUSG00000002297	Dbf4	AA545217|Ask	DBF4 zinc finger	protein-coding
1058	chr9	110653866	110654365	+	0	NA	promoter-TSS (NM_183276)	promoter-TSS (NM_183276)	46	NM_183276	235627	Mm.335481	NM_183276	ENSMUSG00000056724	Nbeal2	1110014F23Rik|BC042396|mKIAA0540	neurobeachin-like 2	protein-coding
2573	chr14	40967035	40967534	+	0	NA	promoter-TSS (NM_145928)	promoter-TSS (NM_145928)	-388	NM_145928	52588	Mm.28876	NM_145928	ENSMUSG00000037824	Tspan14	AA958793|D14Ertd226e|Tm4sf14|tspan-14	tetraspanin 14	protein-coding
987	chr3	87795546	87796045	+	0	NA	promoter-TSS (NM_001033124)	promoter-TSS (NM_001033124)	-633	NM_001033124	18211	Mm.80682	NM_001033124	ENSMUSG00000028072	Ntrk1	C80751|Tkr|TrkA|trk	neurotrophic tyrosine kinase, receptor, type 1	protein-coding
2984	chr14	57745243	57745742	+	0	NA	intron (NM_015771, intron 1 of 7)	CpG	631	NM_015771	50523	Mm.347899	NM_015771	ENSMUSG00000021959	Lats2	4932411G09Rik|AV277261|AW228608	large tumor suppressor 2	protein-coding
1150	chr11	103360086	103360585	+	0	NA	exon (NM_001205236, exon 3 of 18)	exon (NM_001205236, exon 3 of 18)	3357	NM_183288	544817	Mm.259113	NM_133715	ENSMUSG00000034255	Arhgap27	2310069I04Rik|5730442P18Rik|Gm21552|Sh3d20	Rho GTPase activating protein 27	protein-coding
2860	chr2	174299202	174299701	+	0	NA	exon (NM_001310085, exon 1 of 13)	exon (NM_001310085, exon 1 of 13)	1592	NM_001310085	14683	Mm.125770	NM_010309	ENSMUSG00000027523	Gnas	5530400H20Rik|A930027G11Rik|C130027O20Rik|GPSA|GSP|Galphas|Gnas1|Gnasxl|Gs-alpha|Gsa|Nesp|Nesp55|Nespl|Oed-Sml|Oedsml|P1|P2|P3|PHP1A|PHP1B|POH|SCG6	GNAS (guanine nucleotide binding protein, alpha stimulating) complex locus	protein-coding
3141	chr4	129110334	129110833	+	0	NA	TTS (NM_001286081)	TTS (NM_001286081)	5035	NM_001290706	66260	Mm.25295	NM_025452	ENSMUSG00000028786	Tmem54	1810017F10Rik|AI507302	transmembrane protein 54	protein-coding
1535	chr17	73886000	73886499	+	0	NA	intron (NM_011723, intron 35 of 35)	intron (NM_011723, intron 35 of 35)	63947	NM_011723	22436	Mm.11223	NM_011723	ENSMUSG00000024066	Xdh	XO|Xor|Xox-1|Xox1	xanthine dehydrogenase	protein-coding
2390	chr14	120910572	120911071	+	0	NA	promoter-TSS (NM_023579)	promoter-TSS (NM_023579)	-373	NM_023579	70572	Mm.221452	NM_023579	ENSMUSG00000030662	Ipo5	1110011C18Rik|5730478E03Rik|AA409333|C76941|IMB3|Kpnb3|Ranbp5|imp5	importin 5	protein-coding
1335	chr1	182408775	182409274	+	0	NA	promoter-TSS (NM_173378)	promoter-TSS (NM_173378)	-143	NM_173378	209456	Mm.287450	NM_173378	ENSMUSG00000026510	Trp53bp2	53BP2|AI746547|ASPP2|PPP1R13A|Tp53bp2|X98550	transformation related protein 53 binding protein 2	protein-coding
908	chr2	168006442	168006941	+	0	NA	intron (NR_156115, intron 1 of 21)	intron (NR_156115, intron 1 of 21)	3927	NR_156115	69553	Mm.68454	NM_001080708	ENSMUSG00000074577	Ripor3	2310033K02Rik|Fam65c|Gm124	RIPOR family member 3	protein-coding
2580	chr2	180249271	180249770	+	0	NA	Intergenic	Intergenic	-7859	NM_025587	66481	Mm.289669	NM_025587	ENSMUSG00000039001	Rps21	1810049N11Rik|2410030A14Rik	ribosomal protein S21	protein-coding
3127	chr6	90618834	90619333	+	0	NA	promoter-TSS (NM_001037493)	promoter-TSS (NM_001037493)	-163	NM_001037493	71699	Mm.272633	NM_027868	ENSMUSG00000030089	Slc41a3	1010001P06Rik|AI480742|SLC41A1-L2	solute carrier family 41, member 3	protein-coding
284	chr10	45066942	45067441	+	0	NA	promoter-TSS (NM_011156)	promoter-TSS (NM_011156)	-25	NM_011156	19072	Mm.37294	NM_011156	ENSMUSG00000019849	Prep	AI047692|AI450383|D10Wsu136e|PE|PEP|Pop	prolyl endopeptidase	protein-coding
1340	chr11	84828650	84829149	+	0	NA	promoter-TSS (NR_046281)	promoter-TSS (NR_046281)	104	NM_177564	192970	Mm.192213	NM_177564	ENSMUSG00000034449	Dhrs11	-	dehydrogenase/reductase (SDR family) member 11	protein-coding
903	chr5	124187321	124187820	+	0	NA	promoter-TSS (NM_001289472)	promoter-TSS (NM_001289472)	-388	NM_001289472	19679	Mm.44261	NM_011256	ENSMUSG00000029406	Pitpnm2	NIR3|RDGBA2|Rdgb2|mKIAA1457	phosphatidylinositol transfer protein, membrane-associated 2	protein-coding
247	chr2	152338186	152338685	+	0	NA	exon (NM_175093, exon 4 of 4)	exon (NM_175093, exon 4 of 4)	5625	NM_175093	228775	Mm.276018	NM_144554	ENSMUSG00000032715	Trib3	Ifld2|Nipk|SINK|SKIP3|TRB-3|Trb3	tribbles pseudokinase 3	protein-coding
165	chr9	8004431	8004930	+	0	NA	promoter-TSS (NM_009534)	promoter-TSS (NM_009534)	-84	NM_001171147	22601	Mm.221992	NM_009534	ENSMUSG00000053110	Yap1	AI325207|Yap|Yap65|Yki|Yorkie	yes-associated protein 1	protein-coding
289	chr1	13372564	13373063	+	0	NA	promoter-TSS (NM_001302702)	promoter-TSS (NM_001302702)	-384	NM_001302702	17978	Mm.2537	NM_008678	ENSMUSG00000005886	Ncoa2	D1Ertd433e|GRIP-1|Grip1|KAT13C|NCoA-2|SRC-2|TIF2|bHLHe75	nuclear receptor coactivator 2	protein-coding
2351	chr6	49395454	49395953	+	0	NA	promoter-TSS (NM_029916)	promoter-TSS (NM_029916)	99	NM_029916	77485	Mm.128054	NM_029916	ENSMUSG00000023403	Stk31	C330007K24Rik	serine threonine kinase 31	protein-coding
729	chr17	34931224	34931723	+	0	NA	exon (NM_010893, exon 1 of 6)	exon (NM_010893, exon 1 of 6)	220	NM_010893	18010	Mm.8856	NM_010893	ENSMUSG00000007038	Neu1	AA407268|AA407316|Aglp|Apl|Bat-7|Bat7|G9|Map-2|Neu|Neu-1	neuraminidase 1	protein-coding
2119	chr17	74295231	74295730	+	0	NA	promoter-TSS (NM_133771)	promoter-TSS (NM_133771)	-617	NM_133771	76890	Mm.311874	NM_133771	ENSMUSG00000058704	Memo1	0610016J10Rik|D930048L02Rik	mediator of cell motility 1	protein-coding
2	chr2	152396635	152397134	+	0	NA	exon (NM_011438, exon 1 of 1)	exon (NM_011438, exon 1 of 1)	1162	NM_011438	20667	Mm.28424	NM_011438	ENSMUSG00000051817	Sox12	2010205A02Rik	SRY (sex determining region Y)-box 12	protein-coding
808	chr5	122951539	122952038	+	0	NA	intron (NM_001003953, intron 6 of 22)	CpG	37311	NM_001003953	30841	Mm.86406	NM_013910	ENSMUSG00000029475	Kdm2b	Cxxc2|Fbl10|Fbxl10|Jhdm1b|PCCX2	lysine (K)-specific demethylase 2B	protein-coding
845	chr6	90369335	90369834	+	0	NA	promoter-TSS (NM_173002)	promoter-TSS (NM_173002)	90	NM_030260	80292	Mm.100116	NM_030260	ENSMUSG00000034430	Zxdc	A930012H20|B930086F11Rik|BC003332	ZXD family zinc finger C	protein-coding
2125	chr7	143978671	143979170	+	0	NA	Intergenic	CpG	-30334	NR_037292	100526562		NR_037292	ENSMUSG00000093221	Mir3105	mmu-mir-3105	microRNA 3105	ncRNA
2553	chr15	102144535	102145034	+	0	NA	exon (NM_008344, exon 1 of 4)	exon (NM_008344, exon 1 of 4)	598	NM_008344	16012	Mm.358609	NM_008344	ENSMUSG00000023046	Igfbp6	IGFBP-6	insulin-like growth factor binding protein 6	protein-coding
1847	chr19	45036764	45037263	+	0	NA	exon (NM_001195265, exon 7 of 16)	exon (NM_001195265, exon 7 of 16)	8759	NM_001195265	100503041	Mm.329877	NM_177605	ENSMUSG00000074818	Pdzd7	9130207N01|EG435601|Pdzk7	PDZ domain containing 7	protein-coding
1231	chr1	193211239	193211738	+	0	NA	Intergenic	RMER1A|Other|Other	-9942	NM_153137	215243	Mm.261259	NM_153137	ENSMUSG00000037318	Traf3ip3	6030423D04Rik|AI115021|T3jam	TRAF3 interacting protein 3	protein-coding
2979	chr4	152086793	152087292	+	0	NA	intron (NR_104381, intron 1 of 21)	CpG	179	NR_104381	269608	Mm.332102	NM_001004156	ENSMUSG00000039713	Plekhg5	BC023181|Syx	pleckstrin homology domain containing, family G (with RhoGef domain) member 5	protein-coding
1249	chr4	139965575	139966074	+	0	NA	exon (NM_173427, exon 1 of 1)	exon (NM_173427, exon 1 of 1)	1796	NR_035519	100316727		NR_035519	ENSMUSG00000089294	Mir2139	mmu-mir-2139	microRNA 2139	ncRNA
147	chr6	88724382	88724881	+	0	NA	promoter-TSS (NM_001166251)	promoter-TSS (NM_001166251)	-73	NM_001166250	23945	Mm.272197	NM_011844	ENSMUSG00000033174	Mgll	AA589436|Magl|Mgl	monoglyceride lipase	protein-coding
2446	chr5	9161256	9161755	+	0	NA	intron (NR_152861, intron 1 of 16)	CpG	271	NR_152860	23857	Mm.22480	NM_011806	ENSMUSG00000042508	Dmtf1	Dimp|Dmp1	cyclin D binding myb-like transcription factor 1	protein-coding
973	chr9	22134439	22134938	+	0	NA	intron (NM_001102405, intron 1 of 4)	PB1D10|SINE|Alu	1058	NM_001102405	11433	Mm.46354	NM_007388	ENSMUSG00000001348	Acp5	TRACP|TRAP	acid phosphatase 5, tartrate resistant	protein-coding
2961	chr6	143167235	143167734	+	0	NA	exon (NM_029250, exon 1 of 8)	exon (NM_029250, exon 1 of 8)	254	NM_029250	75320	Mm.272548	NM_029250	ENSMUSG00000030275	Etnk1	1110061E11Rik|4930555L11Rik|AI195356|AI841245|C80956|D6Ertd3e|EKI1	ethanolamine kinase 1	protein-coding
2569	chr7	143756916	143757415	+	0	NA	Intergenic	Intergenic	9828	NM_203492	381974	Mm.297839	NM_203492	ENSMUSG00000050276	Mrgprg	Gm1098|Mrgg	MAS-related GPR, member G	protein-coding
1046	chr8	120101070	120101569	+	0	NA	5' UTR (NM_133967, exon 1 of 8)	5' UTR (NM_133967, exon 1 of 8)	153	NM_133967	102193	Mm.240076	NM_133967	ENSMUSG00000031823	Zdhhc7	AL024087|Gramp2	zinc finger, DHHC domain containing 7	protein-coding
1142	chr3	19693974	19694473	+	0	NA	exon (NM_205769, exon 2 of 2)	exon (NM_205769, exon 2 of 2)	1173	NM_205769	12918	Mm.290689	NM_205769	ENSMUSG00000049796	Crh	CRF|Gm1347	corticotropin releasing hormone	protein-coding
2095	chr7	27337312	27337811	+	0	NA	promoter-TSS (NM_175641)	promoter-TSS (NM_175641)	51	NM_175641	108075	Mm.272251	NM_175641	ENSMUSG00000040488	Ltbp4	2310046A13Rik	latent transforming growth factor beta binding protein 4	protein-coding
1291	chr17	84790397	84790896	+	0	NA	5' UTR (NM_028233, exon 1 of 38)	5' UTR (NM_028233, exon 1 of 38)	140	NM_028233	72416	Mm.217027	NM_028233	ENSMUSG00000024120	Lrpprc	3110001K13Rik|C76645|Gp130|Lrp130|Lsfc	leucine-rich PPR-motif containing	protein-coding
2601	chr19	6140854	6141353	+	0	NA	promoter-TSS (NM_019722)	promoter-TSS (NM_019722)	34	NM_019722	56327	Mm.21071	NM_019722	ENSMUSG00000024944	Arl2	2610009M23Rik|AI115441|AW553335	ADP-ribosylation factor-like 2	protein-coding
2599	chr14	45415894	45416393	+	0	NA	Intergenic	B1_Mm|SINE|Alu	-27347	NM_019425	54342	Mm.312945	NM_019425	ENSMUSG00000037722	Gnpnat1	AU017428|AU040593|EMeg32|Gpnat1|Gsnpat	glucosamine-phosphate N-acetyltransferase 1	protein-coding
319	chr12	110277840	110278339	+	0	NA	promoter-TSS (NR_037204)	promoter-TSS (NR_037204)	-21	NR_002866	353504	Mm.442720	NR_002866	ENSMUSG00000113581	Dio3os	AW556460|Dio3as	deiodinase, iodothyronine type III, opposite strand	ncRNA
2960	chr5	116444526	116445025	+	0	NA	exon (NM_026886, exon 13 of 13)	exon (NM_026886, exon 13 of 13)	6053	NR_015595	76798	Mm.444322	NR_015595	ENSMUSG00000086219	Srrm4os	2410137F16Rik	serine/arginine repetitive matrix 4, opposite strand	ncRNA
2571	chr11	98202835	98203334	+	0	NA	promoter-TSS (NM_001109628)	promoter-TSS (NM_001109628)	-221	NM_001109628	69131	Mm.260516	NM_026952	ENSMUSG00000003119	Cdk12	1810022J16Rik|AI646528|Crk7|Crkrs|D11Ertd752e|Pksc	cyclin-dependent kinase 12	protein-coding
2857	chr5	110106890	110107389	+	0	NA	exon (NM_145147, exon 2 of 10)	exon (NM_145147, exon 2 of 10)	1058	NM_145147	107999	Mm.86267	NM_145147	ENSMUSG00000033434	Gtpbp6	AV119224|Pgbpll|pgpl	GTP binding protein 6 (putative)	protein-coding
1179	chr8	84706792	84707291	+	0	NA	3' UTR (NM_001371052, exon 11 of 11)	3' UTR (NM_001371052, exon 11 of 11)	5584	NM_008535	17095	Mm.4925	NM_008535	ENSMUSG00000034041	Lyl1	Lyl-1|bHLHa18	lymphoblastomic leukemia 1	protein-coding
1052	chr12	101718053	101718552	+	0	NA	intron (NM_001082976, intron 1 of 11)	CpG	221	NM_001082976	74413	Mm.275939	NM_028924	ENSMUSG00000021187	Tc2n	4933406D09Rik|Mtac2d1|Tac2-N	tandem C2 domains, nuclear	protein-coding
1922	chr5	30945264	30945763	+	0	NA	promoter-TSS (NM_001160149)	promoter-TSS (NM_001160149)	-33	NM_026770	68567	Mm.45127	NM_026770	ENSMUSG00000029161	Cgref1	1110004G24Rik|AW045201|Cgr11	cell growth regulator with EF hand domain 1	protein-coding
735	chr12	84009276	84009775	+	0	NA	promoter-TSS (NM_012006)	promoter-TSS (NM_012006)	23	NM_012006	26897	Mm.1978	NM_012006	ENSMUSG00000072949	Acot1	ACH2|CTE-1|CTE-I|Cte1|D12Ucla1	acyl-CoA thioesterase 1	protein-coding
3048	chr4	152012975	152013474	+	0	NA	intron (NM_001033352, intron 2 of 3)	intron (NM_001033352, intron 2 of 3)	4333	NM_001033352	242785	Mm.22306	NM_001033352	ENSMUSG00000073700	Klhl21	1810045K06Rik|D330008A20|mKIAA0469	kelch-like 21	protein-coding
1493	chr8	117256298	117256797	+	0	NA	promoter-TSS (NM_001163262)	promoter-TSS (NM_001163262)	-472	NM_001163262	74440	Mm.233181	NM_028941	ENSMUSG00000034390	Cmip	4933407C03Rik|5830471E12Rik|AI314065|AI464126	c-Maf inducing protein	protein-coding
2948	chr5	53212793	53213292	+	0	NA	intron (NM_172710, intron 1 of 23)	CpG	410	NM_172710	231238	Mm.235020	NM_172710	ENSMUSG00000029189	Sel1l3	2310045A20Rik|AI429585|mKIAA0746	sel-1 suppressor of lin-12-like 3 (C. elegans)	protein-coding
2397	chr8	15028092	15028591	+	0	NA	exon (NM_029116, exon 2 of 2)	exon (NM_029116, exon 2 of 2)	17316	NM_029116	74901	Mm.46675	NM_029116	ENSMUSG00000055675	Kbtbd11	2900016B01Rik|4930465M17Rik|mKIAA0711	kelch repeat and BTB (POZ) domain containing 11	protein-coding
974	chr2	180171157	180171656	+	0	NA	promoter-TSS (NM_019822)	promoter-TSS (NM_019822)	-182	NM_019822	56436	Mm.316654	NM_019822	ENSMUSG00000039041	Adrm1	1110063P18Rik|2510006J17Rik|AA408205|ARM-1|AU043535|Arm1|Gp110|Rpn13	adhesion regulating molecule 1	protein-coding
2629	chr9	21988583	21989082	+	0	NA	intron (NM_023622, intron 2 of 18)	intron (NM_023622, intron 2 of 18)	621	NM_023622	71746	Mm.110594	NM_023622	ENSMUSG00000040146	Rgl3	1300003D20Rik|mFLJ00153	ral guanine nucleotide dissociation stimulator-like 3	protein-coding
1271	chr4	76449812	76450311	+	0	NA	intron (NR_160919, intron 10 of 39)	CpG	-105818	NM_001352628	19266	Mm.184021	NM_011211	ENSMUSG00000028399	Ptprd	1110002J03Rik|3000002J10Rik|B230219D21Rik|R-PTP-delta	protein tyrosine phosphatase, receptor type, D	protein-coding
1668	chr14	54641145	54641644	+	0	NA	promoter-TSS (NM_199470)	promoter-TSS (NM_199470)	-30	NM_199470	239096	Mm.386871	NM_199470	ENSMUSG00000059674	Cdh24	1700040A22Rik	cadherin-like 24	protein-coding
1715	chr17	26932851	26933350	+	0	NA	promoter-TSS (NM_001302397)	promoter-TSS (NM_001302397)	-27	NM_001302397	21652	Mm.258953	NM_009343	ENSMUSG00000024193	Phf1	AW557215|D17Ertd455e|Pcl1|Phf2|Tctex3	PHD finger protein 1	protein-coding
344	chr11	20831047	20831546	+	0	NA	promoter-TSS (NM_173752)	promoter-TSS (NM_173752)	-188	NM_173752	216551	Mm.76694	NM_173752	ENSMUSG00000042363	Lgalsl	1110067D22Rik|A530071M23|Grpa|Hspc159|Lgalsla	lectin, galactoside binding-like	protein-coding
1613	chr9	50796773	50797272	+	0	NA	intron (NR_045601, intron 7 of 13)	intron (NR_045601, intron 7 of 13)	21797	NR_045601	102580	Mm.160035	NM_133981	ENSMUSG00000032059	Alg9	8230402H15Rik|AI747665|B430313H07Rik|Dibd1	asparagine-linked glycosylation 9 (alpha 1,2 mannosyltransferase)	protein-coding
2103	chr11	75603010	75603509	+	0	NA	intron (NM_008850, intron 3 of 11)	intron (NM_008850, intron 3 of 11)	-3028	NR_110477	654359	Mm.439961	NR_110477		Gm12338	-	cytochrome c oxidase, subunit VIIc pseudogene	pseudo
2949	chr4	152138653	152139152	+	0	NA	exon (NM_207687, exon 4 of 16)	exon (NM_207687, exon 4 of 16)	-2577	NM_207690	56226	Mm.264215	NM_019585	ENSMUSG00000028943	Espn	je	espin	protein-coding
636	chr4	43523319	43523818	+	0	NA	promoter-TSS (NM_009416)	promoter-TSS (NM_009416)	-14	NM_001277875	22004	Mm.646	NM_009416	ENSMUSG00000028464	Tpm2	Tpm-2|Trop-2	tropomyosin 2, beta	protein-coding
1710	chr19	5636952	5637451	+	0	NA	promoter-TSS (NM_009045)	promoter-TSS (NM_009045)	-340	NM_009045	19697	Mm.249966	NM_009045	ENSMUSG00000024927	Rela	p65|p65 NF-kappa B|p65 NFkB	v-rel reticuloendotheliosis viral oncogene homolog A (avian)	protein-coding
1406	chr1	166409427	166409926	+	0	NA	intron (NM_175170, intron 1 of 5)	CpG	152	NM_001142948	71592	Mm.192094	NM_175170	ENSMUSG00000040596	Pogk	9130401E23Rik|BASS2|mKIAA1513	pogo transposable element with KRAB domain	protein-coding
1104	chr8	106893432	106893931	+	0	NA	promoter-TSS (NM_011574)	promoter-TSS (NM_011574)	41	NM_001358982	21771	Mm.10665	NM_011574	ENSMUSG00000041438	Utp4	Cirh1a|Cirhin|Naic|Teg-292|Tex292	UTP4 small subunit processome component	protein-coding
2224	chr9	63377548	63378047	+	0	NA	5' UTR (NM_001364494, exon 1 of 21)	5' UTR (NM_001364494, exon 1 of 21)	105	NM_001364492	23938	Mm.325746	NM_011840	ENSMUSG00000058444	Map2k5	AI324775|AI428457|MEK5|Mapkk5|Prkmk5	mitogen-activated protein kinase kinase 5	protein-coding
1133	chr5	137785726	137786225	+	0	NA	exon (NM_144913, exon 1 of 4)	exon (NM_144913, exon 1 of 4)	726	NM_144913	231803	Mm.61193	NM_144913	ENSMUSG00000029726	Mepce	Bcdin3|D5Wsu46e	methylphosphate capping enzyme	protein-coding
2421	chr10	80638505	80639004	+	0	NA	exon (NM_001159591, exon 7 of 12)	exon (NM_001159591, exon 7 of 12)	9098	NM_001159591	103236	Mm.29873	NM_134002	ENSMUSG00000003345	Csnk1g2	2810429I12Rik|AI463719	casein kinase 1, gamma 2	protein-coding
209	chr1	97660642	97661141	+	0	NA	5' UTR (NM_001355072, exon 1 of 3)	5' UTR (NM_001355072, exon 1 of 3)	785	NM_001355074	52392	Mm.12309	NM_133825	ENSMUSG00000044768	D1Ertd622e	AI987691|AW047450	DNA segment, Chr 1, ERATO Doi 622, expressed	protein-coding
2837	chr11	62538364	62538863	+	0	NA	intron (NM_028448, intron 1 of 4)	CpG	648	NM_028448	73139	Mm.390409	NM_028448	ENSMUSG00000018509	Cenpv	3110013H01Rik|AA671303|Prr6	centromere protein V	protein-coding
1905	chr8	85432586	85433085	+	0	NA	promoter-TSS (NM_025722)	promoter-TSS (NM_025722)	6	NR_033144	66714	Mm.272748	NM_025722	ENSMUSG00000036934	4921524J17Rik	-	RIKEN cDNA 4921524J17 gene	protein-coding
1118	chr10	116950331	116950830	+	0	NA	promoter-TSS (NR_038026)	promoter-TSS (NR_038026)	18	NR_038026	71086	Mm.214134	NR_038025	ENSMUSG00000112627	4933412E12Rik	-	RIKEN cDNA 4933412E12 gene	ncRNA
1575	chr5	111330423	111330922	+	0	NA	promoter-TSS (NM_001359216)	promoter-TSS (NM_001359216)	-25	NM_001301644	56305	Mm.200516	NM_019640	ENSMUSG00000050017	Pitpnb	PI-TP-beta	phosphatidylinositol transfer protein, beta	protein-coding
117	chr6	147476087	147476586	+	0	NA	promoter-TSS (NM_001355713)	promoter-TSS (NM_001355713)	-29	NM_001355713	67015	Mm.209774	NM_025911	ENSMUSG00000030301	Ccdc91	1700086G08Rik|1810060J02Rik|AU045683|AW555238|p56	coiled-coil domain containing 91	protein-coding
2428	chr10	80116915	80117414	+	0	NA	intron (NR_126043, intron 1 of 10)	intron (NR_126043, intron 1 of 10)	1369	NM_011492	20869	Mm.44231	NM_011492	ENSMUSG00000003068	Stk11	AA408040|Lkb1|Par-4|R75140	serine/threonine kinase 11	protein-coding
2207	chr15	79357168	79357667	+	0	NA	intron (NM_001304830, intron 2 of 2)	CpG	9015	NM_001304832	17133	Mm.86646	NM_010755	ENSMUSG00000042622	Maff	-	v-maf musculoaponeurotic fibrosarcoma oncogene family, protein F (avian)	protein-coding
600	chr3	84155366	84155865	+	0	NA	intron (NM_029797, intron 1 of 7)	CpG	171	NM_029797	76915	Mm.274829	NM_029797	ENSMUSG00000033752	Mnd1	2610034E18Rik|AI591601|Gaj	meiotic nuclear divisions 1	protein-coding
80	chr3	41564827	41565326	+	0	NA	intron (NM_001130186, intron 1 of 10)	CpG	196	NM_001130186	269424	Mm.286285	NM_172303	ENSMUSG00000025764	Jade1	AU041499|D530048A03Rik|Phf17|mKIAA1807	jade family PHD finger 1	protein-coding
336	chr4	63214091	63214590	+	0	NA	Intergenic	CpG	-1072	NM_025685	373864	Mm.194116	NM_025685	ENSMUSG00000045672	Col27a1	5730512J02Rik|AI449266	collagen, type XXVII, alpha 1	protein-coding
2472	chr17	25567462	25567961	+	0	NA	exon (NM_011447, exon 3 of 3)	exon (NM_011447, exon 3 of 3)	2975	NM_011447	20681	Mm.258220	NM_011447	ENSMUSG00000024176	Sox8	-	SRY (sex determining region Y)-box 8	protein-coding
457	chr6	124965291	124965790	+	0	NA	promoter-TSS (NM_001164089)	promoter-TSS (NM_001164089)	-2	NM_001164089	26894	Mm.244536	NM_012003	ENSMUSG00000030127	Cops7a	D6Ertd35e|SGN7a	COP9 signalosome subunit 7A	protein-coding
1301	chr19	6276595	6277094	+	0	NA	promoter-TSS (NM_010119)	promoter-TSS (NM_010119)	-52	NM_010119	13660	Mm.30169	NM_010119	ENSMUSG00000024772	Ehd1	AA409636|Past1|RME-1	EH-domain containing 1	protein-coding
821	chr12	24680486	24680985	+	0	NA	exon (NM_138686, exon 1 of 5)	exon (NM_138686, exon 1 of 5)	1060	NM_138686	12879	Mm.52265	NM_138686	ENSMUSG00000062563	Cys1	2900006B19Rik|AV218859|Ccap|ck|cpk	cystin 1	protein-coding
696	chr1	64956461	64956960	+	0	NA	5' UTR (NM_001039493, exon 1 of 8)	5' UTR (NM_001039493, exon 1 of 8)	114	NM_001039493	241075	Mm.239534	NM_175509	ENSMUSG00000051344	Plekhm3	9430067K14Rik|A230102O09Rik|AI449570|DAPR|Plekhm1l	pleckstrin homology domain containing, family M, member 3	protein-coding
383	chr9	63999154	63999653	+	0	NA	intron (NM_008542, intron 3 of 3)	B4A|SINE|B4	22656	NM_008542	17130	Mm.325757	NM_008542	ENSMUSG00000036867	Smad6	Madh6|b2b390Clo	SMAD family member 6	protein-coding
2532	chr3	153148839	153149338	+	0	NA	intron (NR_108044, intron 2 of 2)	C-rich|Low_complexity|Low_complexity	3020	NR_108044	75001		NR_108044		4930482G09Rik	-	RIKEN cDNA 4930482G09 gene	ncRNA
1873	chr6	99666709	99667208	+	0	NA	promoter-TSS (NM_025829)	promoter-TSS (NM_025829)	-187	NM_025829	66892	Mm.32889	NM_025829	ENSMUSG00000093661	Eif4e3	1300018P11Rik|AI451927|eIF4E-3	eukaryotic translation initiation factor 4E member 3	protein-coding
1721	chr7	34388939	34389438	+	0	NA	intron (NM_001360656, intron 1 of 9)	CpG	517	NM_001360654	67070	Mm.276503	NM_025948	ENSMUSG00000066568	Lsm14a	2700023B17Rik|AA407828|AU017544|Tral|mRAP55A	LSM14A mRNA processing body assembly factor	protein-coding
2497	chr8	70488234	70488733	+	0	NA	Intergenic	CpG	-1135	NM_001368366	67937	Mm.23002	NM_182991	ENSMUSG00000035964	Tmem59l	5330410G16Rik	transmembrane protein 59-like	protein-coding
2179	chr9	67633132	67633631	+	0	NA	Intergenic	CpG	-73678	NM_001081242	70549	Mm.33645	NM_027458	ENSMUSG00000052698	Tln2	5730421P04Rik|AI507121|AI787438|AL118320|mKIAA0320	talin 2	protein-coding
2172	chr1	86064588	86065087	+	0	NA	intron (NM_027357, intron 1 of 24)	CpG	218	NM_027357	70247	Mm.280013	NM_027357	ENSMUSG00000026229	Psmd1	2410026J11Rik|P112|S1	proteasome (prosome, macropain) 26S subunit, non-ATPase, 1	protein-coding
1431	chr1	183368991	183369490	+	0	NA	intron (NM_177389, intron 1 of 26)	CpG	325	NM_177389	338366	Mm.41152	NM_177389		Mia3	9130229H14Rik|A930039G15Rik|AU022327|B230399H06Rik|C80126|Gm1525|TANGO1|Tango	melanoma inhibitory activity 3	protein-coding
92	chr11	8523569	8524068	+	0	NA	intron (NM_001083587, intron 13 of 30)	intron (NM_001083587, intron 13 of 30)	140717	NM_001083587	319939	Mm.337820	NM_001083587	ENSMUSG00000020422	Tns3	BC023928|F830010I22Rik|TEM6|Tens1	tensin 3	protein-coding
1489	chr5	36581770	36582269	+	0	NA	intron (NM_001113362, intron 2 of 14)	CpG	378	NM_133910	100855	Mm.486203	NM_133910	ENSMUSG00000029192	Tbc1d14	2810413P16Rik|AU043625|C86258|D5Ertd110e|mKIAA1322	TBC1 domain family, member 14	protein-coding
3050	chr13	46669262	46669761	+	0	NA	promoter-TSS (NM_001033192)	promoter-TSS (NM_001033192)	-11	NM_001033192	97863	Mm.275934	NM_001033192	ENSMUSG00000069237	Fam8a1	C78339	family with sequence similarity 8, member A1	protein-coding
1212	chr7	64501379	64501878	+	0	NA	promoter-TSS (NM_001291166)	promoter-TSS (NM_001291166)	-78	NM_007461	11784	Mm.4657	NM_007461	ENSMUSG00000030519	Apba2	X11-like|X11L|XllL|mXllL	amyloid beta (A4) precursor protein-binding, family A, member 2	protein-coding
2253	chr11	62457418	62457917	+	0	NA	promoter-TSS (NM_177229)	promoter-TSS (NM_177229)	-335	NM_177229	20185	Mm.271814	NM_011308	ENSMUSG00000018501	Ncor1	5730405M06Rik|A230020K14Rik|N-CoR|RIP13|Rxrip13|mKIAA1047	nuclear receptor co-repressor 1	protein-coding
2787	chr16	91931390	91931889	+	0	NA	promoter-TSS (NM_138597)	promoter-TSS (NM_138597)	-9	NM_138597	28080	Mm.41	NM_138597	ENSMUSG00000022956	Atp5o	ATPO|Atp5po|D12Wsu28e|OSCP	ATP synthase, H+ transporting, mitochondrial F1 complex, O subunit	protein-coding
2433	chr17	27635011	27635510	+	0	NA	promoter-TSS (NM_025963)	promoter-TSS (NM_025963)	-16	NM_001364934	67097	Mm.275810	NM_025963	ENSMUSG00000052146	Rps10	2210402A09Rik	ribosomal protein S10	protein-coding
1805	chr11	99385905	99386404	+	0	NA	exon (NM_010660, exon 7 of 8)	exon (NM_010660, exon 7 of 8)	3210	NM_010660	16661	Mm.22662	NM_010660	ENSMUSG00000019761	Krt10	D130054E02Rik|K10|K1C1|Krt-1.10|Krt1-10	keratin 10	protein-coding
1727	chr8	91376679	91377178	+	0	NA	intron (NM_011936, intron 1 of 8)	MLT1J1|LTR|ERVL-MaLR	63403	NM_011936	26383	Mm.4375	NM_011936	ENSMUSG00000055932	Fto	AW743446|mKIAA1752	fat mass and obesity associated	protein-coding
1477	chr11	4186684	4187183	+	0	NA	promoter-TSS (NM_134023)	promoter-TSS (NM_134023)	100	NM_134023	103724	Mm.28140	NM_134023	ENSMUSG00000034412	Tbc1d10a	AI447804|EPI64|Tbc1d10|mFLJ00288	TBC1 domain family, member 10a	protein-coding
1164	chr17	25239798	25240297	+	0	NA	promoter-TSS (NM_026676)	promoter-TSS (NM_026676)	69	NM_172529	214505	Mm.38607	NM_172529	ENSMUSG00000035521	Gnptg	6430527N14Rik|A830081F19|AU067667|AU067744|Mdcp1|Tce7	N-acetylglucosamine-1-phosphotransferase, gamma subunit	protein-coding
2922	chr11	20249083	20249582	+	0	NA	promoter-TSS (NM_172260)	promoter-TSS (NM_172260)	92	NM_172260	216543	Mm.260314	NM_172260	ENSMUSG00000044066	Cep68	6030463E10Rik|AI481761|BC027174|Kiaa0582	centrosomal protein 68	protein-coding
2824	chr4	155223290	155223789	+	0	NA	Intergenic	Intergenic	-1004	NM_001357191	20481	Mm.28520	NM_011385	ENSMUSG00000029050	Ski	2310012I02Rik|2610001A11Rik|AA062172|AA589460|BC004088	ski sarcoma viral oncogene homolog (avian)	protein-coding
505	chr2	119742603	119743102	+	0	NA	exon (NM_146125, exon 1 of 7)	exon (NM_146125, exon 1 of 7)	515	NM_146125	228550	Mm.65337	NM_146125	ENSMUSG00000027296	Itpka	-	inositol 1,4,5-trisphosphate 3-kinase A	protein-coding
2739	chr5	88553953	88554452	+	0	NA	promoter-TSS (NM_023054)	promoter-TSS (NM_023054)	-260	NM_023054	65961	Mm.490364	NM_023054	ENSMUSG00000070697	Utp3	2400011K09Rik|AW557551|C87704|Crl-1|Crl1|Crlz1|Sas10	UTP3 small subunit processome component	protein-coding
670	chr4	70534939	70535438	+	0	NA	promoter-TSS (NM_172694)	promoter-TSS (NM_172694)	-260	NM_172694	230316	Mm.251188	NM_172694	ENSMUSG00000039270	Megf9	4933405H16Rik|9630025C07|Egfl5|mKIAA0818	multiple EGF-like-domains 9	protein-coding
1094	chr2	160730746	160731245	+	0	NA	promoter-TSS (NM_021280)	promoter-TSS (NM_021280)	-315	NM_021280	18803	Mm.44463	NM_021280	ENSMUSG00000016933	Plcg1	AI894140|Cded|Plc-1|Plc-gamma1|Plcg-1	phospholipase C, gamma 1	protein-coding
419	chr4	133043161	133043660	+	0	NA	intron (NM_146155, intron 2 of 6)	intron (NM_146155, intron 2 of 6)	31904	NM_146155	230793	Mm.31816	NM_146155	ENSMUSG00000037692	Ahdc1	D030015G18Rik	AT hook, DNA binding motif, containing 1	protein-coding
2178	chr11	98809611	98810110	+	0	NA	promoter-TSS (NM_138660)	promoter-TSS (NM_138660)	52	NM_138660	192160	Mm.40120	NM_138660	ENSMUSG00000078676	Casc3	Btz|Mln51	cancer susceptibility candidate 3	protein-coding
995	chr2	121139729	121140228	+	0	NA	promoter-TSS (NM_001290812)	promoter-TSS (NM_001290812)	-450	NM_001355748	75894	Mm.384805	NM_029475	ENSMUSG00000027259	Adal	4930578F03Rik	adenosine deaminase-like	protein-coding
1225	chr10	127081199	127081698	+	0	NA	intron (NM_001033263, intron 1 of 18)	intron (NM_001033263, intron 1 of 18)	2541	NM_001301014	216439	Mm.336761	NM_001033263	ENSMUSG00000025422	Agap2	AGAP-2|Centg1|PIKE|cnt-g1|mKIAA0167	ArfGAP with GTPase domain, ankyrin repeat and PH domain 2	protein-coding
837	chr10	78458640	78459139	+	0	NA	intron (NM_172134, intron 1 of 10)	intron (NM_172134, intron 1 of 10)	6059	NM_172134	216134	Mm.206159	NM_172134	ENSMUSG00000032788	Pdxk	2310036D04Rik|AA119688|C77999	pyridoxal (pyridoxine, vitamin B6) kinase	protein-coding
2909	chr11	79792624	79793123	+	0	NA	Intergenic	Intergenic	66473	NR_029959	723853		NR_029959	ENSMUSG00000065489	Mir365-2	Mirn365-2|mir-365-2	microRNA 365-2	ncRNA
2015	chr2	26138394	26138893	+	0	NA	exon (NM_001256522, exon 2 of 2)	exon (NM_001256522, exon 2 of 2)	900	NM_001256522	109299	Mm.389259	NM_001256521		Tmem250-ps	AI551216|C330006A16Rik	transmembrane protein 250, pseudogene	protein-coding
290	chr5	135743782	135744281	+	0	NA	intron (NM_172541, intron 1 of 11)	CpG	141	NM_172541	215210	Mm.11688	NM_172541	ENSMUSG00000039886	Tmem120a	2010310D06Rik|Tmpit	transmembrane protein 120A	protein-coding
625	chr4	150371607	150372106	+	0	NA	intron (NM_001085492, intron 1 of 22)	CpG	89940	NM_001085492	68703	Mm.291274	NM_001085492	ENSMUSG00000039852	Rere	1110033A15Rik|AI414665|ARG|ARP|ATN1L|AW742570|Atr2|DNB1|eye<m03Jus>|eyes3|mKIAA0458	arginine glutamic acid dipeptide (RE) repeats	protein-coding
149	chr7	34313085	34313584	+	0	NA	Intergenic	CpG	-27725	NM_172741	233103	Mm.491097	NM_172741	ENSMUSG00000066571	4931406P16Rik	AA553327|mKIAA0355	RIKEN cDNA 4931406P16 gene	protein-coding
712	chr4	137356914	137357413	+	0	NA	intron (NM_009861, intron 1 of 5)	CpG	596	NM_009861	12540	Mm.1022	NM_009861	ENSMUSG00000006699	Cdc42	AI747189|AU018915	cell division cycle 42	protein-coding
210	chr15	36609367	36609866	+	0	NA	promoter-TSS (NM_008774)	promoter-TSS (NM_008774)	-643	NM_008774	18458	Mm.371570	NM_008774	ENSMUSG00000022283	Pabpc1	PABP|Pabp1|PabpI|Pabpl1|ePAB	poly(A) binding protein, cytoplasmic 1	protein-coding
406	chr10	80437955	80438454	+	0	NA	Intergenic	Intergenic	-4551	NM_001164148	21423	Mm.3406	NM_011548	ENSMUSG00000020167	Tcf3	A1|AA408400|ALF2|AW209082|E12|E12/E47|E2A|E47|KA1|ME2|Pan1|Pan2|TCF-3|Tcfe2a|VDIR|bHLHb21	transcription factor 3	protein-coding
2560	chr10	57794637	57795136	+	0	NA	intron (NM_020561, intron 1 of 7)	CpG	342	NM_020561	57319	Mm.2379	NM_020561	ENSMUSG00000019872	Smpdl3a	0610010C24Rik|AI529588|ASM3A|ASML3|ASML3A	sphingomyelin phosphodiesterase, acid-like 3A	protein-coding
2289	chr11	102404559	102405058	+	0	NA	TTS (NR_105895)	TTS (NR_105895)	179	NR_105895	102465561		NR_105895	ENSMUSG00000098774	Mir6930	Gm27436|mmu-mir-6930	microRNA 6930	ncRNA
2312	chr18	32552842	32553341	+	0	NA	intron (NM_001048207, intron 1 of 2)	(CTGTG)n|Simple_repeat|Simple_repeat	6943	NM_001048207	71683	Mm.292145	NM_027863	ENSMUSG00000090523	Gypc	0610037F22Rik|Cd236r	glycophorin C	protein-coding
19	chr2	118902515	118903014	+	0	NA	intron (NM_001045523, intron 1 of 6)	CpG	1149	NM_001045523	228536	Mm.330487	NM_001045523	ENSMUSG00000040007	Bahd1	AL022997|AW541238|Gm117|mKIAA0945	bromo adjacent homology domain containing 1	protein-coding
3096	chr8	70769305	70769804	+	0	NA	intron (NM_008841, intron 13 of 15)	CpG	-2891	NM_023065	65972	Mm.30241	NM_023065		Ifi30	GILT|IP30	interferon gamma inducible protein 30	protein-coding
2702	chr1	178336665	178337164	+	0	NA	intron (NR_149827, intron 1 of 16)	CpG	901	NM_016805	51810	Mm.86589	NM_016805	ENSMUSG00000039630	Hnrnpu	AA408410|AI256620|AL024194|AL024437|AW557595|C86794|Hnrpu|SAFA|Sp120|hnRNP U	heterogeneous nuclear ribonucleoprotein U	protein-coding
1030	chr11	98973556	98974055	+	0	NA	3' UTR (NM_001361954, exon 8 of 8)	3' UTR (NM_001361954, exon 8 of 8)	8933	NM_001361954	19401	Mm.439744	NM_009024	ENSMUSG00000037992	Rara	Nr1b1|RAR|RARalpha1	retinoic acid receptor, alpha	protein-coding
365	chr16	4419697	4420196	+	0	NA	5' UTR (NM_001291910, exon 1 of 12)	5' UTR (NM_001291910, exon 1 of 12)	552	NM_001291910	11515	Mm.439750	NM_009624	ENSMUSG00000005580	Adcy9	AC9|ACtp10|AW125421|D16Wsu65e|mKIAA0520	adenylate cyclase 9	protein-coding
2730	chr11	98294540	98295039	+	0	NA	Intergenic	CpG	32183	NR_039579	100628613		NR_039579	ENSMUSG00000093176	Mir5119	mmu-mir-5119|mu-mir-5119	microRNA 5119	ncRNA
763	chr12	99393103	99393602	+	0	NA	intron (NM_183186, intron 1 of 5)	CpG	56722	NM_183186	71375	Mm.341972	NM_183186	ENSMUSG00000033713	Foxn3	5430426H20Rik|AA589593|AW556347|Ches1|Ches1l|HTLFL1	forkhead box N3	protein-coding
2593	chr8	121829404	121829903	+	0	NA	promoter-TSS (NM_145605)	promoter-TSS (NM_145605)	-84	NM_145605	234825	Mm.209329	NM_145605	ENSMUSG00000040263	Klhdc4	AA408426|AV352552|BC012312|G430025P05Rik	kelch domain containing 4	protein-coding
2021	chr11	120006350	120006849	+	0	NA	TTS (NM_001198785)	TTS (NM_001198785)	-8168	NR_037225	100526518		NR_037225	ENSMUSG00000105524	Mir3065	mir-3065|mmu-mir-3065	microRNA 3065	ncRNA
1895	chr1	60566365	60566864	+	0	NA	5' UTR (NM_001045513, exon 1 of 14)	5' UTR (NM_001045513, exon 1 of 14)	151	NM_001045513	77300	Mm.440325	NM_001045513	ENSMUSG00000026014	Raph1	9430025M21Rik|C730009O10Rik|Lpd	Ras association (RalGDS/AF-6) and pleckstrin homology domains 1	protein-coding
2920	chr10	71347595	71348094	+	0	NA	promoter-TSS (NM_001347191)	promoter-TSS (NM_001347191)	81	NM_001347191	69718	Mm.245867	NM_027184	ENSMUSG00000060733	Ipmk	2410017C19Rik|AA408208|Impk	inositol polyphosphate multikinase	protein-coding
2038	chr1	180568936	180569435	+	0	NA	intron (NM_007415, intron 1 of 22)	CpG	294	NM_007415	11545	Mm.277779	NM_007415	ENSMUSG00000026496	Parp1	5830444G22Rik|AI893648|ARTD1|Adprp|Adprt1|C80510|PARP|PPOL|msPARP|parp-1|sPARP-1	poly (ADP-ribose) polymerase family, member 1	protein-coding
570	chr9	8003286	8003785	+	0	NA	intron (NM_001171147, intron 1 of 8)	CpG	1061	NM_009534	22601	Mm.221992	NM_009534	ENSMUSG00000053110	Yap1	AI325207|Yap|Yap65|Yki|Yorkie	yes-associated protein 1	protein-coding
3123	chr5	23783133	23783632	+	0	NA	intron (NM_178403, intron 1 of 15)	CpG	329	NM_001289780	78697	Mm.58660	NM_178403	ENSMUSG00000057541	Pus7	C330017I15Rik	pseudouridylate synthase 7	protein-coding
1880	chr18	75696792	75697291	+	0	NA	intron (NM_201354, intron 1 of 11)	CpG	655	NM_201354	269037	Mm.36745	NM_201354	ENSMUSG00000052928	Ctif	Gm672	CBP80/20-dependent translation initiation factor	protein-coding
252	chr12	32820758	32821257	+	0	NA	intron (NM_021524, intron 1 of 10)	CpG	672	NM_021524	59027	Mm.202727	NM_021524	ENSMUSG00000020572	Nampt	1110035O14Rik|AI314458|AI480535|NAmPRTase|Pbef|Pbef1|Visfatin	nicotinamide phosphoribosyltransferase	protein-coding
1159	chr13	43784952	43785451	+	0	NA	promoter-TSS (NM_009856)	promoter-TSS (NM_009856)	89	NM_001289915	12522	Mm.57175	NM_009856	ENSMUSG00000015396	Cd83	-	CD83 antigen	protein-coding
883	chr15	98806552	98807051	+	0	NA	exon (NM_001013741, exon 2 of 2)	exon (NM_001013741, exon 2 of 2)	1124	NM_001013741	13199	Mm.390810	NM_001013741	ENSMUSG00000059213	Ddn	Gm748	dendrin	protein-coding
2048	chr6	113045988	113046487	+	0	NA	promoter-TSS (NM_001355266)	promoter-TSS (NM_001355266)	-65	NM_001355266	14911	Mm.781	NM_008188	ENSMUSG00000030264	Thumpd3	AW556087|Gt(ROSA)26asSor|Gtrosa26as	THUMP domain containing 3	protein-coding
655	chr10	76468612	76469111	+	0	NA	promoter-TSS (NM_019434)	promoter-TSS (NM_019434)	-41	NM_019434	54387	Mm.30098	NM_019434	ENSMUSG00000001150	Mcm3ap	GANP	minichromosome maintenance complex component 3 associated protein	protein-coding
3110	chr16	78576291	78576790	+	0	NA	5' UTR (NM_025967, exon 1 of 5)	5' UTR (NM_025967, exon 1 of 5)	148	NM_001252438	67102	Mm.37332	NM_025967	ENSMUSG00000022864	D16Ertd472e	1700010I10Rik|2310009O17Rik|E330003K22Rik|Eurl	DNA segment, Chr 16, ERATO Doi 472, expressed	protein-coding
421	chr9	106788954	106789453	+	0	NA	promoter-TSS (NM_030730)	promoter-TSS (NM_030730)	10	NM_030730	81000	Mm.246689	NM_030730	ENSMUSG00000040661	Rad54l2	Arip4|D130058C05|G630026H09Rik|Srisnf2l	RAD54 like 2 (S. cerevisiae)	protein-coding
1998	chr11	105590179	105590678	+	0	NA	intron (NM_181071, intron 1 of 25)	CpG	442	NM_181071	77097	Mm.22501	NM_175492	ENSMUSG00000053580	Tanc2	3526402J09Rik|5730590C14Rik	tetratricopeptide repeat, ankyrin repeat and coiled-coil containing 2	protein-coding
2930	chr15	8168897	8169396	+	0	NA	promoter-TSS (NM_001162906)	promoter-TSS (NM_001162906)	40	NM_001162906	73692	Mm.164436	NM_001162906	ENSMUSG00000039801	Cplane1	2410089E03Rik|4732468D17Rik|Hug|Jbts17|b2b012Clo	ciliogenesis and planar polarity effector 1	protein-coding
2332	chr7	29309179	29309678	+	0	NA	exon (NM_013874, exon 2 of 12)	exon (NM_013874, exon 2 of 12)	1427	NM_001368371	29861	Mm.101885	NM_013874	ENSMUSG00000030584	Dpf1	Neud4	D4, zinc and double PHD fingers family 1	protein-coding
1367	chr16	35022150	35022649	+	0	NA	promoter-TSS (NM_023587)	promoter-TSS (NM_023587)	-22	NM_023587	70757	Mm.27286	NM_023587	ENSMUSG00000035376	Hacd2	6330408J20Rik|AI255777|AI481689|Hcad2|Ptplb	3-hydroxyacyl-CoA dehydratase 2	protein-coding
271	chr2	4717886	4718385	+	0	NA	5' UTR (NM_001190400, exon 1 of 9)	5' UTR (NM_001190400, exon 1 of 9)	304	NM_178663	209645	Mm.149539	NM_178663	ENSMUSG00000048186	Bend7	1110017O21Rik|E130319B15Rik	BEN domain containing 7	protein-coding
1070	chr16	35155605	35156104	+	0	NA	5' UTR (NM_001012765, exon 1 of 21)	5' UTR (NM_001012765, exon 1 of 21)	990	NM_001012765	224129	Mm.41137	NM_001012765	ENSMUSG00000022840	Adcy5	AW121902|Ac5	adenylate cyclase 5	protein-coding
1024	chr17	28177102	28177601	+	0	NA	promoter-TSS (NM_172617)	promoter-TSS (NM_172617)	-67	NM_172617	224656	Mm.267359	NM_172617	ENSMUSG00000024220	Zfp523	2810027J07|BC025615|Znf76	zinc finger protein 523	protein-coding
3117	chr4	154247161	154247660	+	0	NA	intron (NM_001162977, intron 5 of 36)	intron (NM_001162977, intron 5 of 36)	52485	NM_001112744	230972	Mm.38481	NM_001112744	ENSMUSG00000029032	Arhgef16	-	Rho guanine nucleotide exchange factor (GEF) 16	protein-coding
2867	chr1	143702599	143703098	+	0	NA	promoter-TSS (NM_145991)	promoter-TSS (NM_145991)	45	NM_145991	214498	Mm.156727	NM_145991	ENSMUSG00000026361	Cdc73	8430414L16Rik|C130030P16Rik|C81219|Hrpt2	cell division cycle 73, Paf1/RNA polymerase II complex component	protein-coding
2871	chr12	85338957	85339456	+	0	NA	exon (NM_145138, exon 1 of 22)	exon (NM_145138, exon 1 of 22)	156	NM_145138	217718	Mm.29071	NM_145138	ENSMUSG00000034290	Nek9	C130021H08Rik	NIMA (never in mitosis gene a)-related expressed kinase 9	protein-coding
491	chr4	134372241	134372740	+	0	NA	promoter-TSS (NM_019578)	promoter-TSS (NM_019578)	57	NM_001355493	56219	Mm.30978	NM_019578	ENSMUSG00000028838	Extl1	D430033M16Rik	exostoses (multiple)-like 1	protein-coding
1863	chr2	154603273	154603772	+	0	NA	exon (NM_021534, exon 1 of 4)	exon (NM_021534, exon 1 of 4)	151	NM_021534	59038	Mm.24673	NM_021534	ENSMUSG00000000876	Pxmp4	3010018P03Rik|Pmp24	peroxisomal membrane protein 4	protein-coding
2463	chr5	24592730	24593229	+	0	NA	TTS (NM_133913)	TTS (NM_133913)	865	NR_030423	735264		NR_030423	ENSMUSG00000076387	Mir671	Mirn671|mmu-mir-671	microRNA 671	ncRNA
13	chr1	153698438	153698937	+	0	NA	Intergenic	Intergenic	33014	NM_001347115	67792	Mm.379143	NM_026380	ENSMUSG00000042671	Rgs8	6530413N01Rik	regulator of G-protein signaling 8	protein-coding
2493	chr7	98194118	98194617	+	0	NA	exon (NM_001081167, exon 2 of 2)	exon (NM_001081167, exon 2 of 2)	5108	NM_001081167	272411	Mm.98333	NM_001081167	ENSMUSG00000074004	B3gnt6	BC039789|Core-3|Core3	UDP-GlcNAc:betaGal beta-1,3-N-acetylglucosaminyltransferase 6 (core 3 synthase)	protein-coding
105	chr5	36830397	36830896	+	0	NA	promoter-TSS (NM_008550)	promoter-TSS (NM_008550)	3	NM_008550	17160	Mm.761	NM_008550	ENSMUSG00000029119	Man2b2	mKIAA0935	mannosidase 2, alpha B2	protein-coding
1514	chr11	116012458	116012957	+	0	NA	promoter-TSS (NM_016905)	promoter-TSS (NM_016905)	12	NM_016905	14635	Mm.2820	NM_016905	ENSMUSG00000020766	Galk1	AA409894|GALK|Gk|Glk|Glk1	galactokinase 1	protein-coding
840	chr12	69892851	69893350	+	0	NA	promoter-TSS (NM_178628)	promoter-TSS (NM_178628)	-5	NM_178628	73991	Mm.474462	NM_178628	ENSMUSG00000021066	Atl1	4930435M24Rik|Adfsp|Fsp1|Spg3|Spg3a	atlastin GTPase 1	protein-coding
1647	chr11	43775798	43776297	+	0	NA	exon (NM_001284380, exon 4 of 4)	exon (NM_001284380, exon 4 of 4)	-28039	NM_133795	66827	Mm.271974	NM_133795	ENSMUSG00000041278	Ttc1	4833412C19Rik|C79328|TPR1	tetratricopeptide repeat domain 1	protein-coding
597	chr2	131909859	131910358	+	0	NA	intron (NM_001278259, intron 1 of 4)	(CTGGGG)n|Simple_repeat|Simple_repeat	180	NM_001278256	19122	Mm.648	NM_011170	ENSMUSG00000079037	Prnp	AA960666|AI325101|CD230|PrP|PrP<C>|PrPC|PrPSc|Prn-i|Prn-p|Sinc|prP27-30|prP33-35C	prion protein	protein-coding
2380	chr1	59120072	59120571	+	0	NA	promoter-TSS (NM_001033449)	promoter-TSS (NM_001033449)	87	NM_001361413	381259	Mm.261275	NM_001033449	ENSMUSG00000038079	Tmem237	AI853305|Als2cr4|Gm972	transmembrane protein 237	protein-coding
111	chr11	105180769	105181268	+	0	NA	promoter-TSS (NM_001294334)	promoter-TSS (NM_001294334)	415	NR_027956	73431	Mm.351426	NM_028539		1700052K11Rik	AI840954	RIKEN cDNA 1700052K11 gene	ncRNA
1411	chr10	118868388	118868887	+	0	NA	intron (NM_001014390, intron 1 of 2)	CpG-1533	266	NM_001014390	69181	Mm.45565	NM_001014390	ENSMUSG00000028630	Dyrk2	1810038L18Rik	dual-specificity tyrosine-(Y)-phosphorylation regulated kinase 2	protein-coding
408	chr14	65343827	65344326	+	0	NA	Intergenic	CpG	-14600	NM_199029	380912	Mm.270087	NM_199029	ENSMUSG00000034522	Zfp395	BC053701|Gm910	zinc finger protein 395	protein-coding
1480	chr13	81711119	81711618	+	0	NA	promoter-TSS (NM_028372)	promoter-TSS (NM_028372)	-49	NM_028372	72852	Mm.31095	NM_028372	ENSMUSG00000051098	Mblac2	2900024O10Rik	metallo-beta-lactamase domain containing 2	protein-coding
2777	chr1	93754746	93755245	+	0	NA	promoter-TSS (NM_174874)	promoter-TSS (NM_174874)	90	NM_174874	66615	Mm.29087	NM_174874	ENSMUSG00000026280	Atg4b	2510009N07Rik|AW048066|Apg4b|Atg4bl|Autl1	autophagy related 4B, cysteine peptidase	protein-coding
242	chr5	34369212	34369711	+	0	NA	promoter-TSS (NM_001243123)	promoter-TSS (NM_001243123)	-472	NM_001243123	231128	Mm.286885	NM_001030306	ENSMUSG00000037210	Fam193a	-	family with sequence homology 193, member A	protein-coding
559	chr9	61946392	61946891	+	0	NA	5' UTR (NM_024245, exon 1 of 23)	5' UTR (NM_024245, exon 1 of 23)	158	NM_024245	71819	Mm.259374	NM_024245	ENSMUSG00000032254	Kif23	3110001D19Rik|C87313|CHO1|Knsl5|MKLP-1|MKLP1	kinesin family member 23	protein-coding
1588	chr9	37488933	37489432	+	0	NA	promoter-TSS (NM_146222)	promoter-TSS (NM_146222)	-139	NM_146222	235184	Mm.127892	NM_146222	ENSMUSG00000042138	Msantd2	2810450G17Rik|9530092B10Rik	Myb/SANT-like DNA-binding domain containing 2	protein-coding
32	chr3	63295737	63296236	+	0	NA	promoter-TSS (NM_001289463)	promoter-TSS (NM_001289463)	-109	NM_001289463	17380	Mm.296022	NM_008604	ENSMUSG00000027820	Mme	6030454K05Rik|C85356|CALLA|CD10|NEP|SFE	membrane metallo endopeptidase	protein-coding
443	chr5	92434799	92435298	+	0	NA	exon (NM_001359995, exon 1 of 13)	exon (NM_001359995, exon 1 of 13)	151	NM_001359995	269113	Mm.275289	NM_183392	ENSMUSG00000034826	Nup54	3110079L04Rik|54kDa	nucleoporin 54	protein-coding
2234	chr6	116264099	116264598	+	0	NA	intron (NM_001290338, intron 1 of 8)	(CGCGG)n|Simple_repeat|Simple_repeat	129	NM_001290338	67492	Mm.272772	NM_001081317	ENSMUSG00000042213	Zfand4	Anubl1	zinc finger, AN1-type domain 4	protein-coding
1795	chr19	43689320	43689819	+	0	NA	promoter-TSS (NM_053103)	promoter-TSS (NM_053103)	-120	NM_053103	93685	Mm.248237	NM_053103	ENSMUSG00000025192	Entpd7	1810012B13Rik|1810020C02Rik|2810003F23Rik|LALP1|Lysal2	ectonucleoside triphosphate diphosphohydrolase 7	protein-coding
580	chr13	97930742	97931241	+	0	NA	exon (NM_012026, exon 34 of 36)	exon (NM_012026, exon 34 of 36)	179879	NR_152263	111365222	Mm.440079	NR_152263		Eyelinc18	-	uncharacterized EyeLinc18	ncRNA
2800	chr8	25719903	25720402	+	0	NA	TTS (NM_001081269)	TTS (NM_001081269)	104	NR_121643	71910	Mm.385055	NM_028000	ENSMUSG00000031570	Plpp5	1810019D05Rik|2310022A04Rik|AW045471|Ppapdc1|Ppapdc1b	phospholipid phosphatase 5	protein-coding
2523	chr11	102296824	102297323	+	0	NA	promoter-TSS (NM_001098836)	promoter-TSS (NM_001098836)	-444	NM_001098837	217218	Mm.390381	NM_001098836	ENSMUSG00000059995	Atxn7l3	E030022H21Rik	ataxin 7-like 3	protein-coding
1257	chr5	3596064	3596563	+	0	NA	5' UTR (NM_001293806, exon 1 of 24)	5' UTR (NM_001293806, exon 1 of 24)	234	NM_172991	269623	Mm.38014	NM_172991	ENSMUSG00000040302	Rbm48	AW548102|C030048B08Rik	RNA binding motif protein 48	protein-coding
846	chr5	143403520	143404019	+	0	NA	promoter-TSS (NM_025841)	promoter-TSS (NM_025841)	-51	NM_025841	66913	Mm.181880	NM_025841	ENSMUSG00000079111	Kdelr2	1110007A14Rik	KDEL (Lys-Asp-Glu-Leu) endoplasmic reticulum protein retention receptor 2	protein-coding
31	chr8	84012164	84012663	+	0	NA	promoter-TSS (NM_001291292)	promoter-TSS (NM_001291292)	-693	NM_001291292	70134	Mm.41017	NM_001291292	ENSMUSG00000074217	2210011C24Rik	-	RIKEN cDNA 2210011C24 gene	protein-coding
1689	chr17	28952193	28952692	+	0	NA	promoter-TSS (NM_001356300)	promoter-TSS (NM_001356300)	6	NM_001356299	66989	Mm.435	NM_025888	ENSMUSG00000005936	Kctd20	2410004N11Rik|AI451943|AW541186|D17Ertd562e	potassium channel tetramerisation domain containing 20	protein-coding
2307	chr11	74925515	74926014	+	0	NA	promoter-TSS (NM_001002764)	promoter-TSS (NM_001002764)	-90	NM_001002764	103677	Mm.288460	NM_001002764	ENSMUSG00000038290	Smg6	AI317223|AU041178	Smg-6 homolog, nonsense mediated mRNA decay factor (C. elegans)	protein-coding
1861	chr3	121532040	121532539	+	0	NA	promoter-TSS (NM_145394)	promoter-TSS (NM_145394)	55	NM_145394	213603	Mm.33062	NM_145394	ENSMUSG00000039865	Slc44a3	BC010552	solute carrier family 44, member 3	protein-coding
2825	chr18	80206647	80207146	+	0	NA	promoter-TSS (NM_025299)	promoter-TSS (NM_025299)	29	NM_001042408	27366	Mm.172411	NM_025299	ENSMUSG00000057130	Txnl4a	D18Wsu98e|Dim1|Gm16286|Txnl4|U5-15kD|U5-15kDa	thioredoxin-like 4A	protein-coding
2706	chr11	50210418	50210917	+	0	NA	exon (NM_011018, exon 1 of 8)	exon (NM_011018, exon 1 of 8)	153	NM_001290769	18412	Mm.40828	NM_011018	ENSMUSG00000015837	Sqstm1	A170|OSF-6|Osi|STAP|STONE14|p62	sequestosome 1	protein-coding
1296	chr9	56160282	56160781	+	0	NA	intron (NM_019793, intron 1 of 6)	CpG	539	NM_019793	56434	Mm.28484	NM_019793	ENSMUSG00000032324	Tspan3	1700055K04Rik|TM4-A|Tm4sf8	tetraspanin 3	protein-coding
1553	chr11	62077001	62077500	+	0	NA	intron (NM_001029936, intron 1 of 12)	CpG	226	NM_001029936	432572	Mm.438022	NM_001029936	ENSMUSG00000042331	Specc1	2810012G08Rik|B230396K10Rik|Cytsb	sperm antigen with calponin homology and coiled-coil domains 1	protein-coding
2161	chr19	29805246	29805745	+	0	NA	exon (NM_172836, exon 1 of 8)	exon (NM_172836, exon 1 of 8)	514	NM_172836	240613	Mm.313351	NM_172836	ENSMUSG00000046138	9930021J03Rik	Gm9832|mKIAA2026	RIKEN cDNA 9930021J03 gene	protein-coding
2897	chr14	89896678	89897177	+	0	NA	non-coding (NR_002862, exon 1 of 1)	non-coding (NR_002862, exon 1 of 1)	703	NR_002862	328451	Mm.320571	NR_002862		Gm5088	EG328451|Pabpc4l	poly(A)-binding protein, cytoplasmic pseudogene	pseudo
1303	chr4	118364606	118365105	+	0	NA	exon (NM_198170, exon 69 of 72)	exon (NM_198170, exon 69 of 72)	4856	NR_003946	68180	Mm.193212	NM_026601	ENSMUSG00000006395	Hyi	2700033B16Rik|6430559E15Rik|HT036	hydroxypyruvate isomerase (putative)	protein-coding
2133	chr14	59440666	59441165	+	0	NA	promoter-TSS (NM_001360591)	promoter-TSS (NM_001360591)	-35	NM_001320721	239122	Mm.205022	NM_001081024	ENSMUSG00000071350	Setdb2	Clld8|Gm293|KMT1F	SET domain, bifurcated 2	protein-coding
1654	chr11	83462679	83463178	+	0	NA	5' UTR (NM_080453, exon 1 of 8)	5' UTR (NM_080453, exon 1 of 8)	112	NM_172797	118453	Mm.264648	NM_080453	ENSMUSG00000020682	Mmp28	D130023P12	matrix metallopeptidase 28 (epilysin)	protein-coding
968	chr11	117779902	117780401	+	0	NA	promoter-TSS (NR_154387)	promoter-TSS (NR_154387)	-503	NR_154387	217353	Mm.286963	NM_145439	ENSMUSG00000025572	Tmc6	D11Ertd204e|EVER1	transmembrane channel-like gene family 6	protein-coding
675	chr15	76477227	76477726	+	0	NA	promoter-TSS (NM_013481)	promoter-TSS (NM_013481)	114	NR_138589	15499	Mm.347444	NM_008296	ENSMUSG00000022556	Hsf1	AA960185|HSTF|HSTF 1|Hsf1alpha|Hsf1beta	heat shock factor 1	protein-coding
15	chr11	120008904	120009403	+	0	NA	intron (NM_007377, intron 13 of 13)	intron (NM_007377, intron 13 of 13)	-5614	NR_037225	100526518		NR_037225	ENSMUSG00000105524	Mir3065	mir-3065|mmu-mir-3065	microRNA 3065	ncRNA
431	chr3	10439618	10440117	+	0	NA	intron (NM_001127191, intron 1 of 6)	CpG	263	NM_029068	74718	Mm.440548	NM_029068	ENSMUSG00000027534	Snx16	4930522N22Rik|AI117577|AI747675	sorting nexin 16	protein-coding
3016	chr11	70562763	70563262	+	0	NA	5' UTR (NM_176893, exon 1 of 32)	5' UTR (NM_176893, exon 1 of 32)	131	NM_016713	50932	Mm.42967	NM_016713	ENSMUSG00000020827	Mink1	B55|MINK|Map4k6|Ysk2	misshapen-like kinase 1 (zebrafish)	protein-coding
382	chr8	126592540	126593039	+	0	NA	exon (NM_001164598, exon 1 of 2)	exon (NM_001164598, exon 1 of 2)	1197	NM_001164598	270110	Mm.334918	NM_001164598	ENSMUSG00000051495	Irf2bp2	E130305N23Rik|IRF-2BP2	interferon regulatory factor 2 binding protein 2	protein-coding
2236	chr1	36939470	36939969	+	0	NA	promoter-TSS (NM_018872)	promoter-TSS (NM_018872)	-192	NM_018872	56030	Mm.186943	NM_018872	ENSMUSG00000026116	Tmem131	2610524E03Rik|CC28|D1Bwg0491e|Neg|RW1|YR-23|mKIAA0257	transmembrane protein 131	protein-coding
2846	chr15	86032809	86033308	+	0	NA	exon (NM_009886, exon 1 of 35)	exon (NM_009886, exon 1 of 35)	719	NM_009886	12614	Mm.22680	NM_009886	ENSMUSG00000016028	Celsr1	Adgrc1|Crsh|Scy|crash	cadherin, EGF LAG seven-pass G-type receptor 1	protein-coding
1506	chr17	46711873	46712372	+	0	NA	non-coding (NR_157369, exon 1 of 16)	non-coding (NR_157369, exon 1 of 16)	646	NR_157369	224824	Mm.299399	NM_145488	ENSMUSG00000002763	Pex6	AI132582|D130055I09Rik|PAF-2	peroxisomal biogenesis factor 6	protein-coding
2855	chr14	78848896	78849395	+	0	NA	promoter-TSS (NM_027906)	promoter-TSS (NM_027906)	-33	NM_027906	219189	Mm.159651	NM_027906	ENSMUSG00000058997	Vwa8	1300010F03Rik|4932416F07Rik|AI957255|Kiaa0564|mKIAA0564	von Willebrand factor A domain containing 8	protein-coding
139	chr15	85653525	85654024	+	0	NA	Intergenic	Intergenic	-49999	NR_110483	102800312	Mm.33117	NR_110483		Lncppara	Lincppara|Mirlet7bhg|linc-Ppara	long noncoding RNA near Ppara	ncRNA
129	chr2	172550378	172550877	+	0	NA	promoter-TSS (NM_001159696)	promoter-TSS (NM_001159696)	-364	NM_001159696	21420	Mm.3629	NM_009335	ENSMUSG00000028640	Tfap2c	AA409384|AP2gamma|Ap-2.2|Stra2|Tcfap2c	transcription factor AP-2, gamma	protein-coding
3008	chr19	24224968	24225467	+	0	NA	promoter-TSS (NM_011597)	promoter-TSS (NM_011597)	-89	NM_001360392	21873	Mm.104744	NM_011597	ENSMUSG00000024812	Tjp2	ZO-2	tight junction protein 2	protein-coding
926	chr3	8701163	8701662	+	0	NA	Intergenic	Intergenic	-34374	NM_010423	15213	Mm.29581	NM_010423	ENSMUSG00000040289	Hey1	AI316788|AI414254|CHF2|HRT1|Herp2|Hesr1|bHLHb31|hesr-1	hairy/enhancer-of-split related with YRPW motif 1	protein-coding
2145	chr2	174109870	174110369	+	0	NA	promoter-TSS (NM_213733)	promoter-TSS (NM_213733)	-232	NM_213733	228961	Mm.295629	NM_213733	ENSMUSG00000039263	Npepl1	BC023239|C85514|mKIAA1974	aminopeptidase-like 1	protein-coding
1246	chr8	105269521	105270020	+	0	NA	promoter-TSS (NM_001256042)	promoter-TSS (NM_001256042)	-31	NM_001256044	26386	Mm.89204	NM_011939	ENSMUSG00000033249	Hsf4	HSF 4|HSTF 4|HSTF4|ldis1|mHSF4	heat shock transcription factor 4	protein-coding
859	chr5	105731791	105732290	+	0	NA	intron (NM_178701, intron 1 of 2)	CpG	31230	NM_178701	231549	Mm.23837	NM_178701	ENSMUSG00000046079	Lrrc8d	2810473G09Rik|4930525N13Rik|A930019F03|Lrrc5	leucine rich repeat containing 8D	protein-coding
1083	chr9	121297626	121298125	+	0	NA	intron (NM_001357972, intron 1 of 13)	CpG	373	NR_152160	67095	Mm.491112	NM_175114	ENSMUSG00000032536	Trak1	2310001H13Rik|AI413908|AI467545|hyrt|mKIAA1042	trafficking protein, kinesin binding 1	protein-coding
739	chr8	93958490	93958989	+	0	NA	3' UTR (NM_001113384, exon 8 of 8)	3' UTR (NM_001113384, exon 8 of 8)	53901	NM_011787	23802	Mm.34641	NM_011787	ENSMUSG00000031751	Amfr	gp78	autocrine motility factor receptor	protein-coding
1293	chr13	97240995	97241494	+	0	NA	5' UTR (NM_007930, exon 1 of 3)	5' UTR (NM_007930, exon 1 of 3)	139	NM_007930	13803	Mm.241073	NM_007930	ENSMUSG00000041773	Enc1	Nrpb|PIG10	ectodermal-neural cortex 1	protein-coding
876	chr13	46887926	46888425	+	0	NA	intron (NM_010617, intron 2 of 37)	intron (NM_010617, intron 2 of 37)	41543	NM_010617	16553	Mm.342703	NM_010617	ENSMUSG00000021375	Kif13a	4930505I07Rik|mKIAA4109	kinesin family member 13A	protein-coding
3024	chr10	20148382	20148881	+	0	NA	promoter-TSS (NM_001198635)	promoter-TSS (NM_001198635)	-289	NM_008635	17761	Mm.20928	NM_008635	ENSMUSG00000019996	Map7	E-MAP-115|MAP-7|Mtap7|R75000|mshi|mste|ste	microtubule-associated protein 7	protein-coding
1792	chr7	67372687	67373186	+	0	NA	promoter-TSS (NM_001291196)	promoter-TSS (NM_001291196)	-78	NM_001357324	17258	Mm.132788	NM_001033713	ENSMUSG00000030557	Mef2a	A430079H05Rik	myocyte enhancer factor 2A	protein-coding
2890	chr5	63812191	63812690	+	0	NA	promoter-TSS (NM_029554)	promoter-TSS (NM_029554)	-55	NM_029554	76261	Mm.38143	NM_029554	ENSMUSG00000060512	0610040J01Rik	AI662686	RIKEN cDNA 0610040J01 gene	protein-coding
662	chr9	94538520	94539019	+	0	NA	promoter-TSS (NM_001033145)	promoter-TSS (NM_001033145)	-688	NM_001033145	68861	Mm.258746	NM_001033145	ENSMUSG00000045414	Dipk2a	1190002N15Rik|GoPro49|HASF	divergent protein kinase domain 2A	protein-coding
168	chr3	96597517	96598016	+	0	NA	exon (NM_001024851, exon 2 of 2)	exon (NM_001024851, exon 2 of 2)	1130	NM_001024851	545554	Mm.267664	NM_001024851	ENSMUSG00000049097	Ankrd34a	AW060394|Ankrd34	ankyrin repeat domain 34A	protein-coding
135	chr19	7155071	7155570	+	0	NA	intron (NM_134147, intron 3 of 10)	intron (NM_134147, intron 3 of 10)	-49591	NM_201411	396184	Mm.386930	NM_201411	ENSMUSG00000047787	Flrt1	AW742165|D630040I23Rik	fibronectin leucine rich transmembrane protein 1	protein-coding
1518	chr5	3927880	3928379	+	0	NA	promoter-TSS (NM_194462)	promoter-TSS (NM_194462)	-57	NM_194462	100986	Mm.46044	NM_194462	ENSMUSG00000040407	Akap9	5730481H23Rik|AKAP-9|AKAP450|AW545847|C79026|G1-448-15|PRKA9|mKIAA0803|mei2-5|repro12	A kinase (PRKA) anchor protein (yotiao) 9	protein-coding
145	chr18	33794583	33795082	+	0	NA	promoter-TSS (NR_038152)	promoter-TSS (NR_038152)	-60	NR_038152	69749	Mm.248787	NR_038151	ENSMUSG00000087590	Epb41l4aos	2410004N09Rik|Epb4.1l4aos	erythrocyte membrane protein band 4.1 like 4a, opposite strand	ncRNA
178	chr7	45628680	45629179	+	0	NA	exon (NM_028544, exon 3 of 12)	exon (NM_028544, exon 3 of 12)	1392	NM_028544	69903	Mm.181396	NM_028544	ENSMUSG00000044562	Rasip1	1110025D03Rik|2610025P08Rik|AI853551|Rain	Ras interacting protein 1	protein-coding
2674	chr4	119539205	119539704	+	0	NA	promoter-TSS (NM_001290696)	promoter-TSS (NM_001290696)	-207	NM_001290696	230700	Mm.259227	NM_172699	ENSMUSG00000032998	Foxj3	C330039G02Rik|Fhd6	forkhead box J3	protein-coding
1131	chr15	98912328	98912827	+	0	NA	intron (NM_029098, intron 3 of 16)	intron (NM_029098, intron 3 of 16)	5521	NM_029098	74775	Mm.385020	NM_029098	ENSMUSG00000022999	Lmbr1l	1110013E13Rik|AA415653|D15Ertd735e|Limr	limb region 1 like	protein-coding
2728	chr7	126272073	126272572	+	0	NA	promoter-TSS (NM_145587)	promoter-TSS (NM_145587)	-174	NM_145587	104175	Mm.29660	NM_145587	ENSMUSG00000042978	Sbk1	Sbk	SH3-binding kinase 1	protein-coding
1876	chr2	156421598	156422097	+	0	NA	intron (NM_013510, intron 1 of 21)	intron (NM_013510, intron 1 of 21)	756	NM_001368803	13821	Mm.20852	NM_013510	ENSMUSG00000027624	Epb41l1	4.1N|Epb4.1l1|NBL1|mKIAA0338	erythrocyte membrane protein band 4.1 like 1	protein-coding
124	chr4	19708918	19709417	+	0	NA	promoter-TSS (NM_001276292)	promoter-TSS (NM_001276292)	-163	NR_074090	107568	Mm.78312	NM_177327	ENSMUSG00000041058	Wwp1	8030445B08Rik|AIP5|SDRP1|Tiul1	WW domain containing E3 ubiquitin protein ligase 1	protein-coding
772	chr19	46136063	46136562	+	0	NA	TTS (NM_007703)	TTS (NM_007703)	4413	NM_007703	12686	Mm.21806	NM_007703	ENSMUSG00000038754	Elovl3	CIN-2|Cig30	elongation of very long chain fatty acids (FEN1/Elo2, SUR4/Elo3, yeast)-like 3	protein-coding
1759	chr5	113151343	113151842	+	0	NA	intron (NM_172884, intron 1 of 7)	intron (NM_172884, intron 1 of 7)	11721	NM_172884	243219	Mm.160131	NM_172884	ENSMUSG00000051339	2900026A02Rik	8430408O14Rik|A530094D01|AW539426|Gm449|Kiaa1671|mKIAA1671	RIKEN cDNA 2900026A02 gene	protein-coding
1429	chr14	54576837	54577336	+	0	NA	exon (NM_010590, exon 1 of 8)	exon (NM_010590, exon 1 of 8)	575	NM_010590	16475	Mm.100253	NM_010590	ENSMUSG00000022178	Ajuba	Jub	ajuba LIM protein	protein-coding
1974	chr16	28928977	28929476	+	0	NA	intron (NM_177718, intron 1 of 1)	CpG	472	NM_177718	239796	Mm.155887	NM_177718	ENSMUSG00000051065	Mb21d2	1600021P15Rik|A430031N04|C87006	Mab-21 domain containing 2	protein-coding
2032	chr12	108178412	108178911	+	0	NA	intron (NM_001364266, intron 1 of 13)	CpG	580	NM_001364267	52690	Mm.159185	NM_028262	ENSMUSG00000056770	Setd3	2610102I01Rik|2610305M23Rik|6030490B17Rik|D12Ertd771e	SET domain containing 3	protein-coding
2536	chr6	136661408	136661907	+	0	NA	exon (NM_025806, exon 1 of 11)	exon (NM_025806, exon 1 of 11)	236	NM_025806	66857	Mm.3311	NM_025806	ENSMUSG00000030214	Plbd1	1100001H23Rik	phospholipase B domain containing 1	protein-coding
2483	chr11	102156054	102156553	+	0	NA	exon (NM_029649, exon 1 of 4)	exon (NM_029649, exon 1 of 4)	104	NM_029649	76547	Mm.46529	NM_029649	ENSMUSG00000020921	Tmem101	2610511E22Rik	transmembrane protein 101	protein-coding
3026	chr18	80707461	80707960	+	0	NA	intron (NM_001164110, intron 1 of 9)	CpG	463	NM_001164111	18018	Mm.329560	NM_016791	ENSMUSG00000033016	Nfatc1	2210017P03Rik|AI449492|AV076380|NF-ATc|NFAT2|NFATc|Nfatcb	nuclear factor of activated T cells, cytoplasmic, calcineurin dependent 1	protein-coding
1374	chr10	85829161	85829660	+	0	NA	Intergenic	CpG	-42421	NM_133993	103136	Mm.18834	NM_133993	ENSMUSG00000001785	Pwp1	2310058A11Rik|2610205J09Rik|AI098170|AL022879|AV083409|AW550690	PWP1 homolog, endonuclein	protein-coding
1528	chr4	108300715	108301214	+	0	NA	5' UTR (NM_001033634, exon 1 of 14)	5' UTR (NM_001033634, exon 1 of 14)	126	NM_001033634	414872	Mm.426241	NM_001033634	ENSMUSG00000034636	Zyg11b	1110046I03Rik|2810482G21Rik|D4Mgi23|Gm431|mKIAA1730	zyg-ll family member B, cell cycle regulator	protein-coding
2807	chr10	77581707	77582206	+	0	NA	intron (NM_145925, intron 1 of 5)	CpG	301	NM_145925	108705	Mm.28853	NM_145925	ENSMUSG00000009291	Pttg1ip	1810010L20Rik|AI314311|AU018448|C79540|PBF	pituitary tumor-transforming 1 interacting protein	protein-coding
2303	chr3	100162247	100162746	+	0	NA	promoter-TSS (NM_010269)	promoter-TSS (NM_010269)	33	NR_104341	14547	Mm.279228	NM_010269	ENSMUSG00000027865	Gdap2	C77050|D3Ertd801e	ganglioside-induced differentiation-associated-protein 2	protein-coding
653	chr9	119344081	119344580	+	0	NA	intron (NM_001357516, intron 4 of 10)	intron (NM_001357516, intron 4 of 10)	3036	NM_001357516	113868	Mm.205266	NM_130864	ENSMUSG00000036138	Acaa1a	Acaa|Acaa1|D9Ertd25e|PTL	acetyl-Coenzyme A acyltransferase 1A	protein-coding
1692	chr8	26118537	26119036	+	0	NA	promoter-TSS (NR_151667)	promoter-TSS (NR_151667)	438	NM_207659	320191	Mm.334464	NM_207659	ENSMUSG00000037234	Hook3	5830454D03Rik|AI317159|E330005F07Rik	hook microtubule tethering protein 3	protein-coding
2677	chr17	28050197	28050696	+	0	NA	intron (NM_181413, intron 14 of 24)	intron (NM_181413, intron 14 of 24)	30138	NM_001357681	21463	Mm.29758	NM_013687	ENSMUSG00000062859	Tcp11	D17Ken1|Tcp-11	t-complex protein 11	protein-coding
2259	chr13	98814378	98814877	+	0	NA	intron (NM_172591, intron 1 of 25)	CpG	822	NM_172591	218503	Mm.23928	NM_172591	ENSMUSG00000041685	Fcho2	5832424M12Rik|AA387320	FCH domain only 2	protein-coding
3064	chr2	28195649	28196148	+	0	NA	intron (NM_001038614, intron 1 of 3)	intron (NM_001038614, intron 1 of 3)	2805	NM_001038614	56177	Mm.43278	NM_019498	ENSMUSG00000026833	Olfm1	AMY|AW742568|Noe1|OlfA|Pancortin|Pancortin3	olfactomedin 1	protein-coding
509	chr12	104978332	104978831	+	0	NA	intron (NM_172500, intron 1 of 16)	intron (NM_172500, intron 1 of 16)	20096	NM_001042699	212073	Mm.212688	NM_172500	ENSMUSG00000054150	Syne3	KASH3|nesprin-3	spectrin repeat containing, nuclear envelope family member 3	protein-coding
2212	chr7	6189583	6190082	+	0	NA	exon (NM_028316, exon 4 of 4)	exon (NM_028316, exon 4 of 4)	-7258	NM_178028	232836	Mm.246599	NM_178028	ENSMUSG00000034660	Galp	-	galanin-like peptide	protein-coding
1015	chr9	62122274	62122773	+	0	NA	promoter-TSS (NR_039595)	promoter-TSS (NR_039595)	71	NR_039595	100628602		NR_039595	ENSMUSG00000092696	Mir5133	mir-5133|mmu-mir-5133|mu-mir-5133	microRNA 5133	ncRNA
367	chr19	21472313	21472812	+	0	NA	promoter-TSS (NM_010266)	promoter-TSS (NM_010266)	99	NM_010266	14544	Mm.45054	NM_010266	ENSMUSG00000058624	Gda	AU015411|AW047581|GAH	guanine deaminase	protein-coding
976	chr12	77238556	77239055	+	0	NA	promoter-TSS (NR_045554)	promoter-TSS (NR_045554)	66	NR_045554	53618	Mm.35628	NM_016893	ENSMUSG00000021065	Fut8	-	fucosyltransferase 8	protein-coding
716	chr4	155361245	155361744	+	0	NA	promoter-TSS (NM_008860)	promoter-TSS (NM_008860)	-66	NM_008860	18762	Mm.28561	NM_008860	ENSMUSG00000029053	Prkcz	AI098070|C80388|Pkcz|R74924|aPKCzeta|nPKC-zeta|zetaPKC	protein kinase C, zeta	protein-coding
1886	chr18	77714236	77714735	+	0	NA	promoter-TSS (NM_178670)	promoter-TSS (NM_178670)	3	NM_001368759	212163	Mm.23293	NM_178670	ENSMUSG00000047466	8030462N17Rik	Akd2|Ark2N	RIKEN cDNA 8030462N17 gene	protein-coding
1821	chr1	5082946	5083445	+	0	NA	5' UTR (NM_001310442, exon 1 of 13)	5' UTR (NM_001310442, exon 1 of 13)	109	NM_001310442	108664	Mm.27082	NM_133826	ENSMUSG00000033793	Atp6v1h	0710001F19Rik|AU022349|CGI-11|SFD|SFDalpha|SFDbeta|VMA13	ATPase, H+ transporting, lysosomal V1 subunit H	protein-coding
1972	chr5	149184099	149184598	+	0	NA	promoter-TSS (NM_001286824)	promoter-TSS (NM_001286824)	-212	NM_001115153	231915	Mm.29402	NM_001013378	ENSMUSG00000041264	Uspl1	E430026A01Rik	ubiquitin specific peptidase like 1	protein-coding
940	chr2	144010050	144010549	+	0	NA	intron (NM_024281, intron 1 of 23)	CpG	964	NM_133626	81910	Mm.13705	NM_024281	ENSMUSG00000027422	Rrbp1	1700087N07Rik|5730465C04Rik|ES/130|mKIAA1398|mRRp0|mRRp1.8|mRRp10|mRRp15a|mRRp15b|mRRp16.8|mRRp2|mRRp41|mRRp47|mRRp5.4|p180	ribosome binding protein 1	protein-coding
685	chr12	101028304	101028803	+	0	NA	intron (NM_001362342, intron 1 of 6)	CpG	338	NM_001362342	68339	Mm.156217	NM_026681	ENSMUSG00000021182	Ccdc88c	0610010D24Rik|AV000935|AW324073|Daple|mKIAA1509	coiled-coil domain containing 88C	protein-coding
743	chr8	94533261	94533760	+	0	NA	intron (NM_153507, intron 1 of 15)	CpG	482	NM_153507	234577	Mm.291815	NM_153507	ENSMUSG00000034361	Cpne2	3322401K10Rik	copine II	protein-coding
2265	chr12	35534547	35535046	+	0	NA	5' UTR (NM_001314027, exon 1 of 10)	5' UTR (NM_001314027, exon 1 of 10)	193	NM_013464	11622	Mm.341377	NM_013464	ENSMUSG00000019256	Ahr	Ah|Ahh|Ahre|In|bHLHe76	aryl-hydrocarbon receptor	protein-coding
21	chr7	113369355	113369854	+	0	NA	promoter-TSS (NM_133700)	promoter-TSS (NM_133700)	-265	NM_133700	68815	Mm.238034	NM_133700	ENSMUSG00000038187	Btbd10	1110056N09Rik|Gmrp1	BTB (POZ) domain containing 10	protein-coding
523	chr17	84675922	84676421	+	0	NA	promoter-TSS (NM_001286005)	promoter-TSS (NM_001286005)	-131	NM_001286005	67470	Mm.26581	NM_026180	ENSMUSG00000024254	Abcg8	1300003C16Rik|AI114946|sterolin-2	ATP binding cassette subfamily G member 8	protein-coding
2377	chr7	80534716	80535215	+	0	NA	promoter-TSS (NM_007550)	promoter-TSS (NM_007550)	33	NM_007550	12144	Mm.12932	NM_007550	ENSMUSG00000030528	Blm	-	Bloom syndrome, RecQ like helicase	protein-coding
2129	chr4	131900456	131900955	+	0	NA	exon (NM_001369310, exon 9 of 9)	exon (NM_001369310, exon 9 of 9)	19324	NR_102394	545681	Mm.2478	NR_102393	ENSMUSG00000085667	Gm12992	-	predicted gene 12992	ncRNA
1460	chr6	48445211	48445710	+	0	NA	promoter-TSS (NM_001085416)	promoter-TSS (NM_001085416)	365	NM_020589	68910	Mm.2464	NM_020589	ENSMUSG00000068551	Zfp467	1190001I08Rik|AB041616|AI426952|AV017623|EZI|MNCb-3350|Znf467	zinc finger protein 467	protein-coding
453	chr18	61726133	61726632	+	0	NA	promoter-TSS (NM_021296)	promoter-TSS (NM_021296)	-8	NR_029432	68982	Mm.441992	NR_029432	ENSMUSG00000098702	1500015A07Rik	-	RIKEN cDNA 1500015A07 gene	ncRNA
723	chr12	112678530	112679029	+	0	NA	promoter-TSS (NM_001100460)	promoter-TSS (NM_001100460)	-61	NM_001100460	382639	Mm.11350	NM_001100460	ENSMUSG00000037638	Zbtb42	EG382639|Gm5188|simiRP58	zinc finger and BTB domain containing 42	protein-coding
2500	chr4	152158505	152159004	+	0	NA	promoter-TSS (NM_001301805)	promoter-TSS (NM_001301805)	-113	NM_001301805	15206	Mm.57038	NM_008236	ENSMUSG00000028940	Hes2	HES-2	hes family bHLH transcription factor 2	protein-coding
1202	chr11	120353357	120353856	+	0	NA	Intergenic	Intergenic	4928	NR_038126	66838	Mm.375010	NR_038126	ENSMUSG00000043644	0610009L18Rik	-	RIKEN cDNA 0610009L18 gene	ncRNA
351	chr9	78112968	78113467	+	0	NA	promoter-TSS (NM_019987)	promoter-TSS (NM_019987)	-21	NM_019987	56542	Mm.288719	NM_019987	ENSMUSG00000009828	Ick	2210420N10Rik|AI848300|Mrk	intestinal cell kinase	protein-coding
1040	chr11	22512331	22512830	+	0	NA	exon (NM_153596, exon 1 of 4)	exon (NM_153596, exon 1 of 4)	297	NM_153596	103765	Mm.221274	NM_153596	ENSMUSG00000049904	Tmem17	AI503894|AW049890	transmembrane protein 17	protein-coding
2838	chr11	109363086	109363585	+	0	NA	non-coding (NR_038097, exon 1 of 2)	non-coding (NR_038097, exon 1 of 2)	319	NR_038097	100036768	Mm.467767	NR_038097	ENSMUSG00000056687	Gm11696	-	predicted gene 11696	ncRNA
595	chr6	143099958	143100457	+	0	NA	promoter-TSS (NM_029897)	promoter-TSS (NM_029897)	-55	NM_001109688	74741	Mm.130260	NM_029081	ENSMUSG00000030279	C2cd5	5730419I09Rik|C030008B15Rik|CDP138	C2 calcium-dependent domain containing 5	protein-coding
1755	chr6	28423824	28424323	+	0	NA	intron (NM_007480, intron 1 of 5)	intron (NM_007480, intron 1 of 5)	469	NM_007480	11844	Mm.389075	NM_007480	ENSMUSG00000020440	Arf5	-	ADP-ribosylation factor 5	protein-coding
1138	chr5	103753874	103754373	+	0	NA	promoter-TSS (NM_001080798)	promoter-TSS (NM_001080798)	-39	NM_133919	17355	Mm.6949	NM_133919	ENSMUSG00000029313	Aff1	9630032B01Rik|AW319193|Af4|Mllt2h|Rob	AF4/FMR2 family, member 1	protein-coding
488	chr1	155416828	155417327	+	0	NA	intron (NM_011273, intron 1 of 14)	CpG	367	NM_011273	19775	Mm.266215	NM_011273	ENSMUSG00000026469	Xpr1	Rmc-1|Rmc1|Sxv|Syg1|XR	xenotropic and polytropic retrovirus receptor 1	protein-coding
2926	chr2	118913829	118914328	+	0	NA	intron (NM_001045523, intron 1 of 6)	intron (NM_001045523, intron 1 of 6)	-12419	NM_028117	72136	Mm.486238	NM_028117	ENSMUSG00000074916	Chst14	2600016L03Rik|D4ST-1|D4st1	carbohydrate sulfotransferase 14	protein-coding
1854	chr11	120378586	120379085	+	0	NA	promoter-TSS (NM_027980)	promoter-TSS (NM_027980)	-89	NM_027980	71885	Mm.274890	NM_027980	ENSMUSG00000025384	Faap100	2310003H01Rik	Fanconi anemia core complex associated protein 100	protein-coding
1012	chr7	141338825	141339324	+	0	NA	promoter-TSS (NM_001282073)	promoter-TSS (NM_001282073)	72	NM_133191	98845	Mm.27451	NM_133191	ENSMUSG00000025504	Eps8l2	AI042819|AW545405|Eps8r2	EPS8-like 2	protein-coding
1498	chr17	29614650	29615149	+	0	NA	non-coding (NR_132314, exon 1 of 28)	non-coding (NR_132314, exon 1 of 28)	110	NM_021419	58230	Mm.305994	NM_021419	ENSMUSG00000090083	Rnf8	3830404E21Rik|AIP37|laXp180	ring finger protein 8	protein-coding
835	chr2	152226720	152227219	+	0	NA	5' UTR (NM_007788, exon 1 of 13)	5' UTR (NM_007788, exon 1 of 13)	129	NM_007788	12995	Mm.23692	NM_007788	ENSMUSG00000074698	Csnk2a1	CK2|Csnk2a1-rs4	casein kinase 2, alpha 1 polypeptide	protein-coding
2182	chr14	25457516	25458015	+	0	NA	Intergenic	CpG	-1420	NM_001310666	328365	Mm.227484	NM_183208	ENSMUSG00000007817	Zmiz1	BC065120|E330020C23|Gm10397|I920194n01|Rai17|Zimp10	zinc finger, MIZ-type containing 1	protein-coding
1267	chr4	134914626	134915125	+	0	NA	promoter-TSS (NM_027935)	promoter-TSS (NM_027935)	41	NM_027935	71817	Mm.88349	NM_027935	ENSMUSG00000028822	Tmem50a	3200001F09Rik|CAM|Smp1	transmembrane protein 50A	protein-coding
1032	chr4	108217315	108218275	+	0	NA	intron (NM_001167936, intron 1 of 13)	CpG	248	NM_001167936	230590	Mm.301798	NM_001167936	ENSMUSG00000034645	Zyg11a	BC022150	zyg-11 family member A, cell cycle regulator	protein-coding
113	chr2	155276495	155276994	+	0	NA	intron (NR_046364, intron 1 of 2)	CpG	380	NR_046364	66734	Mm.196239	NM_025735	ENSMUSG00000027602	Map1lc3a	1010001H21Rik|4922501H04Rik|LC3|LC3a	microtubule-associated protein 1 light chain 3 alpha	protein-coding
901	chr9	22055762	22056261	+	0	NA	exon (NM_001310759, exon 8 of 9)	exon (NM_001310759, exon 8 of 9)	-3988	NM_010487	15571	Mm.390167	NM_010487	ENSMUSG00000003410	Elavl3	2600009P04Rik|Huc|PLE21|mHuC	ELAV like RNA binding protein 3	protein-coding
2191	chr3	135439097	135439596	+	0	NA	promoter-TSS (NR_030689)	promoter-TSS (NR_030689)	220	NM_001356597	66105	Mm.49884	NM_025356	ENSMUSG00000078578	Ube2d3	1100001F19Rik|9430029A22Rik|AA414951	ubiquitin-conjugating enzyme E2D 3	protein-coding
152	chr15	8444851	8445350	+	0	NA	promoter-TSS (NM_027707)	promoter-TSS (NM_027707)	-637	NM_201232	71175	Mm.240329	NM_027707	ENSMUSG00000022141	Nipbl	Idn3	NIPBL cohesin loading factor	protein-coding
2931	chr3	63976133	63976632	+	0	NA	intron (NM_001033300, intron 1 of 15)	CpG	239	NM_001033300	229363	Mm.331051	NM_001033300	ENSMUSG00000027823	Gmps	670032|AA591640|AI047208|Gm9479	guanine monophosphate synthetase	protein-coding
342	chr9	103304879	103305750	+	0	NA	promoter-TSS (NM_176979)	promoter-TSS (NM_176979)	-13	NM_176979	235559	Mm.259893	NM_176979	ENSMUSG00000032555	Topbp1	1110031N14Rik|2810429C13Rik|AI256758|D430026L04Rik|mKIAA0259	topoisomerase (DNA) II binding protein 1	protein-coding
1419	chr7	30279963	30280462	+	0	NA	non-coding (NR_144498, exon 1 of 3)	non-coding (NR_144498, exon 1 of 3)	118	NR_144498	108167416	Mm.471845	NR_144498		LOC108167416	-	uncharacterized LOC108167416	ncRNA
862	chrX	16619467	16619966	+	0	NA	promoter-TSS (NM_173740)	promoter-TSS (NM_173740)	18	NM_173740	17161	Mm.21108	NM_173740	ENSMUSG00000025037	Maoa	1110061B18Rik|AA407771	monoamine oxidase A	protein-coding
341	chr7	39517606	39518105	+	0	NA	promoter-TSS (NM_001004139)	promoter-TSS (NM_001004139)	89	NM_001004139	70227	Mm.333800	NM_001004139	ENSMUSG00000068959	Zfp619	3000002G13Rik	zinc finger protein 619	protein-coding
1056	chr12	86974466	86974965	+	0	NA	Intergenic	Intergenic	13961	NM_001080943	238331	Mm.185890	NM_001080943	ENSMUSG00000048483	Zdhhc22	Gm262	zinc finger, DHHC-type containing 22	protein-coding
2883	chr3	88022911	88023410	+	0	NA	intron (NM_022031, intron 6 of 6)	CpG	4351	NM_022031	73940	Mm.294467	NM_022031	ENSMUSG00000004894	Hapln2	4930401E20Rik|Bral1	hyaluronan and proteoglycan link protein 2	protein-coding
2189	chr17	57062238	57062737	+	0	NA	intron (NM_177638, intron 1 of 3)	CpG	256	NM_177638	224912	Mm.284447	NM_177638	ENSMUSG00000044279	Crb3	5730439B18|AU015179|AU041752	crumbs family member 3	protein-coding
2287	chr16	58670023	58670522	+	0	NA	promoter-TSS (NM_007757)	promoter-TSS (NM_007757)	64	NM_007757	12892	Mm.291519	NM_007757	ENSMUSG00000022742	Cpox	CPX|Cpo|HCP|cac|nct	coproporphyrinogen oxidase	protein-coding
2540	chr5	65107218	65107717	+	0	NA	promoter-TSS (NM_001347355)	promoter-TSS (NM_001347355)	-101	NM_001347355	71778	Mm.10281	NM_175174	ENSMUSG00000054920	Klhl5	1300013C10Rik	kelch-like 5	protein-coding
3108	chr3	55112043	55112542	+	0	NA	5' UTR (NM_001144987, exon 1 of 9)	5' UTR (NM_001144987, exon 1 of 9)	126	NM_001144987	229285	Mm.235523	NM_144895	ENSMUSG00000036580	Spg20	AI840044|C79168|SPARTIN|Spart|TAHCCP1|mKIAA0610	spastic paraplegia 20, spartin (Troyer syndrome) homolog (human)	protein-coding
2284	chr2	11535274	11535773	+	0	NA	intron (NM_001177758, intron 1 of 14)	CpG	18406	NM_001177758	170768	Mm.19669	NM_133232	ENSMUSG00000026773	Pfkfb3	E330010H22Rik|iPFK-2|uPFK-2	6-phosphofructo-2-kinase/fructose-2,6-biphosphatase 3	protein-coding
64	chr1	55406118	55406617	+	0	NA	5' UTR (NM_001114663, exon 1 of 6)	5' UTR (NM_001114663, exon 1 of 6)	421	NM_001114663	227120	Mm.194183	NM_001114663	ENSMUSG00000038349	Plcl1	C230017K02Rik|PLC-L|PLC-L1|PLCE|PLCL|PLDL1|PRIP|PRIP-1	phospholipase C-like 1	protein-coding
2753	chr4	117289100	117289599	+	0	NA	5' UTR (NM_001310731, exon 1 of 11)	5' UTR (NM_001310731, exon 1 of 11)	106	NM_001310730	66743	Mm.318331	NM_025739	ENSMUSG00000028677	Rnf220	4732477A13|4931406I20Rik|5730503K05Rik|AV302541	ring finger protein 220	protein-coding
1473	chr13	47105873	47106372	+	0	NA	promoter-TSS (NM_025900)	promoter-TSS (NM_025900)	99	NM_025900	110052	Mm.131150	NM_025900	ENSMUSG00000021377	Dek	1810019E15Rik|D13H6S231E	DEK oncogene (DNA binding)	protein-coding
881	chr4	36950211	36950710	+	0	NA	intron (NM_001165999, intron 1 of 7)	CpG	1284	NM_001165999	242384	Mm.132507	NM_175516	ENSMUSG00000045083	Lingo2	B230217C06Rik|Lern3|Lrrn6c	leucine rich repeat and Ig domain containing 2	protein-coding
2461	chr2	118545700	118546199	+	0	NA	intron (NM_138313, intron 3 of 4)	intron (NM_138313, intron 3 of 4)	-1362	NR_138603	171543	Mm.210125	NM_138313	ENSMUSG00000040093	Bmf	AW260063|AW411872	BCL2 modifying factor	protein-coding
45	chr7	122970279	122970778	+	0	NA	promoter-TSS (NM_011247)	promoter-TSS (NM_011247)	-36	NM_011247	19647	Mm.4480	NM_011247	ENSMUSG00000030779	Rbbp6	4933422O15Rik|AI316869|BB233631|C030034J04Rik|C77662|P2P-R|PACT	retinoblastoma binding protein 6, ubiquitin ligase	protein-coding
405	chr6	23247427	23247926	+	0	NA	exon (NM_028462, exon 1 of 4)	exon (NM_028462, exon 1 of 4)	588	NM_028462	73191	Mm.55115	NM_028462	ENSMUSG00000029697	Fezf1	3110069A13Rik|Fez|Zfp312-like|fez-like	Fez family zinc finger 1	protein-coding
507	chr14	48121168	48121667	+	0	NA	intron (NM_033602, intron 1 of 5)	CpG	548	NM_033602	93834	Mm.296457	NM_033602	ENSMUSG00000021846	Peli2	AW047589|BB129927	pellino 2	protein-coding
1173	chr3	90509135	90509634	+	0	NA	5' UTR (NM_001293782, exon 1 of 6)	5' UTR (NM_001293782, exon 1 of 6)	114	NM_001293776	66511	Mm.154136	NM_023215	ENSMUSG00000001017	Chtop	2500003M10Rik|Fop|Srag	chromatin target of PRMT1	protein-coding
1963	chr1	59912836	59913335	+	0	NA	promoter-TSS (NM_001037725)	promoter-TSS (NM_001037725)	79	NM_001037725	72750	Mm.258250	NM_001037725	ENSMUSG00000041040	Fam117b	2810425F24Rik|6330416D14Rik|Als2cr13	family with sequence similarity 117, member B	protein-coding
309	chr15	98609218	98609717	+	0	NA	Intergenic	CpG	-1834	NM_007405	11512	Mm.157091	NM_007405	ENSMUSG00000022994	Adcy6	AC6|mKIAA0422	adenylate cyclase 6	protein-coding
1734	chr13	25020097	25020596	+	0	NA	promoter-TSS (NM_001013389)	promoter-TSS (NM_001013389)	-29	NM_001013389	380836	Mm.387097	NM_001013389	ENSMUSG00000021339	Mrs2	Gm902|HPT|Mrs2l|RPT	MRS2 magnesium transporter	protein-coding
2085	chr6	142345560	142346059	+	0	NA	intron (NM_183165, intron 1 of 11)	CpG	112	NM_183165	232491	Mm.490474	NM_183165	ENSMUSG00000041671	Pyroxd1	-	pyridine nucleotide-disulphide oxidoreductase domain 1	protein-coding
1733	chr6	113076129	113076628	+	0	NA	intron (NR_027009, intron 1 of 1)	CpG	866	NR_027010	14910	Mm.280950	NR_027008	ENSMUSG00000086429	Gt(ROSA)26Sor	AV258896|Gtrgeo26|Gtrosa26|R26|ROSA26|Thumpd3as1	gene trap ROSA 26, Philippe Soriano	ncRNA
2113	chr6	43665731	43666230	+	0	NA	intron (NM_001311111, intron 1 of 7)	intron (NM_001311111, intron 1 of 7)	298	NM_013861	29807	Mm.320979	NM_013861	ENSMUSG00000029735	Tpk1	-	thiamine pyrophosphokinase	protein-coding
2153	chr14	29978448	29978947	+	0	NA	intron (NM_027493, intron 1 of 12)	CpG	360	NM_027493	56249	Mm.215110	NM_027493	ENSMUSG00000015971	Actr8	5730542K05Rik|ARP8	ARP8 actin-related protein 8	protein-coding
1258	chr4	116017547	116018046	+	0	NA	non-coding (NR_151700, exon 1 of 15)	non-coding (NR_151700, exon 1 of 15)	128	NM_010173	14073	Mm.256025	NM_010173	ENSMUSG00000034171	Faah	AW412498	fatty acid amide hydrolase	protein-coding
824	chr2	29124823	29125322	+	0	NA	promoter-TSS (NM_198033)	promoter-TSS (NM_198033)	80	NM_198033	269254	Mm.41867	NM_198033	ENSMUSG00000043535	Setx	A130090N03|A930037J23Rik|AOA2|AW060766|Als4|SCAR1|Sen1|mKIAA0625	senataxin	protein-coding
120	chr19	32757322	32757821	+	0	NA	promoter-TSS (NM_008960)	promoter-TSS (NM_008960)	-6	NM_008960	19211	Mm.245395	NM_008960	ENSMUSG00000013663	Pten	2310035O07Rik|A130070J02Rik|AI463227|B430203M17Rik|MMAC1|PTENbeta|TEP1	phosphatase and tensin homolog	protein-coding
2568	chr7	5015550	5016049	+	0	NA	intron (NM_025324, intron 1 of 1)	CpG	291	NM_025324	66056	Mm.19974	NM_025324	ENSMUSG00000051184	Zfp524	0610012F07Rik|2300009P13Rik|Znf524	zinc finger protein 524	protein-coding
1148	chr11	96065207	96065706	+	0	NA	promoter-TSS (NM_172300)	promoter-TSS (NM_172300)	-92	NM_172300	268470	Mm.38802	NM_172300	ENSMUSG00000014349	Ube2z	AW049199|C030047H17Rik|D11Moh35	ubiquitin-conjugating enzyme E2Z	protein-coding
2841	chr16	10542781	10543280	+	0	NA	promoter-TSS (NM_021428)	promoter-TSS (NM_021428)	24	NM_021428	58239	Mm.353006	NM_021428	ENSMUSG00000038055	Dexi	1810029J14Rik|AI836170|AW413143|D16Bwg0586e|Myle	dexamethasone-induced transcript	protein-coding
2386	chr11	74638342	74638841	+	0	NA	3' UTR (NM_001013784, exon 4 of 4)	3' UTR (NM_001013784, exon 4 of 4)	-10913	NM_001368711	74148	Mm.214574	NM_001081158	ENSMUSG00000020741	Cluh	1300001I01Rik|Kiaa0664|mKIAA0664	clustered mitochondria (cluA/CLU1) homolog	protein-coding
2313	chr4	108071139	108071638	+	0	NA	exon (NM_011327, exon 12 of 16)	exon (NM_011327, exon 12 of 16)	-15969	NR_105823	102465213		NR_105823	ENSMUSG00000098980	Mir6397	Gm28004|mmu-mir-6397	microRNA 6397	ncRNA
254	chr12	105032680	105033179	+	0	NA	promoter-TSS (NR_003145)	promoter-TSS (NR_003145)	311	NM_028419	73046	Mm.29128	NM_028419	ENSMUSG00000021102	Glrx5	-	glutaredoxin 5	protein-coding
392	chr17	71256094	71256593	+	0	NA	exon (NM_001357338, exon 5 of 8)	exon (NM_001357338, exon 5 of 8)	51689	NM_001164885	64898	Mm.227924	NM_022882	ENSMUSG00000024052	Lpin2	2610511G02Rik|AI481352|AW742896	lipin 2	protein-coding
1321	chr6	91472939	91473438	+	0	NA	promoter-TSS (NM_028766)	promoter-TSS (NM_028766)	235	NM_133928	72170	Mm.41622	NM_133928	ENSMUSG00000034203	Chchd4	2410012P20Rik|2810014D17Rik|AI838740	coiled-coil-helix-coiled-coil-helix domain containing 4	protein-coding
2242	chr1	179546098	179546597	+	0	NA	promoter-TSS (NM_001331054)	promoter-TSS (NM_001331054)	-71	NM_008249	15278	Mm.293529	NM_008249	ENSMUSG00000026492	Tfb2m	Hkp1	transcription factor B2, mitochondrial	protein-coding
2442	chr4	43499393	43499892	+	0	NA	5' UTR (NM_001013377, exon 4 of 12)	5' UTR (NM_001013377, exon 4 of 12)	6277	NM_001037913	622404	Mm.289109	NM_001037913	ENSMUSG00000028461	Ccdc107	1110032O22Rik	coiled-coil domain containing 107	protein-coding
2254	chr6	59208840	59209339	+	0	NA	5' UTR (NM_001081145, exon 1 of 2)	5' UTR (NM_001081145, exon 1 of 2)	219	NM_001081145	68140	Mm.25843	NM_001081145	ENSMUSG00000049232	Tigd2	3632410O17Rik	tigger transposable element derived 2	protein-coding
1987	chr6	142756876	142757375	+	0	NA	intron (NM_009908, intron 1 of 7)	CpG	439	NM_009908	12764	Mm.3820	NM_009908	ENSMUSG00000030282	Cmas	AW208911|CMPNeu5Ac|D6Bwg0250e	cytidine monophospho-N-acetylneuraminic acid synthetase	protein-coding
813	chr14	73384847	73385346	+	0	NA	exon (NM_008410, exon 1 of 6)	exon (NM_008410, exon 1 of 6)	193	NM_008410	16432	Mm.4266	NM_008410	ENSMUSG00000022108	Itm2b	AI256040|Bri|Bri2|Bricd2b|D14Sel6|E25BMM|imBRI2	integral membrane protein 2B	protein-coding
2014	chr14	31179661	31180160	+	0	NA	intron (NM_022656, intron 14 of 20)	intron (NM_022656, intron 14 of 20)	-11269	NM_138672	192187	Mm.220821	NM_138672	ENSMUSG00000042286	Stab1	FEEL-1|FELE-1|MFEEL-1|MS-1|STAB-1|mKIAA0246	stabilin 1	protein-coding
2602	chr19	47463897	47464396	+	0	NA	5' UTR (NM_008018, exon 1 of 15)	5' UTR (NM_008018, exon 1 of 15)	265	NM_001164717	14218	Mm.127560	NM_008018	ENSMUSG00000053617	Sh3pxd2a	2310014D11Rik|AA589508|AI256723|AI413738|C230050L11|EG329070|Fish|Gm5098|Sh3md1|TSK5|Tks5	SH3 and PX domains 2A	protein-coding
644	chr2	28840188	28840687	+	0	NA	promoter-TSS (NM_001166033)	promoter-TSS (NM_001166033)	31	NM_001033294	227674	Mm.44179	NM_001033294	ENSMUSG00000026806	Ddx31	5830444G11Rik|Gm997	DEAD/H (Asp-Glu-Ala-Asp/His) box polypeptide 31	protein-coding
2477	chr15	5116240	5116739	+	0	NA	promoter-TSS (NM_026069)	promoter-TSS (NM_026069)	-124	NM_026069	67281	Mm.10474	NM_026069	ENSMUSG00000041841	Rpl37	3110005M08Rik	ribosomal protein L37	protein-coding
851	chr7	113513664	113514163	+	0	NA	promoter-TSS (NM_001285831)	promoter-TSS (NM_001285831)	79	NM_001360669	67420	Mm.206919	NM_026143	ENSMUSG00000030759	Far1	2600011M19Rik|2900034E22Rik|3732409C05Rik|AI850429|Mlstd2	fatty acyl CoA reductase 1	protein-coding
1820	chr2	147013285	147013784	+	0	NA	intron (NM_011917, intron 1 of 29)	CpG	535	NM_001356402	24128	Mm.3065	NM_011917	ENSMUSG00000027433	Xrn2	-	5'-3' exoribonuclease 2	protein-coding
399	chr10	75036823	75037322	+	0	NA	promoter-TSS (NM_001359270)	promoter-TSS (NM_001359270)	14	NM_001359271	76877	Mm.133593	NM_029781	ENSMUSG00000020175	Rab36	6330593L16Rik|AW047545	RAB36, member RAS oncogene family	protein-coding
2296	chr10	127739696	127740195	+	0	NA	intron (NM_198035, intron 1 of 1)	CpG	415	NM_198035	320080	Mm.27258	NM_198035	ENSMUSG00000044617	Zbtb39	7030401O21Rik|mKIAA0352	zinc finger and BTB domain containing 39	protein-coding
2110	chr5	108629582	108630081	+	0	NA	promoter-TSS (NM_001282052)	promoter-TSS (NM_001282052)	21	NM_001359426	72392	Mm.258324	NM_028223	ENSMUSG00000013495	Tmem175	3010001K23Rik|AI504381|mTMEM175	transmembrane protein 175	protein-coding
1811	chr19	36736528	36737027	+	0	NA	promoter-TSS (NM_016854)	promoter-TSS (NM_016854)	-173	NM_016854	53412	Mm.24724	NM_016854	ENSMUSG00000067279	Ppp1r3c	PTG|Ppp1r5	protein phosphatase 1, regulatory subunit 3C	protein-coding
1342	chr12	108332957	108333456	+	0	NA	Intergenic	Intergenic	-1110	NM_010010	13116	Mm.41911	NM_010010	ENSMUSG00000021259	Cyp46a1	CH24H|Cyp46	cytochrome P450, family 46, subfamily a, polypeptide 1	protein-coding
2457	chr15	58141275	58141774	+	0	NA	exon (NM_001326602, exon 1 of 4)	exon (NM_001326602, exon 1 of 4)	158	NM_001326599	76773	Mm.26771	NM_029734	ENSMUSG00000022359	Wdyhv1	2410187C16Rik|AU014961|AW550036|Ntaq1	WDYHV motif containing 1	protein-coding
1968	chr11	77827572	77828071	+	0	NA	exon (NM_001291214, exon 15 of 39)	exon (NM_001291214, exon 15 of 39)	26523	NM_001291215	360013	Mm.341248	NM_011586	ENSMUSG00000000631	Myo18a	MAJN|MyoPDZ|MysPDZ|SP-R210	myosin XVIIIA	protein-coding
1802	chr3	69316952	69317451	+	0	NA	5' UTR (NM_178726, exon 1 of 4)	5' UTR (NM_178726, exon 1 of 4)	283	NM_178726	242083	Mm.40577	NM_178726	ENSMUSG00000027784	Ppm1l	3222401G13|5930404J21Rik|AI481720|AW045850|PP2C|PP2Cepsilon|Pp2ce|Ppp2ce|mKIAA4175	protein phosphatase 1 (formerly 2C)-like	protein-coding
94	chr15	80132982	80133481	+	0	NA	promoter-TSS (NM_025609)	promoter-TSS (NM_025609)	85	NM_025609	66513	Mm.288245	NM_025609	ENSMUSG00000022414	Tab1	2310012M03Rik|Map3k7ip1|b2b449Clo	TGF-beta activated kinase 1/MAP3K7 binding protein 1	protein-coding
213	chr12	76370152	76370651	+	0	NA	promoter-TSS (NM_028356)	promoter-TSS (NM_028356)	-119	NM_178744	268564	Mm.77065	NM_178744	ENSMUSG00000033454	Zbtb1	9430077A12|AI256369|Bsg2|C430003J21Rik	zinc finger and BTB domain containing 1	protein-coding
2775	chr7	27255709	27256208	+	0	NA	intron (NM_133770, intron 13 of 14)	intron (NM_133770, intron 13 of 14)	-2803	NM_010950	18223	Mm.458153	NM_010950	ENSMUSG00000063160	Numbl	nbl	numb-like	protein-coding
1450	chr8	36457965	36458464	+	0	NA	Intergenic	CpG	-30977	NM_176952	319582	Mm.180924	NM_176952	ENSMUSG00000039620	Trmt9b	6430573F11Rik|Kiaa1456|TRM9L	tRNA methyltransferase 9B	protein-coding
3011	chr2	136678599	136679098	+	0	NA	Intergenic	CpG	-34602	NM_011428	20614	Mm.45953	NM_011428	ENSMUSG00000027273	Snap25	Bdr|GENA70|SNAP-25|SUP|sp	synaptosomal-associated protein 25	protein-coding
2863	chr17	74338506	74339005	+	0	NA	promoter-TSS (NM_001162870)	promoter-TSS (NM_001162870)	-232	NM_001357738	50850	Mm.19804	NM_016962	ENSMUSG00000024068	Spast	Spg4|mKIAA1083	spastin	protein-coding
2668	chr15	76229217	76229716	+	0	NA	promoter-TSS (NM_201385)	promoter-TSS (NM_201385)	31	NM_201385	18810	Mm.234912	NM_011117	ENSMUSG00000022565	Plec	AA591047|AU042537|EBS1|PCN|PLTN|Plec1	plectin	protein-coding
568	chr11	80779457	80779956	+	0	NA	exon (NM_177390, exon 1 of 22)	exon (NM_177390, exon 1 of 22)	319	NM_177390	338367	Mm.151948	NM_177390	ENSMUSG00000035441	Myo1d	9930104H07Rik|AW544947|D11Ertd9e|myosin-1d	myosin ID	protein-coding
3098	chr1	191927187	191927686	+	0	NA	Intergenic	Intergenic	-19909	NR_030669	98736	Mm.379232	NM_001024489	ENSMUSG00000055833	1700034H15Rik	4930557M11Rik|BB016121	RIKEN cDNA 1700034H15 gene	ncRNA
2273	chr8	122475914	122476413	+	0	NA	promoter-TSS (NM_153775)	promoter-TSS (NM_153775)	20	NM_153775	66965	Mm.482288	NM_153775	ENSMUSG00000049482	Ctu2	2310061F22Rik|C16orf84|Ncs2	cytosolic thiouridylase subunit 2	protein-coding
2411	chr4	45530008	45530507	+	0	NA	exon (NM_001033306, exon 1 of 6)	exon (NM_001033306, exon 1 of 6)	571	NM_001033306	230126	Mm.251716	NM_001033306	ENSMUSG00000044813	Shb	BC028832	src homology 2 domain-containing transforming protein B	protein-coding
1129	chr1	152902214	152902713	+	0	NA	intron (NM_001160257, intron 1 of 23)	CpG	182	NM_001359257	226517	Mm.270775	NM_001005507	ENSMUSG00000042772	Smg7	9430023P16Rik|mKIAA0250	Smg-7 homolog, nonsense mediated mRNA decay factor (C. elegans)	protein-coding
791	chr4	139587614	139588113	+	0	NA	intron (NM_001205173, intron 1 of 8)	intron (NM_001205173, intron 1 of 8)	13143	NM_001205173	212632	Mm.30464	NM_183148	ENSMUSG00000041025	Iffo2	C79267	intermediate filament family orphan 2	protein-coding
1143	chr7	126482268	126482767	+	0	NA	Intergenic	Intergenic	-4838	NM_172745	233870	Mm.197829	NM_172745	ENSMUSG00000073838	Tufm	2300002G02Rik|C76308|C76389|EF-TuMT|EFTU	Tu translation elongation factor, mitochondrial	protein-coding
1355	chr9	122746943	122747442	+	0	NA	promoter-TSS (NM_001199736)	promoter-TSS (NM_001199736)	-7	NM_001199736	671232	Mm.296421	NM_001199736	ENSMUSG00000094985	Topaz1	Gm9524	testis and ovary specific PAZ domain containing 1	protein-coding
2848	chr6	89643932	89644431	+	0	NA	exon (NM_001178059, exon 1 of 14)	exon (NM_001178059, exon 1 of 14)	193	NM_001178059	232223	Mm.229332	NM_153162	ENSMUSG00000000811	Txnrd3	AI196535|TGR|TR2	thioredoxin reductase 3	protein-coding
2231	chr12	79089242	79089741	+	0	NA	exon (NM_029988, exon 1 of 4)	exon (NM_029988, exon 1 of 4)	179	NM_029988	110417	Mm.268317	NM_029988	ENSMUSG00000021120	Pigh	2210416H01Rik|A930028P05Rik	phosphatidylinositol glycan anchor biosynthesis, class H	protein-coding
3095	chr10	81300019	81300518	+	0	NA	intron (NM_001293647, intron 1 of 17)	PB1D7|SINE|Alu	7305	NM_001146687	18717	Mm.24222	NM_008844	ENSMUSG00000034902	Pip5k1c	AI115456|AI835305|Pip5kIgamma	phosphatidylinositol-4-phosphate 5-kinase, type 1 gamma	protein-coding
1961	chr8	85060093	85060592	+	0	NA	non-coding (NR_110581, exon 1 of 3)	non-coding (NR_110581, exon 1 of 3)	118	NR_110582	320466	Mm.401371	NR_110581	ENSMUSG00000087026	A230103J11Rik	-	RIKEN cDNA A230103J11 gene	ncRNA
386	chr9	65630772	65631271	+	0	NA	intron (NM_028030, intron 1 of 7)	CpG	439	NM_028030	71973	Mm.29148	NM_028030	ENSMUSG00000032387	Rbpms2	2400008B06Rik|AI316523	RNA binding protein with multiple splicing 2	protein-coding
916	chr5	150674245	150674744	+	0	NA	intron (NM_175310, intron 1 of 34)	CpG	667	NM_001346503	100710	Mm.32959	NM_175310	ENSMUSG00000034021	Pds5b	AI646570|AS3|AW212954|Aprin|Tg(Wap-ERBB2)229Wzw|WAP-Her-2|mKIAA0979	PDS5 cohesin associated factor B	protein-coding
2043	chr11	65788092	65788591	+	0	NA	promoter-TSS (NM_001316369)	promoter-TSS (NM_001316369)	18	NM_009157	26398	Mm.412922	NM_009157	ENSMUSG00000033352	Map2k4	JNKK1|MAPKK 4|MEK4|MKK4|PRKMK4|Sek1|Serk1	mitogen-activated protein kinase kinase 4	protein-coding
1457	chr11	55469743	55470242	+	0	NA	intron (NM_013716, intron 1 of 11)	CpG	240	NM_013716	27041	Mm.39631	NM_013716	ENSMUSG00000018583	G3bp1	AI849976|B430204O07|C87777|G3bp|mKIAA4115	GTPase activating protein (SH3 domain) binding protein 1	protein-coding
200	chr2	144368694	144369193	+	0	NA	promoter-TSS (NM_001166640)	promoter-TSS (NM_001166640)	-40	NM_001164813	100048644	Mm.227925	NM_001164813	ENSMUSG00000098387	Pet117	Gm20571	PET117 homolog	protein-coding
1261	chr3	58253184	58253683	+	0	NA	Intergenic	(GCCTAA)n|Simple_repeat|Simple_repeat	-89626	NR_040538	67850	Mm.416968	NR_040538	ENSMUSG00000100666	1700007F19Rik	-	RIKEN cDNA 1700007F19 gene	ncRNA
1352	chr2	121413499	121413998	+	0	NA	promoter-TSS (NM_007952)	promoter-TSS (NM_007952)	44	NM_153075	212670	Mm.384318	NM_153075	ENSMUSG00000033486	Catsper2	-	cation channel, sperm associated 2	protein-coding
329	chr6	52221360	52221859	+	0	NA	Intergenic	CpG	-3036	NM_010455	15404	Mm.294826	NM_010455	ENSMUSG00000038236	Hoxa7	AV118143|Hox-1.1|M6	homeobox A7	protein-coding
525	chr11	60206252	60206751	+	0	NA	exon (NM_001358314, exon 3 of 19)	exon (NM_001358314, exon 3 of 19)	3970	NM_001358314	20787	Mm.278701	NM_011480	ENSMUSG00000020538	Srebf1	ADD1|SREBP1|bHLHd1	sterol regulatory element binding transcription factor 1	protein-coding
2970	chr1	39367767	39368266	+	0	NA	5' UTR (NM_001252218, exon 1 of 4)	5' UTR (NM_001252218, exon 1 of 4)	165	NM_001252218	114641	Mm.379302	NM_053257	ENSMUSG00000073702	Rpl31	Dts	ribosomal protein L31	protein-coding
1621	chr19	43752792	43753291	+	0	NA	promoter-TSS (NM_001113562)	promoter-TSS (NM_001113562)	18	NM_025530	66388	Mm.20257	NM_025530	ENSMUSG00000025193	Cutc	2310039I18Rik|AI326282|CGI-32	cutC copper transporter	protein-coding
27	chr15	84112929	84113428	+	0	NA	intron (NM_029427, intron 9 of 9)	intron (NM_029427, intron 9 of 9)	-7424	NM_001356515	29859	Mm.248796	NM_013873	ENSMUSG00000018865	Sult4a1	2400007A17Rik|AI853543|BR-STL|BR-STL-1|NST|ST4A1|Sultx3|mBR-STL	sulfotransferase family 4A, member 1	protein-coding
787	chr4	150008298	150008797	+	0	NA	intron (NM_173371, intron 1 of 4)	intron (NM_173371, intron 1 of 4)	476	NM_173371	100198	Mm.22183	NM_173371	ENSMUSG00000028980	H6pd	AI785303|G6pd1|Gpd-1|Gpd1	hexose-6-phosphate dehydrogenase (glucose 1-dehydrogenase)	protein-coding
2331	chr17	47736845	47737344	+	0	NA	promoter-TSS (NM_001161722)	promoter-TSS (NM_001161722)	57	NM_001161722	21425	Mm.2305	NM_011549	ENSMUSG00000023990	Tfeb	Tcfeb|bHLHe35	transcription factor EB	protein-coding
1902	chr10	81285696	81286195	+	0	NA	promoter-TSS (NM_001282096)	promoter-TSS (NM_001282096)	-164	NM_001282096	27375	Mm.27984	NM_013769	ENSMUSG00000034917	Tjp3	-	tight junction protein 3	protein-coding
1561	chr7	16299630	16300129	+	0	NA	Intergenic	CpG	-9704	NM_133234	170770	Mm.7660	NM_133234	ENSMUSG00000002083	Bbc3	PUMA|PUMA/JFY1	BCL2 binding component 3	protein-coding
161	chr3	65958143	65958642	+	0	NA	promoter-TSS (NM_019937)	promoter-TSS (NM_019937)	-143	NM_001355432	56706	Mm.175612	NM_019937	ENSMUSG00000027829	Ccnl1	2610030E23Rik|AU018493|Ccnl|ania-6a	cyclin L1	protein-coding
1866	chr17	25836621	25837120	+	0	NA	intron (NM_144816, intron 1 of 7)	intron (NM_144816, intron 1 of 7)	257	NM_144816	214951	Mm.490018	NM_144816	ENSMUSG00000025735	Rhbdl1	Rhbdl	rhomboid like 1	protein-coding
2001	chr17	8341175	8341674	+	0	NA	non-coding (NR_028280, exon 2 of 2)	non-coding (NR_028280, exon 2 of 2)	685	NM_178774	320111	Mm.442510	NM_178774	ENSMUSG00000055945	Prr18	9630019K15Rik	proline rich 18	protein-coding
1310	chr18	4920436	4920935	+	0	NA	Intergenic	CpG	108199	NR_045881	100038439	Mm.387569	NR_045881	ENSMUSG00000097043	Gm10556	-	predicted gene 10556	ncRNA
109	chr1	92831770	92832269	+	0	NA	exon (NM_016696, exon 1 of 9)	exon (NM_016696, exon 1 of 9)	374	NM_016696	14733	Mm.297976	NM_016696	ENSMUSG00000034220	Gpc1	AI462976	glypican 1	protein-coding
2115	chr4	149484956	149485455	+	0	NA	promoter-TSS (NM_001356322)	promoter-TSS (NM_001356322)	5	NM_133435	66454	Mm.76062	NM_133435	ENSMUSG00000028992	Nmnat1	2610529L11Rik|5730441G13Rik|D4Cole1e|nmnat	nicotinamide nucleotide adenylyltransferase 1	protein-coding
2318	chr15	79229207	79229706	+	0	NA	promoter-TSS (NM_001045558)	promoter-TSS (NM_001045558)	74	NM_001045558	18693	Mm.259464	NM_008837	ENSMUSG00000068206	Pick1	Prkcabp	protein interacting with C kinase 1	protein-coding
2651	chr15	79322715	79323214	+	0	NA	intron (NM_016915, intron 1 of 15)	MIR|SINE|MIR	5407	NM_016915	53357	Mm.155620	NM_016915	ENSMUSG00000042632	Pla2g6	BB112799|PNPLA9|iPLA(2)beta|iPLA2|iPLA2beta	phospholipase A2, group VI	protein-coding
1239	chr12	108835330	108835829	+	0	NA	intron (NM_181328, intron 1 of 3)	CpG	297	NM_181328	214663	Mm.266264	NM_181328	ENSMUSG00000021265	Slc25a29	C030003J19Rik|CACL|mCACL	solute carrier family 25 (mitochondrial carrier, palmitoylcarnitine transporter), member 29	protein-coding
3035	chr2	144599852	144600351	+	0	NA	intron (NM_025314, intron 1 of 5)	CpG	148	NM_025314	66044	Mm.28109	NM_025314	ENSMUSG00000027430	Dtd1	0610006H08Rik|DTD|DUE-B|Hars2	D-tyrosyl-tRNA deacylase 1	protein-coding
2764	chr14	54653471	54653970	+	0	NA	promoter-TSS (NM_001085472)	promoter-TSS (NM_001085472)	-19	NM_001085472	56215	Mm.297078	NM_019567	ENSMUSG00000022185	Acin1	2610036I19Rik|2610510L13Rik|Acinus|Acn|C79325|acinusL|acinusS|mKIAA0670	apoptotic chromatin condensation inducer 1	protein-coding
2797	chr15	82244300	82244799	+	0	NA	promoter-TSS (NM_001080158)	promoter-TSS (NM_001080158)	198	NM_178269	66570	Mm.23596	NM_025639	ENSMUSG00000068101	Cenpm	2610019I03Rik|AI853711|Pane1	centromere protein M	protein-coding
769	chr11	50025309	50025808	+	0	NA	exon (NM_001290750, exon 1 of 8)	exon (NM_001290750, exon 1 of 8)	227	NM_001290750	59044	Mm.359004	NM_021540	ENSMUSG00000020376	Rnf130	2510042A13Rik|G1RZFP|G1rp|GOLIATH|GP	ring finger protein 130	protein-coding
1556	chr6	91285277	91285776	+	0	NA	Intergenic	CpG	72762	NM_007992	14115	Mm.249146	NM_007992	ENSMUSG00000064080	Fbln2	5730577E14Rik|FIBL-2	fibulin 2	protein-coding
1181	chr15	79062464	79062963	+	0	NA	exon (NM_144849, exon 1 of 8)	exon (NM_144849, exon 1 of 8)	146	NM_144849	223690	Mm.24262	NM_144849	ENSMUSG00000033055	Ankrd54	C730048E16Rik|EST1068184|EST475269|Liar	ankyrin repeat domain 54	protein-coding
1809	chr5	125140711	125141210	+	0	NA	intron (NM_011424, intron 1 of 46)	intron (NM_011424, intron 1 of 46)	38254	NM_001253905	20602	Mm.278646	NM_011424	ENSMUSG00000029478	Ncor2	N-CoR|SMRT|SMRTe	nuclear receptor co-repressor 2	protein-coding
803	chr13	91460395	91460894	+	0	NA	promoter-TSS (NM_024186)	promoter-TSS (NM_024186)	-453	NM_024272	66970	Mm.343095	NM_024186	ENSMUSG00000003992	Ssbp2	1500004K09Rik|2310079I02Rik|9330163K02Rik|A830008M03Rik|AU067692|AW558684|Hspc116|SSDP2	single-stranded DNA binding protein 2	protein-coding
2744	chr8	107588223	107588722	+	0	NA	promoter-TSS (NM_010817)	promoter-TSS (NM_010817)	10	NM_010817	17463	Mm.18347	NM_010817	ENSMUSG00000039067	Psmd7	AW107203|Mov-34|Mov34	proteasome (prosome, macropain) 26S subunit, non-ATPase, 7	protein-coding
2559	chr1	166360130	166360629	+	0	NA	Intergenic	Intergenic	-18788	NM_030245	27878	Mm.100665	NM_030245	ENSMUSG00000026563	Tada1	2900026B15Rik|D1Ertd251e|Staf42|Tada1l	transcriptional adaptor 1	protein-coding
1766	chr9	21091729	21092228	+	0	NA	promoter-TSS (NR_038081)	promoter-TSS (NR_038081)	21	NM_027911	71766	Mm.196137	NM_027911	ENSMUSG00000010205	Raver1	1300006N24Rik|AA050359	ribonucleoprotein, PTB-binding 1	protein-coding
60	chr11	98795980	98796479	+	0	NA	exon (NM_028722, exon 1 of 9)	exon (NM_028722, exon 1 of 9)	713	NM_028722	74026	Mm.258352	NM_028722	ENSMUSG00000052915	Msl1	2810017F12Rik|4121402D02Rik|4930463F05Rik|AA682082|Msl-1	male specific lethal 1	protein-coding
1245	chr9	107655181	107655680	+	0	NA	intron (NM_023805, intron 12 of 15)	intron (NM_023805, intron 12 of 15)	11969	NM_023805	76257	Mm.296560	NM_023805	ENSMUSG00000010064	Slc38a3	0610012J02Rik|D9Ucla2|Nat1|Slc38-3|Sn1|Snat3|mNAT	solute carrier family 38, member 3	protein-coding
1400	chr5	100820495	100820994	+	0	NA	intron (NM_172405, intron 1 of 8)	CpG	191	NM_172405	70681	Mm.486560	NM_172405	ENSMUSG00000035234	Abraxas1	3830405G04Rik|5630400M01Rik|AI506069|AL024423|AV118690|Ccdc98|Fam175a	BRCA1 A complex subunit	protein-coding
1067	chr5	122157815	122158314	+	0	NA	promoter-TSS (NM_001370947)	promoter-TSS (NM_001370947)	-211	NR_156472	19047	Mm.280784	NM_013636	ENSMUSG00000004455	Ppp1cc	PP-1G|PP1|dis2m1	protein phosphatase 1 catalytic subunit gamma	protein-coding
691	chr8	123653547	123654046	+	0	NA	promoter-TSS (NM_133955)	promoter-TSS (NM_133955)	-133	NM_133955	69581	Mm.168257	NM_133955	ENSMUSG00000039960	Rhou	2310026M05Rik|AI182090|Arhu|CDC42L1|G28K|WRCH-1|WRCH1|mG28K	ras homolog family member U	protein-coding
2615	chr3	96635388	96635887	+	0	NA	promoter-TSS (NM_001162388)	promoter-TSS (NM_001162388)	207	NR_027844	18632	Mm.20901	NM_011069	ENSMUSG00000028102	Pex11b	PEX11beta|Pex11pbeta	peroxisomal biogenesis factor 11 beta	protein-coding
1676	chr15	36457631	36458130	+	0	NA	Intergenic	Intergenic	38854	NM_001358007	68839	Mm.396537	NM_175134	ENSMUSG00000048307	Ankrd46	1110054N06Rik|AI314978|AI987733	ankyrin repeat domain 46	protein-coding
1388	chr4	133038582	133039081	+	0	NA	intron (NM_146155, intron 2 of 6)	CpG	27325	NM_146155	230793	Mm.31816	NM_146155	ENSMUSG00000037692	Ahdc1	D030015G18Rik	AT hook, DNA binding motif, containing 1	protein-coding
3134	chr6	35777683	35778182	+	0	NA	Intergenic	L1Md_A|LINE|L1	-238044	NM_008098	14489	Mm.182746	NM_008098	ENSMUSG00000029840	Mtpn	5033418D15Rik|Gcdp|V1	myotrophin	protein-coding
346	chr4	104367377	104367876	+	0	NA	promoter-TSS (NM_010014)	promoter-TSS (NM_010014)	88	NM_177259	13131	Mm.289682	NM_010014	ENSMUSG00000028519	Dab1	AI956902|C630028C02Rik|scm|scr|scrambler|yot	disabled 1	protein-coding
3085	chr11	20112790	20113289	+	0	NA	promoter-TSS (NM_001362899)	promoter-TSS (NM_001362899)	-88	NM_146243	66713	Mm.259045	NM_146243	ENSMUSG00000020152	Actr2	4921510D23Rik|AA409782|Arp2|D6Ertd746e	ARP2 actin-related protein 2	protein-coding
911	chr3	87906562	87907061	+	0	NA	promoter-TSS (NM_001331052)	promoter-TSS (NM_001331052)	-39	NM_001331051	15191	Mm.292208	NM_008231	ENSMUSG00000004897	Hdgf	AI118077|D3Ertd299e	heparin binding growth factor	protein-coding
427	chr3	95658426	95658925	+	0	NA	promoter-TSS (NM_008562)	promoter-TSS (NM_008562)	-46	NM_008562	17210	Mm.1639	NM_008562	ENSMUSG00000038612	Mcl1	AW556805|Mcl-1	myeloid cell leukemia sequence 1	protein-coding
2072	chr8	107424764	107425263	+	0	NA	promoter-TSS (NM_026277)	promoter-TSS (NM_026277)	25	NM_026277	67619	Mm.334793	NM_026277	ENSMUSG00000003848	Nob1	1700021I09Rik|ART-4|Nob1p|Psmd8bp1	NIN1/RPN12 binding protein 1 homolog	protein-coding
3121	chr12	80259421	80259920	+	0	NA	intron (NM_134156, intron 1 of 20)	CpG	701	NM_134156	109711	Mm.253564	NM_134156	ENSMUSG00000015143	Actn1	3110023F10Rik|Actn1a	actinin, alpha 1	protein-coding
82	chr13	35968937	35969436	+	0	NA	exon (NM_029628, exon 2 of 2)	exon (NM_029628, exon 2 of 2)	1280	NM_029628	76487	Mm.44745	NM_029628	ENSMUSG00000050423	Ppp1r3g	1600032L17Rik	protein phosphatase 1, regulatory subunit 3G	protein-coding
2202	chr2	152343822	152344321	+	0	NA	promoter-TSS (NM_175093)	promoter-TSS (NM_175093)	-11	NM_175093	228775	Mm.276018	NM_144554	ENSMUSG00000032715	Trib3	Ifld2|Nipk|SINK|SKIP3|TRB-3|Trb3	tribbles pseudokinase 3	protein-coding
650	chr18	38025219	38025718	+	0	NA	Intergenic	Intergenic	-26499	NM_001205336	106952	Mm.247642	NM_139206	ENSMUSG00000024451	Arap3	Centd3|Drag1|E030006K04Rik|cnt-d3	ArfGAP with RhoGAP domain, ankyrin repeat and PH domain 3	protein-coding
1154	chr11	51635573	51636072	+	0	NA	promoter-TSS (NM_025346)	promoter-TSS (NM_025346)	74	NM_025346	66089	Mm.288183	NM_025346	ENSMUSG00000001054	Rmnd5b	0610039K22Rik|Gid2	required for meiotic nuclear division 5 homolog B	protein-coding
2624	chr3	123261991	123262490	+	0	NA	Intergenic	(CTG)n|Simple_repeat|Simple_repeat	-5256	NM_027135	69608	Mm.29293	NM_027135	ENSMUSG00000039234	Sec24d	2310020L09Rik|Gm1349	Sec24 related gene family, member D (S. cerevisiae)	protein-coding
895	chr2	26932724	26933223	+	0	NA	intron (NM_011512, intron 1 of 5)	CpG	538	NM_011512	20932	Mm.300594	NM_011512	ENSMUSG00000014867	Surf4	AL033340|AL033373|Surf-4	surfeit gene 4	protein-coding
1763	chr6	83775455	83775954	+	0	NA	exon (NM_009357, exon 1 of 6)	exon (NM_009357, exon 1 of 6)	108	NM_009357	21766	Mm.28371	NM_009357	ENSMUSG00000014748	Tex261	3110001O07Rik|AA409339|AI480706|AL033351|TEG-261	testis expressed gene 261	protein-coding
2965	chr7	66839828	66840327	+	0	NA	intron (NM_001033877, intron 1 of 22)	CpG	342	NM_001033877	233332	Mm.445763	NM_001033877	ENSMUSG00000058145	Adamts17	AU023434	a disintegrin-like and metallopeptidase (reprolysin type) with thrombospondin type 1 motif, 17	protein-coding
69	chr6	86403969	86404468	+	0	NA	promoter-TSS (NM_001164078)	promoter-TSS (NM_001164078)	-1	NM_001164079	21841	Mm.333219	NM_011585	ENSMUSG00000071337	Tia1	2310050N03Rik|AI256674|TIA-1|mTIA-1	cytotoxic granule-associated RNA binding protein 1	protein-coding
1910	chr8	120537175	120537674	+	0	NA	promoter-TSS (NM_001145896)	promoter-TSS (NM_001145896)	15	NM_001145896	382034	Mm.334856	NM_198671	ENSMUSG00000031822	Gse1	2210013I18Rik|mKIAA0182	genetic suppressor element 1, coiled-coil protein	protein-coding
1157	chr2	76647622	76648121	+	0	NA	5' UTR (NM_011871, exon 1 of 8)	5' UTR (NM_011871, exon 1 of 8)	156	NM_011871	23992	Mm.277250	NM_011871	ENSMUSG00000002731	Prkra	AV120107|PRK|Pact|RAX|lear	protein kinase, interferon inducible double stranded RNA dependent activator	protein-coding
1470	chr10	76344588	76345087	+	0	NA	intron (NM_001081419, intron 1 of 37)	CpG	454	NM_001081419	64451	Mm.33183	NM_001081419	ENSMUSG00000020231	Dip2a	4931420H10Rik|AI426328|Dip2|Kiaa0184-hp|mKIAA0184	disco interacting protein 2 homolog A	protein-coding
2762	chr7	126272941	126273440	+	0	NA	intron (NM_145587, intron 1 of 3)	CpG	694	NM_145587	104175	Mm.29660	NM_145587	ENSMUSG00000042978	Sbk1	Sbk	SH3-binding kinase 1	protein-coding
3076	chr14	61686768	61687267	+	0	NA	Intergenic	CpG	-4644	NR_028264	668253	Mm.32886	NR_028264	ENSMUSG00000097589	Dleu2	1810047A16Rik|4932411A06Rik|7730401J12Rik|AI197277|AI788824|Alt1|Gm9069|Leu2	deleted in lymphocytic leukemia, 2	ncRNA
224	chr15	39866780	39867279	+	0	NA	Intergenic	(CAGC)n|Simple_repeat|Simple_repeat	-9559	NM_022722	64705	Mm.275974	NM_022722	ENSMUSG00000022304	Dpys	1200017I10Rik|1300004I01Rik|DHP|DHPase	dihydropyrimidinase	protein-coding
2711	chr11	117331405	117331904	+	0	NA	promoter-TSS (NM_001113488)	promoter-TSS (NM_001113488)	-61	NM_017380	53860	Mm.38450	NM_017380	ENSMUSG00000059248	2020-09-09	MSF1|Msf|PNUTL4|Sint1	septin 9	protein-coding
2100	chr11	115249990	115250489	+	0	NA	exon (NM_010350, exon 15 of 15)	exon (NM_010350, exon 15 of 15)	17004	NM_010350	14813	Mm.39090	NM_010350	ENSMUSG00000020734	Grin2c	GluN2C|NMDAR2C|NR2C	glutamate receptor, ionotropic, NMDA2C (epsilon 3)	protein-coding
1982	chr4	137936209	137936708	+	0	NA	intron (NM_001369177, intron 5 of 18)	intron (NM_001369177, intron 5 of 18)	15665	NM_001369178	230857	Mm.401062	NM_199307	ENSMUSG00000057530	Ece1	AW322500|ECE-1|ECE-1a|ECE-1b|ECE-1d	endothelin converting enzyme 1	protein-coding
1006	chr5	24444975	24445474	+	0	NA	promoter-TSS (NM_023229)	promoter-TSS (NM_023229)	11	NM_023229	66587	Mm.28123	NM_023229	ENSMUSG00000028959	Fastk	0610011K02Rik|610011K02Rik	Fas-activated serine/threonine kinase	protein-coding
2393	chr18	64342759	64343258	+	0	NA	intron (NM_194268, intron 1 of 1)	CpG	2644	NM_194268	225631	Mm.234723	NM_194268	ENSMUSG00000045991	Onecut2	C730009D12|OC-2|Oc2	one cut domain, family member 2	protein-coding
426	chr2	118896313	118896812	+	0	NA	Intergenic	Intergenic	-5053	NM_001045523	228536	Mm.330487	NM_001045523	ENSMUSG00000040007	Bahd1	AL022997|AW541238|Gm117|mKIAA0945	bromo adjacent homology domain containing 1	protein-coding
996	chr11	102096999	102097498	+	0	NA	Intergenic	Intergenic	4071	NM_008918	19064	Mm.1269	NM_008918	ENSMUSG00000017316	Ppy	AV061413|IGSPP|PP	pancreatic polypeptide	protein-coding
3005	chr8	13461064	13461563	+	0	NA	exon (NM_001143672, exon 8 of 8)	exon (NM_001143672, exon 8 of 8)	25854	NM_001143672	272465	Mm.250502	NM_001143671	ENSMUSG00000038457	Tmem255b	Fam70b|Gm687	transmembrane protein 255B	protein-coding
1435	chr11	96829241	96829740	+	0	NA	promoter-TSS (NM_001130450)	promoter-TSS (NM_001130450)	12	NM_001130450	18023	Mm.6743	NM_008686	ENSMUSG00000038615	Nfe2l1	AA408798|AW212678|LCR-F1|Lcrf1|NRF1|TCF-11|TCF11	nuclear factor, erythroid derived 2,-like 1	protein-coding
1840	chr6	90716179	90716678	+	0	NA	5' UTR (NM_001134383, exon 1 of 14)	5' UTR (NM_001134383, exon 1 of 14)	101	NM_001134383	232227	Mm.196943	NM_182784	ENSMUSG00000034312	Iqsec1	AW561907|BC026481|BRAG2|D6Ertd349e|cI-43	IQ motif and Sec7 domain 1	protein-coding
279	chr15	97784150	97784649	+	0	NA	promoter-TSS (NM_026353)	promoter-TSS (NM_026353)	34	NM_026353	67739	Mm.28955	NM_026353	ENSMUSG00000081534	Slc48a1	4930570C03Rik	solute carrier family 48 (heme transporter), member 1	protein-coding
2408	chr19	45363659	45364158	+	0	NA	intron (NM_009771, intron 1 of 13)	CpG	174	NM_001360126	12234	Mm.119717	NM_009771	ENSMUSG00000025217	Btrc	Beta-Trcp1|E3RS-IkappaB|E3RSIkappaB|FWD1|Fbw1a|HOS|SCF b-TRCP|Slimb|b-TrCP|beta-TrCP	beta-transducin repeat containing protein	protein-coding
2069	chr18	47368670	47369169	+	0	NA	promoter-TSS (NM_018744)	promoter-TSS (NM_018744)	-49	NM_001311097	20358	Mm.40909	NM_018744	ENSMUSG00000019647	Sema6a	A730020P05Rik|AI851735|Sema6A-1|Semaq|VIa	sema domain, transmembrane domain (TM), and cytoplasmic domain, (semaphorin) 6A	protein-coding
956	chr2	71873542	71874041	+	0	NA	intron (NM_172665, intron 1 of 10)	CpG	567	NM_172665	228026	Mm.34411	NM_172665	ENSMUSG00000006494	Pdk1	B830012B01|D530020C15Rik	pyruvate dehydrogenase kinase, isoenzyme 1	protein-coding
483	chr17	34027728	34028227	+	0	NA	promoter-TSS (NM_013543)	promoter-TSS (NM_013543)	78	NM_013543	14979	Mm.275452	NM_013543	ENSMUSG00000073422	H2-Ke6	D17H6S112E|H-2Ke6|Hsd17b8|Ke-6|Ke6|Ring2	H2-K region expressed gene 6	protein-coding
498	chr9	106685404	106685903	+	0	NA	5' UTR (NM_011573, exon 1 of 6)	5' UTR (NM_011573, exon 1 of 6)	163	NM_011573	21767	Mm.22266	NM_011573	ENSMUSG00000040813	Tex264	TEG-264	testis expressed gene 264	protein-coding
629	chr17	28517869	28518368	+	0	NA	Intergenic	CpG	-12743	NM_026290	67645	Mm.46170	NM_026290	ENSMUSG00000024223	Armc12	4930511I11Rik|AV041658	armadillo repeat containing 12	protein-coding
2055	chr11	105126458	105126957	+	0	NA	intron (NM_172567, intron 1 of 8)	CpG	282	NM_172567	52686	Mm.270091	NM_172567	ENSMUSG00000020691	Mettl2	2810438F06Rik|AW493404|C130031G21Rik|D11Ertd768e|METL|PSENIP1	methyltransferase like 2	protein-coding
1487	chr9	114933639	114934138	+	0	NA	promoter-TSS (NM_175380)	promoter-TSS (NM_175380)	99	NM_175380	333433	Mm.38198	NM_175380	ENSMUSG00000050627	Gpd1l	2210409H23Rik|D9Ertd660e	glycerol-3-phosphate dehydrogenase 1-like	protein-coding
372	chr10	79822291	79822790	+	0	NA	intron (NM_030218, intron 1 of 4)	intron (NM_030218, intron 1 of 4)	1519	NM_030218	78906	Mm.33087	NM_030218	ENSMUSG00000035852	Misp	9130017N09Rik	mitotic spindle positioning	protein-coding
2951	chr2	130284117	130284616	+	0	NA	promoter-TSS (NM_130884)	promoter-TSS (NM_130884)	85	NM_130884	170718	Mm.29590	NM_130884	ENSMUSG00000027406	Idh3b	C78231	isocitrate dehydrogenase 3 (NAD+) beta	protein-coding
2028	chr12	76961545	76962044	+	0	NA	intron (NM_001361663, intron 1 of 4)	CpG	454	NM_008558	17187	Mm.268548	NM_008558	ENSMUSG00000059436	Max	AA960152|AI875693|bHLHd4|bHLHd5|bHLHd6|bHLHd7|bHLHd8	Max protein	protein-coding
1540	chr11	94211238	94211737	+	0	NA	promoter-TSS (NM_009427)	promoter-TSS (NM_009427)	33	NM_009427	22057	Mm.259673	NM_009427	ENSMUSG00000037573	Tob1	Tob|Trob	transducer of ErbB-2.1	protein-coding
3075	chr6	71831168	71831667	+	0	NA	promoter-TSS (NM_001253688)	promoter-TSS (NM_001253688)	97	NM_001253686	76614	Mm.235123	NM_029673	ENSMUSG00000052337	Immt	1700082C19Rik|D830041H16Rik|HMP|Micos60|P87|P87/89|P89	inner membrane protein, mitochondrial	protein-coding
1661	chr9	70012331	70012830	+	0	NA	promoter-TSS (NR_104093)	promoter-TSS (NR_104093)	32	NR_104093	235459	Mm.293117	NM_199151	ENSMUSG00000033543	Gtf2a2	TFIIA-gamma|TfIIg|Tfiia2	general transcription factor II A, 2	protein-coding
1330	chr12	70974662	70975161	+	0	NA	intron (NM_001310596, intron 1 of 10)	CpG	288	NM_011184	19167	Mm.296338	NM_011184	ENSMUSG00000060073	Psma3	Lmpc8	proteasome (prosome, macropain) subunit, alpha type 3	protein-coding
1284	chr5	36530310	36530809	+	0	NA	promoter-TSS (NM_001113364)	promoter-TSS (NM_001113364)	64	NM_001113364	100855	Mm.486203	NM_133910	ENSMUSG00000029192	Tbc1d14	2810413P16Rik|AU043625|C86258|D5Ertd110e|mKIAA1322	TBC1 domain family, member 14	protein-coding
3041	chr4	141870923	141871422	+	0	NA	intron (NM_025994, intron 1 of 3)	intron (NM_025994, intron 1 of 3)	3748	NM_025994	27984	Mm.395598	NM_025994	ENSMUSG00000040659	Efhd2	2600015J22Rik|AA408606|D4Wsu27e	EF hand domain containing 2	protein-coding
1606	chr8	84724563	84725062	+	0	NA	intron (NM_001371053, intron 6 of 10)	intron (NM_001371053, intron 6 of 10)	23355	NM_008535	17095	Mm.4925	NM_008535	ENSMUSG00000034041	Lyl1	Lyl-1|bHLHa18	lymphoblastomic leukemia 1	protein-coding
2064	chr9	106661127	106661626	+	0	NA	intron (NM_001081654, intron 5 of 5)	intron (NM_001081654, intron 5 of 5)	-5267	NM_001160353	108068	Mm.410822	NM_001160353	ENSMUSG00000023192	Grm2	4930441L02Rik|Gprc1b|mGluR2|mGluR7	glutamate receptor, metabotropic 2	protein-coding
1160	chr7	13034385	13034884	+	0	NA	TTS (NM_145578)	TTS (NM_145578)	143	NM_001360733	68953	Mm.295670	NM_026885	ENSMUSG00000033916	Chmp2a	1500016L11Rik|mVps2	charged multivesicular body protein 2A	protein-coding
99	chr12	81780305	81780804	+	0	NA	exon (NM_001174107, exon 1 of 11)	exon (NM_001174107, exon 1 of 11)	616	NM_177395	338372	Mm.35284	NM_177395	ENSMUSG00000042724	Map3k9	E130314H24Rik|Mlk1|Prke1	mitogen-activated protein kinase kinase kinase 9	protein-coding
869	chr1	192138100	192138599	+	0	NA	promoter-TSS (NM_001290278)	promoter-TSS (NM_001290278)	-309	NM_001290282	214742	Mm.207457	NM_144814	ENSMUSG00000037395	Rcor3	4921514E24Rik|C730034D20Rik|E130101E15Rik	REST corepressor 3	protein-coding
1592	chr5	123344177	123344676	+	0	NA	promoter-TSS (NM_029850)	promoter-TSS (NM_029850)	-22	NM_029850	77045	Mm.151960	NM_029850	ENSMUSG00000029438	Bcl7a	4432415N06Rik|AI448316	B cell CLL/lymphoma 7A	protein-coding
1933	chr18	61176789	61177288	+	0	NA	promoter-TSS (NM_134134)	promoter-TSS (NM_134134)	11	NM_178277	106894	Mm.22574	NM_134134	ENSMUSG00000024622	Hmgxb3	2510002C16Rik|A630042L21Rik|AI413166|mKIAA0194	HMG box domain containing 3	protein-coding
2022	chr11	50430881	50431380	+	0	NA	promoter-TSS (NM_172557)	promoter-TSS (NM_172557)	-5	NM_172557	216724	Mm.390400	NM_172557	ENSMUSG00000020375	Rufy1	3000002E04Rik|Rabip4|ZFYVE12	RUN and FYVE domain containing 1	protein-coding
790	chr15	89315115	89315614	+	0	NA	promoter-TSS (NM_001170561)	promoter-TSS (NM_001170561)	-53	NM_001170561	77980	Mm.35483	NM_030019	ENSMUSG00000036529	Sbf1	2610510A08Rik|B230113C15Rik|Mtmr5|mKIAA3020	SET binding factor 1	protein-coding
533	chr5	100039187	100039686	+	0	NA	promoter-TSS (NM_016690)	promoter-TSS (NM_016690)	-214	NR_152866	50926	Mm.389579	NM_016690	ENSMUSG00000029328	Hnrnpdl	AA407431|AA959857|D5Ertd650e|D5Wsu145e|Hnrnpdl1|Hnrpdl|JKTBP|hnRNP DL|hnRNP-DL	heterogeneous nuclear ribonucleoprotein D-like	protein-coding
2080	chr11	75168850	75169349	+	0	NA	promoter-TSS (NM_001098203)	promoter-TSS (NM_001098203)	-947	NM_001098203	15248	Mm.57250	NM_010430	ENSMUSG00000043099	Hic1	AA408311|HIC-1	hypermethylated in cancer 1	protein-coding
1122	chr17	29347652	29348151	+	0	NA	promoter-TSS (NM_001347335)	promoter-TSS (NM_001347335)	31	NM_019880	56462	Mm.3224	NM_019880	ENSMUSG00000024012	Mtch1	2310034O17Rik|AI255158|AU018396|C77849|PSAP	mitochondrial carrier 1	protein-coding
2416	chr16	32332422	32332921	+	0	NA	intron (NM_177633, intron 1 of 10)	CpG	419	NM_177633	224111	Mm.31275	NM_177633	ENSMUSG00000053774	Ubxn7	A630090P18|AI196514|Ubxd7|mKIAA0794	UBX domain protein 7	protein-coding
1697	chr5	24485084	24485583	+	0	NA	intron (NM_139153, intron 9 of 17)	CpG	33156	NM_139153	213990	Mm.250703	NM_139153	ENSMUSG00000023353	Agap3	AGAP-3|AV028425|Centg3|Crag|Crag.|MRIP-1|cnt-g3	ArfGAP with GTPase domain, ankyrin repeat and PH domain 3	protein-coding
1053	chr10	86685247	86685746	+	0	NA	promoter-TSS (NR_015572)	promoter-TSS (NR_015572)	-31	NR_015572	66263	Mm.392261	NR_015572	ENSMUSG00000097412	1810014B01Rik	-	RIKEN cDNA 1810014B01 gene	pseudo
414	chr6	88198220	88198719	+	0	NA	promoter-TSS (NM_008090)	promoter-TSS (NM_008090)	-195	NM_008090	14461	Mm.491156	NM_008090	ENSMUSG00000015053	Gata2	Gata-2	GATA binding protein 2	protein-coding
462	chr5	34525627	34526126	+	0	NA	promoter-TSS (NM_011893)	promoter-TSS (NM_011893)	92	NM_011893	24055	Mm.5012	NM_011893	ENSMUSG00000054520	Sh3bp2	3BP2	SH3-domain binding protein 2	protein-coding
1770	chr13	56135333	56135832	+	0	NA	promoter-TSS (NM_001159515)	promoter-TSS (NM_001159515)	-32	NM_001159513	26914	Mm.283802	NM_012015	ENSMUSG00000015937	H2afy	H2AF12M|mH2a1|macroH2A1	H2A histone family, member Y	protein-coding
2735	chr15	44457253	44457752	+	0	NA	promoter-TSS (NM_138674)	promoter-TSS (NM_138674)	49	NM_138674	192190	Mm.211494	NM_138674	ENSMUSG00000038725	Pkhd1l1	AB055648|PKHDL1	polycystic kidney and hepatic disease 1-like 1	protein-coding
1209	chr16	5132342	5132841	+	0	NA	promoter-TSS (NM_008909)	promoter-TSS (NM_008909)	-110	NM_008909	19041	Mm.266875	NM_008909	ENSMUSG00000039457	Ppl	AW553870	periplakin	protein-coding
263	chr9	45938008	45938507	+	0	NA	3' UTR (NM_001289668, exon 27 of 27)	3' UTR (NM_001289668, exon 27 of 27)	1333	NR_106055	102465659		NR_106055	ENSMUSG00000098327	Mir7087	Gm27273|mmu-mir-7087	microRNA 7087	ncRNA
991	chr10	81322405	81322904	+	0	NA	exon (NM_027381, exon 2 of 9)	exon (NM_027381, exon 2 of 9)	1551	NM_027381	70312	Mm.87628	NM_027381	ENSMUSG00000034889	Cactin	2510012J08Rik	cactin, spliceosome C complex subunit	protein-coding
2985	chr12	86816808	86817307	+	0	NA	Intergenic	Intergenic	67757	NM_145836	238330	Mm.248358	NM_145836	ENSMUSG00000034168	Irf2bpl	6430527G18Rik|Eap1	interferon regulatory factor 2 binding protein-like	protein-coding
2348	chr14	47188907	47189406	+	0	NA	exon (NM_008102, exon 1 of 6)	exon (NM_008102, exon 1 of 6)	257	NM_008102	14528	Mm.10651	NM_008102	ENSMUSG00000037580	Gch1	GTP-CH|GTP-CH-I|GTPCH|Gch	GTP cyclohydrolase 1	protein-coding
931	chr19	46501926	46502425	+	0	NA	5' UTR (NM_053100, exon 1 of 6)	5' UTR (NM_053100, exon 1 of 6)	527	NM_053100	93679	Mm.392177	NM_053100	ENSMUSG00000025034	Trim8	AA408830|BB006755|GERP|Rnf27	tripartite motif-containing 8	protein-coding
2246	chr11	3452136	3452635	+	0	NA	promoter-TSS (NR_045276)	promoter-TSS (NR_045276)	-52	NR_028317	71523	Mm.72795	NM_027820	ENSMUSG00000034587	8430429K09Rik	-	RIKEN cDNA 8430429K09 gene	ncRNA
615	chr17	27717128	27717627	+	0	NA	intron (NM_001357728, intron 5 of 6)	intron (NM_001357728, intron 5 of 6)	11574	NM_013891	30051	Mm.26768	NM_013891	ENSMUSG00000024215	Spdef	PDEF|Pse	SAM pointed domain containing ets transcription factor	protein-coding
476	chr4	152131193	152131692	+	0	NA	intron (NM_207688, intron 3 of 10)	CpG-10714	-2517	NM_019585	56226	Mm.264215	NM_019585	ENSMUSG00000028943	Espn	je	espin	protein-coding
1198	chr11	78261302	78261801	+	0	NA	promoter-TSS (NM_001002004)	promoter-TSS (NM_001002004)	-203	NM_001002004	72503	Mm.237103	NM_001002004	ENSMUSG00000010277	2610507B11Rik	AU022687|D11Bhm178e|D11Bhm179e|E1|Kiaa0100|mKIAA0100	RIKEN cDNA 2610507B11 gene	protein-coding
1626	chr11	102318393	102318892	+	0	NA	promoter-TSS (NM_001362548)	promoter-TSS (NM_001362548)	454	NM_001302955	21429	Mm.2845	NM_011551	ENSMUSG00000020923	Ubtf	A930005G04Rik|NOR-90|Tcfubf|UBF|UBF-1|UBF1	upstream binding transcription factor, RNA polymerase I	protein-coding
1409	chr5	30588429	30588928	+	0	NA	promoter-TSS (NR_040427)	promoter-TSS (NR_040427)	-59	NR_040427	100502829	Mm.39944	NR_040427	ENSMUSG00000053214	Gm9899	-	predicted gene 9899	ncRNA
2219	chr12	112693341	112693840	+	0	NA	Intergenic	CpG	14750	NM_001100460	382639	Mm.11350	NM_001100460	ENSMUSG00000037638	Zbtb42	EG382639|Gm5188|simiRP58	zinc finger and BTB domain containing 42	protein-coding
2141	chr2	172979670	172980169	+	0	NA	promoter-TSS (NM_001305434)	promoter-TSS (NM_001305434)	77	NM_001305434	26972	Mm.23495	NM_012046	ENSMUSG00000005883	Spo11	AI449549|Spo11a|Spo11b	SPO11 meiotic protein covalently bound to DSB	protein-coding
2464	chr17	35823303	35823802	+	0	NA	TTS (NM_133662)	TTS (NM_133662)	195	NM_008027	14251	Mm.2931	NM_008027	ENSMUSG00000059714	Flot1	reggie-2	flotillin 1	protein-coding
1077	chr4	41638180	41638679	+	0	NA	TTS (NM_175138)	TTS (NM_175138)	1873	NM_027147	69638	Mm.372459	NM_027147	ENSMUSG00000028445	Enho	1110065P19Rik|2310040A07Rik	energy homeostasis associated	protein-coding
1716	chr11	102407451	102407950	+	0	NA	promoter-TSS (NM_026542)	promoter-TSS (NM_026542)	-183	NM_026542	68066	Mm.44226	NM_026542	ENSMUSG00000018677	Slc25a39	3010027G13Rik|D11Ertd333e	solute carrier family 25, member 39	protein-coding
293	chr13	3893310	3893809	+	0	NA	promoter-TSS (NM_001047159)	promoter-TSS (NM_001047159)	22	NM_001047159	56349	Mm.22261	NM_019671	ENSMUSG00000021215	Net1	Net1a|mNET1	neuroepithelial cell transforming gene 1	protein-coding
2854	chr14	55576353	55576852	+	0	NA	exon (NM_026808, exon 2 of 2)	exon (NM_026808, exon 2 of 2)	928	NM_026808	68680	Mm.36758	NM_026808	ENSMUSG00000022215	Fitm1	1110028A07Rik|AV010547|Cg10671|Fit1	fat storage-inducing transmembrane protein 1	protein-coding
1272	chr9	22307133	22307632	+	0	NA	intron (NM_145612, intron 1 of 7)	CpG	256	NM_145612	235050	Mm.306038	NM_145612	ENSMUSG00000066829	Zfp810	BC005471	zinc finger protein 810	protein-coding
1781	chr10	62920565	62921064	+	0	NA	exon (NM_175194, exon 1 of 9)	exon (NM_175194, exon 1 of 9)	181	NM_175194	73132	Mm.37457	NM_175194	ENSMUSG00000071253	Slc25a16	3110021G18Rik|GDA|GDC|HGT.1|ML7	solute carrier family 25 (mitochondrial carrier, Graves disease autoantigen), member 16	protein-coding
1299	chr18	53915363	53915862	+	0	NA	intron (NM_152809, intron 4 of 12)	intron (NM_152809, intron 4 of 12)	53499	NM_152809	70425	Mm.368668	NM_152809	ENSMUSG00000073563	Csnk1g3	3300002K07Rik|C330049O21Rik	casein kinase 1, gamma 3	protein-coding
1663	chr9	106247605	106248104	+	0	NA	promoter-TSS (NM_020559)	promoter-TSS (NM_020559)	100	NM_020559	11655	Mm.290578	NM_020559	ENSMUSG00000032786	Alas1	ALAS|ALAS-N|Alas-1|Alas-h	aminolevulinic acid synthase 1	protein-coding
2888	chr5	73647184	73647683	+	0	NA	intron (NM_011890, intron 1 of 5)	CpG	304	NM_011890	24051	Mm.89310	NM_011890	ENSMUSG00000029156	Sgcb	43DAG|AI747103|AI844814|beta-SG	sarcoglycan, beta (dystrophin-associated glycoprotein)	protein-coding
967	chr3	17786090	17787057	+	0	NA	Intergenic	CpG	-3348	NR_033490	70441	Mm.458192	NR_033490	ENSMUSG00000100252	Mir124-2hg	100040120|2610100L16Rik|6430547I21Rik|A930005K07Rik|AW125202|Gm2612	Mir124-2 host gene (non-protein coding)	ncRNA
2157	chr6	39206023	39206522	+	0	NA	intron (NM_001033430, intron 1 of 19)	CpG	501	NM_001033430	338523	Mm.293175	NM_001033430	ENSMUSG00000042599	Kdm7a	A630082K20Rik|BB041802|Jhdm1d|mKIAA1718	lysine (K)-specific demethylase 7A	protein-coding
1611	chr5	4757859	4758358	+	0	NA	5' UTR (NM_021457, exon 1 of 1)	5' UTR (NM_021457, exon 1 of 1)	108	NM_021457	14362	Mm.246003	NM_021457	ENSMUSG00000044674	Fzd1	AW227548|FZ-1|Fz1	frizzled class receptor 1	protein-coding
322	chr6	113434604	113435103	+	0	NA	intron (NM_178373, intron 1 of 5)	intron (NM_178373, intron 1 of 5)	907	NM_001301295	14311	Mm.10026	NM_178373	ENSMUSG00000030278	Cidec	CIDE-3|Fsp27	cell death-inducing DFFA-like effector c	protein-coding
469	chr10	80433121	80433620	+	0	NA	5' UTR (NM_011548, exon 1 of 19)	5' UTR (NM_011548, exon 1 of 19)	283	NM_001164152	21423	Mm.3406	NM_011548	ENSMUSG00000020167	Tcf3	A1|AA408400|ALF2|AW209082|E12|E12/E47|E2A|E47|KA1|ME2|Pan1|Pan2|TCF-3|Tcfe2a|VDIR|bHLHb21	transcription factor 3	protein-coding
3046	chr10	29361371	29361870	+	0	NA	intron (NM_001110198, intron 1 of 3)	CpG	822	NM_026518	68031	Mm.28930	NM_026518	ENSMUSG00000038876	Rnf146	2610509H23Rik|Iduna	ring finger protein 146	protein-coding
635	chr19	41482546	41483045	+	0	NA	intron (NM_001370767, intron 1 of 7)	intron (NM_001370767, intron 1 of 7)	113	NM_001370767	212391	Mm.422910	NM_172154	ENSMUSG00000025019	Lcor	3110023F06Rik|A630025C20Rik|Mlr2|mKIAA1795	ligand dependent nuclear receptor corepressor	protein-coding
1088	chr2	121806666	121807165	+	0	NA	5' UTR (NM_172673, exon 1 of 15)	5' UTR (NM_172673, exon 1 of 15)	142	NM_001360084	228564	Mm.121514	NM_172673	ENSMUSG00000027238	Frmd5	1500032A09Rik|A930004K21Rik|R75430	FERM domain containing 5	protein-coding
575	chr18	59175927	59176426	+	0	NA	exon (NM_001081328, exon 1 of 3)	exon (NM_001081328, exon 1 of 3)	836	NM_001081328	78923	Mm.84007	NM_001081328	ENSMUSG00000058152	Chsy3	4833446K15Rik|AI662215	chondroitin sulfate synthase 3	protein-coding
1835	chr4	141571360	141571859	+	0	NA	Intergenic	Intergenic	25447	NR_030695	320456	Mm.32859	NM_177163		B330016D10Rik	-	RIKEN cDNA B330016D10 gene	ncRNA
1566	chr6	72355212	72355711	+	0	NA	promoter-TSS (NM_144916)	promoter-TSS (NM_144916)	-22	NM_144916	232086	Mm.491165	NM_144916	ENSMUSG00000055912	Tmem150a	BC014685|Tmem150	transmembrane protein 150A	protein-coding
979	chr16	5255637	5256136	+	0	NA	promoter-TSS (NM_027446)	promoter-TSS (NM_027446)	70	NM_027446	70511	Mm.45780	NM_027446	ENSMUSG00000022544	Eef2kmt	5730409G15Rik|Fam86|Fam86a|eEF2-KMT	eukaryotic elongation factor 2 lysine methyltransferase	protein-coding
709	chr11	117809656	117810155	+	0	NA	intron (NM_009304, intron 1 of 3)	CpG	238	NM_009304	20973	Mm.468228	NM_009304	ENSMUSG00000048277	Syngr2	Clast2|cellugyrin	synaptogyrin 2	protein-coding
40	chr14	118706103	118706602	+	0	NA	promoter-TSS (NM_001163676)	promoter-TSS (NM_001163676)	-133	NM_001033336	239273	Mm.40537	NM_001033336	ENSMUSG00000032849	Abcc4	ABCC4-N1|D630049P08Rik|MOATB|MRP4	ATP-binding cassette, sub-family C (CFTR/MRP), member 4	protein-coding
310	chr11	58322976	58323475	+	0	NA	promoter-TSS (NM_001256518)	promoter-TSS (NM_001256518)	-112	NM_001256518	319475	Mm.72124	NM_178761	ENSMUSG00000049755	Zfp672	4930488P06Rik|4930511N19Rik|Znf672	zinc finger protein 672	protein-coding
192	chr11	70764339	70764838	+	0	NA	intron (NM_177565, intron 1 of 1)	CpG	141	NM_177565	193043	Mm.40966	NM_177565	ENSMUSG00000043602	Zfp3	AI854635|B230309J24|Fnp-1|Zfp-3	zinc finger protein 3	protein-coding
699	chr1	98094932	98095431	+	0	NA	intron (NM_001357127, intron 1 of 25)	CpG	451	NM_013626	18484	Mm.5121	NM_013626	ENSMUSG00000026335	Pam	PHM	peptidylglycine alpha-amidating monooxygenase	protein-coding
1115	chr10	99107119	99107618	+	0	NA	promoter-TSS (NM_015737)	promoter-TSS (NM_015737)	286	NR_153333	382406	Mm.440656	NM_027740	ENSMUSG00000019952	Poc1b	4933430F16Rik|Wdr51b	POC1 centriolar protein B	protein-coding
960	chr17	35979448	35979947	+	0	NA	promoter-TSS (NM_001165892)	promoter-TSS (NM_001165892)	128	NM_001282013	75210	Mm.40036	NM_145487	ENSMUSG00000038500	Prr3	4930540G07Rik|Cat56	proline-rich polypeptide 3	protein-coding
818	chr11	98682412	98682911	+	0	NA	5' UTR (NM_009439, exon 1 of 12)	5' UTR (NM_009439, exon 1 of 12)	107	NM_009439	22123	Mm.12194	NM_009439	ENSMUSG00000017221	Psmd3	AI255837|AntP91a|D11Bwg1349e|Psd3|Tstap91a	proteasome (prosome, macropain) 26S subunit, non-ATPase, 3	protein-coding
2363	chr10	77606133	77606632	+	0	NA	promoter-TSS (NM_001301671)	promoter-TSS (NM_001301671)	-216	NM_001301671	20610	Mm.24433	NM_019929	ENSMUSG00000020265	Sumo3	2810014B19Rik|D10Ertd345e|SMT3A|SUMO-3|Smt3h1	small ubiquitin-like modifier 3	protein-coding
1038	chr2	174548739	174549238	+	0	NA	Intergenic	Intergenic	-76047	NM_025531	66390	Mm.182294	NM_025531	ENSMUSG00000016257	Prelid3b	2310042G06Rik|AA407013|Slmo2	PRELI domain containing 3B	protein-coding
2908	chr9	106821679	106822178	+	0	NA	promoter-TSS (NM_001015507)	promoter-TSS (NM_001015507)	-48	NM_001015507	321006	Mm.440089	NM_001015507	ENSMUSG00000040325	Dcaf1	AI447437|B930007L02Rik|Vprbp|mKIAA0800	DDB1 and CUL4 associated factor 1	protein-coding
2293	chr9	72985433	72985932	+	0	NA	promoter-TSS (NM_001198789)	promoter-TSS (NM_001198789)	178	NM_001286544	72278	Mm.268475	NM_028181	ENSMUSG00000034563	Ccpg1	1700030B06Rik|1810073J13Rik|9430028F23Rik|AI426686|AI875170|CPR8|D9Ertd392e	cell cycle progression 1	protein-coding
1707	chr7	5125746	5126245	+	0	NA	promoter-TSS (NM_009028)	promoter-TSS (NM_009028)	-45	NM_009028	19428	Mm.322186	NM_009028	ENSMUSG00000083649	Rasl2-9	M2|Ran|Ran/M2|Rasl2-9-ps	RAS-like, family 2, locus 9	protein-coding
3103	chr4	83525559	83526058	+	0	NA	intron (NM_001369173, intron 1 of 5)	intron (NM_001369173, intron 1 of 5)	232	NM_001369173	320226	Mm.180032	NM_029117	ENSMUSG00000052407	Ccdc171	4930418J05Rik|4930473A06Rik|A330015D16Rik	coiled-coil domain containing 171	protein-coding
267	chr5	5694309	5694808	+	0	NA	promoter-TSS (NM_028734)	promoter-TSS (NM_028734)	10	NM_028734	74051	Mm.274956	NM_028734	ENSMUSG00000015653	Steap2	4921538B17Rik|AI930049|AW045895|IPCA-1|IPCA1|PCANAP1|STAMP1|STMP	six transmembrane epithelial antigen of prostate 2	protein-coding
543	chr5	137778890	137779389	+	0	NA	exon (NM_027242, exon 1 of 4)	exon (NM_027242, exon 1 of 4)	235	NM_027242	69871	Mm.276058	NM_027242	ENSMUSG00000029725	Ppp1r35	2010007H12Rik|2010011D20Rik|AL024004	protein phosphatase 1, regulatory subunit 35	protein-coding
3088	chr2	53191899	53192398	+	0	NA	promoter-TSS (NM_022989)	promoter-TSS (NM_022989)	64	NM_022989	65103	Mm.37623	NM_022989	ENSMUSG00000026960	Arl6ip6	2310057C01Rik|2610529A11Rik|Aip-6	ADP-ribosylation factor-like 6 interacting protein 6	protein-coding
1892	chr5	130593110	130593609	+	0	NA	intron (NM_181045, intron 3 of 6)	ZP3AR|Satellite|Satellite	144567	NM_021371	140904	Mm.40875	NM_021371	ENSMUSG00000060371	Caln1	9630012C17Rik|Cabp8|MNCb-0849	calneuron 1	protein-coding
1777	chr1	134234735	134235234	+	0	NA	promoter-TSS (NM_001291928)	promoter-TSS (NM_001291928)	-128	NM_001291928	11539	Mm.298908	NM_009629	ENSMUSG00000042429	Adora1	A1-AR|A1AR|A1R|AA1R|AI848715|ARA1|BB176431|Ri	adenosine A1 receptor	protein-coding
2044	chr14	17660545	17661044	+	0	NA	promoter-TSS (NM_001113417)	promoter-TSS (NM_001113417)	-166	NM_001113417	21834	Mm.32563	NM_009380	ENSMUSG00000021779	Thrb	Nr1a2|T3R[b]|T3Rbeta|Thrb1|Thrb2|c-erbAbeta	thyroid hormone receptor beta	protein-coding
354	chr1	161034375	161034874	+	0	NA	promoter-TSS (NR_153813)	promoter-TSS (NR_153813)	225	NM_001356489	240869	Mm.296127	NM_173424	ENSMUSG00000043467	Zbtb37	D430004I08Rik	zinc finger and BTB domain containing 37	protein-coding
1437	chr16	85801944	85802443	+	0	NA	exon (NM_009621, exon 1 of 9)	exon (NM_009621, exon 1 of 9)	920	NM_009621	11504	Mm.1421	NM_009621	ENSMUSG00000022893	Adamts1	ADAM-TS1|ADAMTS|ADAMTS-1|C3-C5|METH-1|METH1	a disintegrin-like and metallopeptidase (reprolysin type) with thrombospondin type 1 motif, 1	protein-coding
2813	chr18	65212722	65213221	+	0	NA	3' UTR (NM_001114386, exon 31 of 31)	3' UTR (NM_001114386, exon 31 of 31)	-35890	NR_029600	387231		NR_029600	ENSMUSG00000065402	Mir122	Mir122a|Mirn122a|mir-122|mmu-mir-122	microRNA 122	ncRNA
1064	chr10	88731087	88731586	+	0	NA	promoter-TSS (NM_025859)	promoter-TSS (NM_025859)	-78	NM_025859	104303	Mm.291247	NM_025859	ENSMUSG00000060904	Arl1	2310008D22Rik|AU019749	ADP-ribosylation factor-like 1	protein-coding
2724	chr4	56802151	56802650	+	0	NA	promoter-TSS (NM_026079)	promoter-TSS (NM_026079)	-69	NM_026079	230233	Mm.282743	NM_026079	ENSMUSG00000028431	Elp1	3110040G09Rik|6030413P05|C78473|IKAP|Ikbkap	elongator complex protein 1	protein-coding
2517	chr11	58903828	58904327	+	0	NA	intron (NM_011758, intron 1 of 4)	CpG	148	NM_011758	22698	Mm.127646	NM_011758	ENSMUSG00000037001	Zfp39	CTfin33|Zfp-39	zinc finger protein 39	protein-coding
757	chr10	79926702	79927201	+	0	NA	promoter-TSS (NM_007880)	promoter-TSS (NM_007880)	-92	NM_001288626	13496	Mm.301282	NM_007880	ENSMUSG00000019564	Arid3a	Bright|Dri1|Dril1	AT rich interactive domain 3A (BRIGHT-like)	protein-coding
2577	chr16	18288640	18289139	+	0	NA	intron (NM_033324, intron 1 of 13)	CpG	279	NM_033324	94223	Mm.447352	NM_033324	ENSMUSG00000022718	Dgcr8	D16H22S1742E|D16H22S788E|D16Wis2|Gy1|N41|Vo59c07|mir-1306	DGCR8, microprocessor complex subunit	protein-coding
9	chr17	34264962	34265461	+	0	NA	intron (NM_207105, intron 2 of 5)	intron (NM_207105, intron 2 of 5)	1984	NM_207105	14961	Mm.254067	NM_207105	ENSMUSG00000073421	H2-Ab1	AI845868|Abeta|H-2Ab|H2-Ab|I-Abeta|IAb|Ia-2|Ia2|Rmcs1	histocompatibility 2, class II antigen A, beta 1	protein-coding
2734	chr7	29953685	29954184	+	0	NA	5' UTR (NM_178384, exon 1 of 6)	5' UTR (NM_178384, exon 1 of 6)	131	NM_178384	72723	Mm.371648	NM_178384	ENSMUSG00000059975	Zfp74	2810054M15Rik|KRAB8|Zfp66|Znf569|mszf21|mszf77|zfp-74	zinc finger protein 74	protein-coding
1217	chr11	94629513	94630012	+	0	NA	promoter-TSS (NM_133807)	promoter-TSS (NM_133807)	-15	NM_133807	98238	Mm.172720	NM_133807	ENSMUSG00000020869	Lrrc59	AA959742|C78668	leucine rich repeat containing 59	protein-coding
1740	chr5	88720534	88721033	+	0	NA	promoter-TSS (NM_026735)	promoter-TSS (NM_026735)	-88	NM_026735	68473	Mm.35764	NM_026735	ENSMUSG00000006262	Mob1b	1110003E08Rik|AU015450|B230364F10|Mobkl1a	MOB kinase activator 1B	protein-coding
1600	chr4	150749025	150749524	+	0	NA	Intergenic	Intergenic	48678	NR_162802	114482888		NR_162802		Mir12196	mmu-mir-12196	microRNA mir-12196	ncRNA
603	chr17	66111378	66111877	+	0	NA	promoter-TSS (NM_026833)	promoter-TSS (NM_026833)	-18	NM_001037757	68767	Mm.296545	NM_026833	ENSMUSG00000024101	Washc1	1110049F14Rik|ORF19|Wash|Wash1	WASH complex subunit 1	protein-coding
2750	chr15	60823113	60823612	+	0	NA	exon (NM_001162926, exon 2 of 2)	exon (NM_001162926, exon 2 of 2)	397	NR_030696	320469	Mm.230853	NM_177166		9930014A18Rik	-	RIKEN cDNA 9930014A18 gene	ncRNA
2527	chr2	18028610	18029109	+	0	NA	non-coding (NR_028378, exon 1 of 1)	non-coding (NR_028378, exon 1 of 1)	1610	NR_028378	100034739	Mm.401643	NR_028378		Gm17762	-	predicted gene, 17762	ncRNA
90	chr2	167188811	167189310	+	0	NA	promoter-TSS (NM_008420)	promoter-TSS (NM_008420)	-242	NM_008420	16500	Mm.205341	NM_008420	ENSMUSG00000050556	Kcnb1	Kcr1-1|Kv2.1|Shab	potassium voltage gated channel, Shab-related subfamily, member 1	protein-coding
1850	chr5	122312878	122313837	+	0	NA	intron (NM_177242, intron 2 of 5)	intron (NM_177242, intron 2 of 5)	28959	NM_177242	320717	Mm.489670	NM_177242	ENSMUSG00000038582	Pptc7	9130017A15Rik|AA672638|AI848390|TA-PP2C	PTC7 protein phosphatase homolog	protein-coding
565	chr7	137309221	137309720	+	0	NA	intron (NM_001113415, intron 4 of 15)	CpG-13675	4975	NM_001113415	13593	Mm.258708	NM_010096	ENSMUSG00000010476	Ebf3	3110018A08Rik|O/E-2|mKIAA4201	early B cell factor 3	protein-coding
1346	chr6	39592240	39592739	+	0	NA	promoter-TSS (NM_026612)	promoter-TSS (NM_026612)	-76	NM_001358797	68198	Mm.29415	NM_026612	ENSMUSG00000002416	Ndufb2	1810011O01Rik|8kDa|AGGG|AI325567|CI-AGGG	NADH:ubiquinone oxidoreductase subunit B2	protein-coding
3102	chr4	45971972	45972471	+	0	NA	promoter-TSS (NM_146142)	promoter-TSS (NM_146142)	-76	NM_146142	100121	Mm.275413	NM_146142	ENSMUSG00000035517	Tdrd7	5730495N10Rik|AI447470|PCTAIRE2BP	tudor domain containing 7	protein-coding
1964	chr10	21159647	21160146	+	0	NA	intron (NM_001198914, intron 1 of 15)	CpG	1088	NM_001198914	17863	Mm.52109	NM_010848	ENSMUSG00000019982	Myb	AI550390|M16449|c-myb	myeloblastosis oncogene	protein-coding
850	chr5	124439982	124440481	+	0	NA	intron (NM_001310725, intron 1 of 6)	CpG	301	NM_001310725	67956	Mm.137966	NM_030241	ENSMUSG00000049327	Kmt5a	2410195B05Rik|AA617402|AW536475|PR-SET7|PR/SET07|Setd8	lysine methyltransferase 5A	protein-coding
2818	chr17	80062033	80062532	+	0	NA	promoter-TSS (NR_152119)	promoter-TSS (NR_152119)	-14	NM_144802	72692	Mm.64579	NM_144802	ENSMUSG00000024095	Hnrnpll	2510028H02Rik|2810036L13Rik|AI256697|AI852082|Hnrpll	heterogeneous nuclear ribonucleoprotein L-like	protein-coding
2424	chr10	40161640	40162139	+	0	NA	Intergenic	RMER1B|Other|Other	-19635	NM_001114332	72472	Mm.186778	NM_028247	ENSMUSG00000019838	Slc16a10	2610103N14Rik|9830169E08|Mct10|PRO0813|TAT1	solute carrier family 16 (monocarboxylic acid transporters), member 10	protein-coding
891	chr11	100472363	100472862	+	0	NA	exon (NM_172565, exon 1 of 2)	exon (NM_172565, exon 1 of 2)	170	NR_155072	217194	Mm.183320	NM_172565	ENSMUSG00000048732	Klhl11	BC011167	kelch-like 11	protein-coding
1004	chr9	58822292	58822791	+	0	NA	promoter-TSS (NM_001081192)	promoter-TSS (NM_001081192)	-408	NM_001081192	330953	Mm.151967	NM_001081192	ENSMUSG00000032338	Hcn4	Bcng3|Hcn3	hyperpolarization-activated, cyclic nucleotide-gated K+ 4	protein-coding
2106	chr6	95117901	95118400	+	0	NA	promoter-TSS (NR_153843)	promoter-TSS (NR_153843)	270	NM_001102670	243574	Mm.333275	NM_001008785	ENSMUSG00000030031	Kbtbd8	AU040152|SSEC-51|SSEC51|Takrp|mKIAA1842	kelch repeat and BTB (POZ) domain containing 8	protein-coding
2696	chr14	102982140	102982639	+	0	NA	TTS (NR_039592)	TTS (NR_039592)	243	NR_039592	100628599		NR_039592	ENSMUSG00000092901	Mir5130	mir-5130|mmu-mir-5130|mu-mir-5130	microRNA 5130	ncRNA
1360	chr6	135197876	135198375	+	0	NA	promoter-TSS (NM_001362111)	promoter-TSS (NM_001362111)	25	NM_001362111	74525	Mm.34182	NM_028982	ENSMUSG00000030207	Fam234b	8430419L09Rik|mKIAA1467	family with sequence similarity 234, member B	protein-coding
233	chr17	3114718	3115217	+	0	NA	promoter-TSS (NM_134123)	promoter-TSS (NM_134123)	-5	NM_134123	106583	Mm.124373	NM_134123	ENSMUSG00000046201	Scaf8	A630086M08Rik|A930036P18Rik|AA408306|AI447644|AI448652|AU015035|Rbm16|mKIAA1116	SR-related CTD-associated factor 8	protein-coding
1013	chr17	34905841	34906340	+	0	NA	intron (NM_145830, intron 10 of 26)	intron (NM_145830, intron 10 of 26)	7120	NM_145830	110147	Mm.35345	NM_145830	ENSMUSG00000013787	Ehmt2	Bat8|D17Ertd710e|G9a|KMT1C|NG36	euchromatic histone lysine N-methyltransferase 2	protein-coding
1490	chr7	110061788	110062287	+	0	NA	intron (NM_009281, intron 1 of 15)	CpG	335	NM_009281	20841	Mm.10815	NM_009281	ENSMUSG00000061079	Zfp143	AA959806|AU015869|D7Ertd805e|KRAB14|SBF|Staf|Zfp79|Zfp80-rs1|Znf143|pHZ-1	zinc finger protein 143	protein-coding
2198	chr17	63499669	63500168	+	0	NA	exon (NM_015794, exon 1 of 9)	exon (NM_015794, exon 1 of 9)	662	NM_015794	50758	Mm.136366	NM_015794	ENSMUSG00000023965	Fbxl17	6330576B01Rik|AI452053|BB073797|C130023C01Rik|Fbx13|Fbxo13	F-box and leucine-rich repeat protein 17	protein-coding
1693	chr17	28024116	28024615	+	0	NA	intron (NM_181413, intron 12 of 24)	intron (NM_181413, intron 12 of 24)	56219	NM_001357681	21463	Mm.29758	NM_013687	ENSMUSG00000062859	Tcp11	D17Ken1|Tcp-11	t-complex protein 11	protein-coding
316	chr1	152399731	152400230	+	0	NA	5' UTR (NM_177756, exon 1 of 12)	5' UTR (NM_177756, exon 1 of 12)	113	NM_177756	269132	Mm.23782	NM_177756	ENSMUSG00000032649	Colgalt2	AI427652|D730024P12|Glt25d2	collagen beta(1-O)galactosyltransferase 2	protein-coding
2947	chr17	24724157	24724656	+	0	NA	promoter-TSS (NM_026684)	promoter-TSS (NM_026684)	17	NM_026684	68342	Mm.1129	NM_026684	ENSMUSG00000040048	Ndufb10	0610011B04Rik|22kDa|PDSW	NADH:ubiquinone oxidoreductase subunit B10	protein-coding
1806	chr17	34910976	34911475	+	0	NA	intron (NM_145830, intron 22 of 26)	intron (NM_145830, intron 22 of 26)	-3241	NM_023557	70129	Mm.183126	NM_023557	ENSMUSG00000007034	Slc44a4	2210409B01Rik|NG22|mTPPT1	solute carrier family 44, member 4	protein-coding
2288	chr15	80929058	80929557	+	0	NA	exon (NM_144812, exon 25 of 25)	exon (NM_144812, exon 25 of 25)	-10732	NR_039573	100628612		NR_039573	ENSMUSG00000092868	Mir5113	mir-5113|mmu-mir-5113|mu-mir-5113	microRNA 5113	ncRNA
1738	chr10	127518177	127518676	+	0	NA	intron (NM_028230, intron 9 of 11)	intron (NM_028230, intron 9 of 11)	3487	NM_001098789	407790	Mm.336856	NM_001098789	ENSMUSG00000040280	Ndufa4l2	BC064011	Ndufa4, mitochondrial complex associated like 2	protein-coding
2025	chr2	26237100	26237599	+	0	NA	promoter-TSS (NM_001302956)	promoter-TSS (NM_001302956)	50	NM_153559	227638	Mm.116769	NM_153559	ENSMUSG00000036327	Qsox2	BC030934|Qscn6l1|Soxn	quiescin Q6 sulfhydryl oxidase 2	protein-coding
1370	chr11	68852848	68853347	+	0	NA	promoter-TSS (NM_023668)	promoter-TSS (NM_023668)	38	NM_023668	83431	Mm.31979	NM_023668	ENSMUSG00000018736	Ndel1	2600006O07Rik|MITAP1|NUDEL|mNudE-L|mNudel	nudE neurodevelopment protein 1 like 1	protein-coding
2954	chr5	88565533	88566032	+	0	NA	intron (NM_001289774, intron 1 of 17)	CpG	742	NM_001289775	52822	Mm.270469	NM_027530	ENSMUSG00000029291	Rufy3	2810428M05Rik|6330416M07Rik|AW455998|AW538594|D5Bwg0860e|Ripx|Rpipx	RUN and FYVE domain containing 3	protein-coding
11	chr11	60229840	60230339	+	0	NA	3' UTR (NM_153080, exon 15 of 15)	3' UTR (NM_153080, exon 15 of 15)	-7508	NM_001358315	20787	Mm.278701	NM_011480	ENSMUSG00000020538	Srebf1	ADD1|SREBP1|bHLHd1	sterol regulatory element binding transcription factor 1	protein-coding
2649	chr16	30308408	30308907	+	0	NA	exon (NM_008148, exon 2 of 2)	exon (NM_008148, exon 2 of 2)	2124	NM_008148	14729	Mm.3519	NM_008148	ENSMUSG00000047953	Gp5	GPV	glycoprotein 5 (platelet)	protein-coding
511	chr2	112378888	112379387	+	0	NA	promoter-TSS (NM_024254)	promoter-TSS (NM_024254)	-74	NM_024254	72425	Mm.425091	NM_024254	ENSMUSG00000027132	Katnbl1	2410042D21Rik|AA166487|AA473307|AI467442	katanin p80 subunit B like 1	protein-coding
842	chr8	47413302	47413801	+	0	NA	Intergenic	CpG	-61203	NM_175162	71069	Mm.23973	NM_175162	ENSMUSG00000038143	Stox2	4933409N07Rik|AI449080|AI835114|mKIAA1392	storkhead box 2	protein-coding
2367	chr17	65884096	65884595	+	0	NA	intron (NM_009067, intron 1 of 9)	CpG	578	NM_001198949	19765	Mm.17009	NM_009067	ENSMUSG00000024096	Ralbp1	RLIP76|Rip1	ralA binding protein 1	protein-coding
899	chr1	62706657	62707156	+	0	NA	intron (NM_001077403, intron 1 of 16)	CpG	3589	NM_001077407	18187	Mm.266341	NM_010939	ENSMUSG00000025969	Nrp2	1110048P06Rik|Np-2|Np2|Npn-2|Npn2	neuropilin 2	protein-coding
2000	chr7	139247927	139248426	+	0	NA	promoter-TSS (NM_001098636)	promoter-TSS (NM_001098636)	-306	NM_001033206	101631	Mm.334300	NM_001033206	ENSMUSG00000060260	Pwwp2b	AI594893|D7Ertd517e|D930023J19Rik|Pwwp2	PWWP domain containing 2B	protein-coding
2437	chr17	80018934	80019433	+	0	NA	Intergenic	Intergenic	43085	NR_152119	72692	Mm.64579	NM_144802	ENSMUSG00000024095	Hnrnpll	2510028H02Rik|2810036L13Rik|AI256697|AI852082|Hnrpll	heterogeneous nuclear ribonucleoprotein L-like	protein-coding
2531	chr9	66592805	66593304	+	0	NA	promoter-TSS (NM_001302122)	promoter-TSS (NM_001302122)	61	NM_001302122	235441	Mm.32465	NM_144937	ENSMUSG00000032376	Usp3	AA409661|BC017156	ubiquitin specific peptidase 3	protein-coding
3131	chr5	150593560	150594059	+	0	NA	intron (NM_133898, intron 1 of 4)	CpG	716	NM_133898	100637	Mm.279932	NM_133898	ENSMUSG00000041132	N4bp2l1	2410024N18Rik|AI428195|B230342M21Rik	NEDD4 binding protein 2-like 1	protein-coding
2689	chr7	27166137	27166636	+	0	NA	promoter-TSS (NM_001357767)	promoter-TSS (NM_001357767)	416	NM_053208	112406	Mm.29978	NM_053208	ENSMUSG00000058709	Egln2	0610011A13Rik|C85656|Hif-p4h-1|Ier4|Phd1|SM-20	egl-9 family hypoxia-inducible factor 2	protein-coding
199	chr2	70661249	70661748	+	0	NA	promoter-TSS (NR_027343)	promoter-TSS (NR_027343)	-11	NR_027343	70231	Mm.271950	NM_027352	ENSMUSG00000014959	Gorasp2	0610011A07Rik|2410043M02Rik|5730520M13Rik|9430094F20Rik|AW552058|GOLPH2|GRASP55|GRS2|p59	golgi reassembly stacking protein 2	protein-coding
2410	chr17	26916590	26917089	+	0	NA	promoter-TSS (NM_053173)	promoter-TSS (NM_053173)	-252	NM_053173	16580	Mm.491138	NM_016761	ENSMUSG00000024301	Kifc5b	Hset|KNSL2|Kifc5a	kinesin family member C5B	protein-coding
1979	chr9	74849092	74849591	+	0	NA	intron (NR_045284, intron 2 of 2)	CpG-15163	904	NR_045284	100503019	Mm.482658	NR_045284	ENSMUSG00000066477	Gm16551	-	predicted gene 16551	ncRNA
1899	chr14	121128987	121129486	+	0	NA	intron (NM_134082, intron 2 of 26)	intron (NM_134082, intron 2 of 26)	93662	NM_134082	223254	Mm.223980	NM_134082	ENSMUSG00000025555	Farp1	AW228844|BC030329|Cdep	FERM, RhoGEF (Arhgef) and pleckstrin domain protein 1 (chondrocyte-derived)	protein-coding
3066	chr7	108445709	108446208	+	0	NA	Intergenic	L1Md_T|LINE|L1	-19368	NM_146307	258304	Mm.377424	NM_146307	ENSMUSG00000096679	Olfr498	MOR204-36	olfactory receptor 498	protein-coding
1929	chr16	88773613	88774112	+	0	NA	exon (NM_027170, exon 1 of 1)	exon (NM_027170, exon 1 of 1)	344	NM_027170	69696	Mm.358728	NM_027170	ENSMUSG00000048830	2310057N15Rik	Krtap13-1	RIKEN cDNA 2310057N15 gene	protein-coding
2485	chr2	132879267	132879766	+	0	NA	exon (NM_177303, exon 2 of 5)	exon (NM_177303, exon 2 of 5)	1346	NM_177303	320974	Mm.357342	NM_177303	ENSMUSG00000043110	Lrrn4	B430119L13Rik|Nlrr4	leucine rich repeat neuronal 4	protein-coding
1737	chr15	75616373	75616872	+	0	NA	promoter-TSS (NM_011759)	promoter-TSS (NM_011759)	-62	NM_001044718	22701	Mm.87210	NM_011759	ENSMUSG00000047003	Zfp41	CTfin92|Zfp-41	zinc finger protein 41	protein-coding
1948	chr8	83660913	83661412	+	0	NA	exon (NM_018771, exon 2 of 7)	exon (NM_018771, exon 2 of 7)	-5482	NM_013641	19216	Mm.213000	NM_013641	ENSMUSG00000019464	Ptger1	EP1|Ptgerep1	prostaglandin E receptor 1 (subtype EP1)	protein-coding
3143	chr4	117886932	117887431	+	0	NA	exon (NM_033617, exon 1 of 8)	exon (NM_033617, exon 1 of 8)	148	NM_033617	114143	Mm.207052	NM_033617	ENSMUSG00000033379	Atp6v0b	2310024H13Rik|Atp6f|VMA16	ATPase, H+ transporting, lysosomal V0 subunit B	protein-coding
795	chr6	48466639	48467138	+	0	NA	intron (NM_173428, intron 40 of 102)	intron (NM_173428, intron 40 of 102)	18714	NM_173428	243369	Mm.25039	NM_173428	ENSMUSG00000029797	Sspo	C79529|Scospondin	SCO-spondin	protein-coding
1609	chr18	77794338	77794837	+	0	NA	promoter-TSS (NM_013831)	promoter-TSS (NM_013831)	37	NM_013831	19201	Mm.57174	NM_013831	ENSMUSG00000025429	Pstpip2	MAYP|cmo	proline-serine-threonine phosphatase-interacting protein 2	protein-coding
794	chr17	12318558	12319057	+	0	NA	promoter-TSS (NR_045290)	promoter-TSS (NR_045290)	-11	NM_001357722	26407	Mm.28587	NM_011948	ENSMUSG00000014426	Map3k4	D17Rp17|D17Rp17e|MAPKKK4|MEKK 4|MTK1|Mek4b|Mekk4|RP17|Rp17a|Tas|mKIAA0213	mitogen-activated protein kinase kinase kinase 4	protein-coding
944	chr7	123123780	123124279	+	0	NA	5' UTR (NM_144925, exon 1 of 24)	5' UTR (NM_144925, exon 1 of 24)	144	NM_144925	233833	Mm.102305	NM_144925	ENSMUSG00000052707	Tnrc6a	2010321I05Rik|3110054G10Rik|AW557223|CAGH26|D130023A07Rik|GW182|Tnrc6	trinucleotide repeat containing 6a	protein-coding
1780	chr6	83078312	83078811	+	0	NA	intron (NM_197992, intron 1 of 8)	CpG	171	NM_197992	69837	Mm.12261	NM_197992	ENSMUSG00000069678	Pcgf1	2010002K04Rik|AU024121|Nspc1	polycomb group ring finger 1	protein-coding
1113	chr4	134468279	134468778	+	0	NA	intron (NM_019641, intron 1 of 4)	CpG	208	NM_019641	16765	Mm.378957	NM_019641	ENSMUSG00000028832	Stmn1	19k|Lag|Lap18|Op18|P18|P19|Pig|Pp17|Pp18|Pp19|Pr22|Smn	stathmin 1	protein-coding
2122	chr2	26506751	26507250	+	0	NA	Intergenic	Intergenic	3073	NR_132655	102639736		NR_132655		Gm35978	-	predicted gene, 35978	ncRNA
674	chr1	136260027	136260526	+	0	NA	exon (NM_001101516, exon 1 of 1)	exon (NM_001101516, exon 1 of 1)	650	NM_001101516	383563	Mm.40367	NM_001101516	ENSMUSG00000052759	Gpr25	Gm1300	G protein-coupled receptor 25	protein-coding
2280	chr11	119491024	119491523	+	0	NA	promoter-TSS (NM_001164636)	promoter-TSS (NM_001164636)	-38	NR_153849	78439	Mm.440446	NR_153849	ENSMUSG00000109408	A930037H05Rik	Gm44935	RIKEN cDNA A930037H05 gene	ncRNA
1317	chr5	108268623	108269122	+	0	NA	promoter-TSS (NM_026106)	promoter-TSS (NM_026106)	-25	NM_026106	13486	Mm.303534	NM_026106	ENSMUSG00000029265	Dr1	1700121L09Rik|Dr1l|NC2|NC2beta	down-regulator of transcription 1	protein-coding
280	chr5	120588237	120588736	+	0	NA	promoter-TSS (NM_029408)	promoter-TSS (NM_029408)	127	NM_145853	252972	Mm.114054	NM_145853	ENSMUSG00000032741	Tpcn1	5730403B01Rik|Tpc1|mKIAA1169	two pore channel 1	protein-coding
957	chr7	127254078	127254577	+	0	NA	exon (NM_177362, exon 3 of 3)	exon (NM_177362, exon 3 of 3)	6340	NM_023203	66422	Mm.29898	NM_023203	ENSMUSG00000042462	Dctpp1	2410015N17Rik|AI854235|RS21-C6	dCTP pyrophosphatase 1	protein-coding
273	chr9	21238904	21239403	+	0	NA	5' UTR (NM_016679, exon 1 of 5)	5' UTR (NM_016679, exon 1 of 5)	179	NM_016679	50868	Mm.248266	NM_016679	ENSMUSG00000003308	Keap1	INRF2|mKIAA0132	kelch-like ECH-associated protein 1	protein-coding
2430	chr5	143287755	143288254	+	0	NA	exon (NM_001370826, exon 3 of 3)	exon (NM_001370826, exon 3 of 3)	5530	NM_001370826	330230		NM_001370826	ENSMUSG00000093910	Zfp853	Gm792	zinc finger protein 853	protein-coding
471	chr13	54575096	54575595	+	0	NA	intron (NM_019968, intron 1 of 3)	CpG	332	NM_019968	56795	Mm.89484	NM_019968	ENSMUSG00000025870	Arl10	Arl10a|Arm1	ADP-ribosylation factor-like 10	protein-coding
2943	chr2	168926435	168926934	+	0	NA	exon (NM_009564, exon 6 of 6)	exon (NM_009564, exon 6 of 6)	-14081	NM_001370946	22722	Mm.2095	NM_009564	ENSMUSG00000027551	Zfp64	Gm38422	zinc finger protein 64	protein-coding
2596	chr5	142608305	142608804	+	0	NA	intron (NM_175217, intron 1 of 6)	intron (NM_175217, intron 1 of 6)	198	NM_175217	75104	Mm.48712	NM_175217	ENSMUSG00000039533	Mmd2	4930518M15Rik|C88001	monocyte to macrophage differentiation-associated 2	protein-coding
1503	chr11	50291809	50292308	+	0	NA	exon (NM_175334, exon 1 of 5)	exon (NM_175334, exon 1 of 5)	278	NM_175334	103806	Mm.51116	NM_175334	ENSMUSG00000050567	Maml1	AI644666|AW743257|D930008C07Rik|Mam-1|Mam1|mKIAA0200	mastermind like transcriptional coactivator 1	protein-coding
2262	chr16	17209770	17210269	+	0	NA	exon (NM_001033338, exon 1 of 1)	exon (NM_001033338, exon 1 of 1)	1884	NM_001033338	239731	Mm.86671	NM_001033338	ENSMUSG00000071636	Rimbp3	Gm1759|Gm603|RIM-BP3|mKIAA1666	RIMS binding protein 3	protein-coding
1509	chr8	123477613	123478112	+	0	NA	promoter-TSS (NM_054070)	promoter-TSS (NM_054070)	0	NM_054070	114896	Mm.287475	NM_054070	ENSMUSG00000031967	Afg3l1	1700047G05Rik|3110061K15Rik	AFG3-like AAA ATPase 1	protein-coding
1936	chr10	60831394	60831893	+	0	NA	promoter-TSS (NM_029770)	promoter-TSS (NM_029770)	-62	NM_001359273	107449	Mm.290433	NM_029770	ENSMUSG00000020099	Unc5b	6330415E02Rik|A630020F16|D10Bwg0792e|Unc5h2	unc-5 netrin receptor B	protein-coding
2912	chr8	12486624	12487123	+	0	NA	Intergenic	Intergenic	-86163	NM_001357297	78634	Mm.116871	NM_024279	ENSMUSG00000010435	Spaca7	1700094C09Rik	sperm acrosome associated 7	protein-coding
1325	chr11	104231041	104231540	+	0	NA	promoter-TSS (NM_001285456)	promoter-TSS (NM_001285456)	-146	NM_001038609	17762	Mm.1287	NM_010838	ENSMUSG00000018411	Mapt	AI413597|AW045860|Mtapt|Tau	microtubule-associated protein tau	protein-coding
2512	chr7	45986206	45986705	+	0	NA	exon (NM_018795, exon 23 of 31)	exon (NM_018795, exon 23 of 31)	43831	NM_018795	27421	Mm.63514	NM_018795	ENSMUSG00000030834	Abcc6	Abcc1b|DCC|Dyscalc1|Mrp6|dyscalc	ATP-binding cassette, sub-family C (CFTR/MRP), member 6	protein-coding
1643	chr19	10525305	10525804	+	0	NA	promoter-TSS (NM_025333)	promoter-TSS (NM_025333)	310	NM_001362450	269061	Mm.490260	NM_172302	ENSMUSG00000034820	Cpsf7	5730453I16Rik|AL022757|C330017N18Rik	cleavage and polyadenylation specific factor 7	protein-coding
131	chr2	118544218	118544717	+	0	NA	non-coding (NR_138603, exon 1 of 2)	non-coding (NR_138603, exon 1 of 2)	120	NR_138603	171543	Mm.210125	NM_138313	ENSMUSG00000040093	Bmf	AW260063|AW411872	BCL2 modifying factor	protein-coding
1565	chr9	59750897	59751396	+	0	NA	promoter-TSS (NM_001172069)	promoter-TSS (NM_001172069)	-28	NM_173018	270163	Mm.249545	NM_173018	ENSMUSG00000039585	Myo9a	4732465J09Rik|C130068I12Rik|C230003M11	myosin IXa	protein-coding
502	chr2	181365128	181365627	+	0	NA	promoter-TSS (NM_001048148)	promoter-TSS (NM_001048148)	27	NM_001165991	76688	Mm.87720	NM_029702	ENSMUSG00000038671	Arfrp1	1500006I01Rik|AI480700	ADP-ribosylation factor related protein 1	protein-coding
1286	chr11	72689856	72690355	+	0	NA	intron (NM_009671, intron 1 of 24)	CpG	103	NM_009671	11736	Mm.10313	NM_009671	ENSMUSG00000020790	Ankfy1	Ankhzn|ZFYVE14|mKIAA1255	ankyrin repeat and FYVE domain containing 1	protein-coding
314	chr19	6979498	6979997	+	0	NA	promoter-TSS (NM_001360288)	promoter-TSS (NM_001360288)	339	NM_001360286	14227	Mm.4234	NM_008020	ENSMUSG00000056629	Fkbp2	mFKBP13|mFKBP2	FK506 binding protein 2	protein-coding
1796	chr17	24549931	24550430	+	0	NA	5' UTR (NM_013630, exon 1 of 46)	5' UTR (NM_013630, exon 1 of 46)	230	NM_013630	18763	Mm.30435	NM_013630	ENSMUSG00000032855	Pkd1	PC1|mFLJ00285	polycystin 1, transient receptor poteintial channel interacting	protein-coding
2998	chr18	31609529	31610028	+	0	NA	exon (NM_026165, exon 1 of 8)	exon (NM_026165, exon 1 of 8)	152	NM_026165	67453	Mm.23896	NM_026165	ENSMUSG00000024259	Slc25a46	1200007B05Rik|AI325987	solute carrier family 25, member 46	protein-coding
1502	chr3	95315089	95315588	+	0	NA	5' UTR (NM_029789, exon 1 of 11)	5' UTR (NM_029789, exon 1 of 11)	148	NM_029789	76893	Mm.181009	NM_029789	ENSMUSG00000015714	Cers2	0610013I17Rik|AI225939|Lass2|TRH3	ceramide synthase 2	protein-coding
2638	chr10	29313109	29313608	+	0	NA	promoter-TSS (NM_025855)	promoter-TSS (NM_025855)	-142	NM_025855	52665	Mm.28930	NM_025855	ENSMUSG00000019883	Echdc1	1700028A24Rik|AI314462|AI930038|D10Ertd667e|MMCD	enoyl Coenzyme A hydratase domain containing 1	protein-coding
1872	chr3	90465347	90465846	+	0	NA	5' UTR (NM_008727, exon 1 of 22)	5' UTR (NM_008727, exon 1 of 22)	270	NM_008727	18160	Mm.4627	NM_008727	ENSMUSG00000027931	Npr1	AI893888|GC-A|NPR-A|NPRA|Pndr	natriuretic peptide receptor 1	protein-coding
355	chr4	147941139	147941638	+	0	NA	exon (NM_029841, exon 1 of 3)	exon (NM_029841, exon 1 of 3)	493	NM_029841	77034	Mm.183076	NM_029841	ENSMUSG00000044496	2510039O18Rik	Kiaa2013	RIKEN cDNA 2510039O18 gene	protein-coding
553	chr5	135089586	135090085	+	0	NA	promoter-TSS (NM_001359237)	promoter-TSS (NM_001359237)	-55	NM_001359237	58805	Mm.34213	NM_021455	ENSMUSG00000005373	Mlxipl	ChREBP|Mlx|WS-bHLH|Wbscr14|bHLHd14	MLX interacting protein-like	protein-coding
2058	chr9	44084610	44085109	+	0	NA	promoter-TSS (NM_198091)	promoter-TSS (NM_198091)	-61	NM_198091	53376	Mm.272770	NM_016808	ENSMUSG00000032010	Usp2	B930035K21Rik|Ubp41	ubiquitin specific peptidase 2	protein-coding
1252	chr1	51915643	51916142	+	0	NA	promoter-TSS (NM_010863)	promoter-TSS (NM_010863)	86	NM_001161817	17912	Mm.3390	NM_010863	ENSMUSG00000018417	Myo1b	AA406997|MIH-L|MMIa	myosin IB	protein-coding
2877	chr9	108936628	108937127	+	0	NA	intron (NM_025407, intron 1 of 12)	CpG	229	NM_025407	22273	Mm.335460	NM_025407	ENSMUSG00000025651	Uqcrc1	1110032G10Rik	ubiquinol-cytochrome c reductase core protein 1	protein-coding
2643	chr4	133339056	133339555	+	0	NA	promoter-TSS (NM_199306)	promoter-TSS (NM_199306)	10	NM_199306	230796	Mm.226576	NM_199306	ENSMUSG00000037622	Wdtc1	Gm695|adipose|adp	WD and tetratricopeptide repeats 1	protein-coding
555	chr6	47877568	47878067	+	0	NA	exon (NM_146175, exon 1 of 8)	exon (NM_146175, exon 1 of 8)	262	NM_146175	101095	Mm.440186	NM_146175	ENSMUSG00000025821	Zfp282	AI449432|C81429|E430019K09Rik|HUB1	zinc finger protein 282	protein-coding
1037	chr7	138909274	138909773	+	0	NA	promoter-TSS (NM_009760)	promoter-TSS (NM_009760)	-17	NM_009760	12176	Mm.378890	NM_009760	ENSMUSG00000078566	Bnip3	Nip3	BCL2/adenovirus E1B interacting protein 3	protein-coding
2935	chr5	31240764	31241263	+	0	NA	promoter-TSS (NM_147201)	promoter-TSS (NM_147201)	95	NM_147201	192292	Mm.292040	NM_147201	ENSMUSG00000029148	Nrbp1	B230344L17Rik|Nrbp	nuclear receptor binding protein 1	protein-coding
2513	chr14	27335849	27336348	+	0	NA	promoter-TSS (NM_001289687)	promoter-TSS (NM_001289687)	61	NM_001289687	71704	Mm.248606	NM_027871	ENSMUSG00000021895	Arhgef3	1200004I24Rik|9830169H03Rik|C76747|Xpln	Rho guanine nucleotide exchange factor (GEF) 3	protein-coding
37	chr2	32525781	32526280	+	0	NA	Intergenic	ID4|SINE|ID	-9329	NM_153560	98952	Mm.4065	NM_153560	ENSMUSG00000039157	Fam102a	AI426465|C230093N12Rik|Eeig1	family with sequence similarity 102, member A	protein-coding
855	chr6	83456086	83456585	+	0	NA	promoter-TSS (NM_001347313)	promoter-TSS (NM_001347313)	57	NM_001347313	194388	Mm.211030	NM_183138	ENSMUSG00000034832	Tet3	B430006D22Rik|BC037432|D230004J03Rik	tet methylcytosine dioxygenase 3	protein-coding
195	chr1	156939677	156940176	+	0	NA	promoter-TSS (NM_001357391)	promoter-TSS (NM_001357391)	-300	NM_001357391	78255	Mm.28376	NM_023884	ENSMUSG00000026594	Ralgps2	1810020P17Rik|2210408F11Rik|4921528G01Rik|9130014M22Rik|AU043409|AW046161	Ral GEF with PH domain and SH3 binding motif 2	protein-coding
2005	chr12	10829301	10829800	+	0	NA	Intergenic	L1Md_T|LINE|L1	-218263	NR_045860	71457	Mm.95280	NR_045860	ENSMUSG00000113620	7420701I03Rik	-	RIKEN cDNA 7420701I03 gene	ncRNA
1706	chr2	30967595	30968094	+	0	NA	promoter-TSS (NM_144884)	promoter-TSS (NM_144884)	74	NM_144884	30931	Mm.154994	NM_144884	ENSMUSG00000026849	Tor1a	DQ2|Dyt1|torsinA	torsin family 1, member A (torsin A)	protein-coding
2828	chr6	108828336	108828835	+	0	NA	promoter-TSS (NM_138677)	promoter-TSS (NM_138677)	-56	NM_138677	192193	Mm.21596	NM_138677	ENSMUSG00000030104	Edem1	A130059K23Rik|EDEM|mKIAA0212	ER degradation enhancer, mannosidase alpha-like 1	protein-coding
1839	chr4	99650808	99651307	+	0	NA	Intergenic	CpG	-5242	NM_010425	15221	Mm.4758	NM_010425	ENSMUSG00000067261	Foxd3	CWH3|Genesis|Hfh2	forkhead box D3	protein-coding
1788	chr8	108950160	108950659	+	0	NA	exon (NM_007496, exon 9 of 10)	exon (NM_007496, exon 9 of 10)	13549	NR_037295	100526511		NR_037295	ENSMUSG00000093241	Mir3108	mir-3108|mmu-mir-3108	microRNA 3108	ncRNA
2186	chr5	65435564	65436063	+	0	NA	promoter-TSS (NM_009466)	promoter-TSS (NM_009466)	29	NM_009466	22235	Mm.344831	NM_009466	ENSMUSG00000029201	Ugdh	Udpgdh	UDP-glucose dehydrogenase	protein-coding
679	chr4	141546758	141547257	+	0	NA	non-coding (NR_030695, exon 1 of 1)	non-coding (NR_030695, exon 1 of 1)	845	NR_030695	320456	Mm.32859	NM_177163		B330016D10Rik	-	RIKEN cDNA B330016D10 gene	ncRNA
680	chr5	45520252	45520751	+	0	NA	intron (NM_025895, intron 1 of 3)	CpG	272	NM_025895	66999	Mm.283045	NM_025895	ENSMUSG00000015804	Med28	1500003D12Rik|AI451633|AU045690|Eg1|FKSG20|magicin	mediator complex subunit 28	protein-coding
831	chr15	76180359	76180858	+	0	NA	exon (NM_201392, exon 31 of 32)	exon (NM_201392, exon 31 of 32)	15102	NM_201394	18810	Mm.234912	NM_011117	ENSMUSG00000022565	Plec	AA591047|AU042537|EBS1|PCN|PLTN|Plec1	plectin	protein-coding
1147	chr3	101603916	101604415	+	0	NA	intron (NM_144900, intron 1 of 22)	CpG	542	NM_144900	11928	Mm.193670	NM_144900	ENSMUSG00000033161	Atp1a1	Atpa-1|BC010319	ATPase, Na+/K+ transporting, alpha 1 polypeptide	protein-coding
1960	chr11	120549285	120549784	+	0	NA	TTS (NM_026814)	TTS (NM_026814)	193	NM_001033231	192173	Mm.262300	NM_001033231	ENSMUSG00000061111	Mcrip1	Fam195b	MAPK regulated corepressor interacting protein 1	protein-coding
2355	chr2	152766323	152766822	+	0	NA	intron (NM_001289739, intron 3 of 4)	intron (NM_001289739, intron 3 of 4)	12399	NM_053091	84682	Mm.196668	NM_053091	ENSMUSG00000009876	Cox4i2	Cox4b|CoxIV-2	cytochrome c oxidase subunit 4I2	protein-coding
1241	chr3	103102492	103102991	+	0	NA	Intergenic	CpG	-24815	NM_177857	329727	Mm.293641	NM_177857	ENSMUSG00000007379	Dennd2c	A930010I20Rik	DENN/MADD domain containing 2C	protein-coding
2783	chr18	66880878	66881377	+	0	NA	Intergenic	L1Md_T|LINE|L1	-20640	NM_016977	17202	Mm.229447	NM_016977	ENSMUSG00000047259	Mc4r	Mc4-r|Pkcp	melanocortin 4 receptor	protein-coding
1441	chr1	10233032	10233531	+	0	NA	promoter-TSS (NM_001102430)	promoter-TSS (NM_001102430)	-611	NM_001102430	211673	Mm.229141	NM_001102430	ENSMUSG00000067851	Arfgef1	ARFGEP1|BIG1|D130059B05Rik|D730028O18Rik|P200	ADP-ribosylation factor guanine nucleotide-exchange factor 1(brefeldin A-inhibited)	protein-coding
647	chr14	121035913	121036412	+	0	NA	intron (NM_134082, intron 1 of 26)	CpG	588	NM_134082	223254	Mm.223980	NM_134082	ENSMUSG00000025555	Farp1	AW228844|BC030329|Cdep	FERM, RhoGEF (Arhgef) and pleckstrin domain protein 1 (chondrocyte-derived)	protein-coding
1206	chr1	190175275	190175774	+	0	NA	intron (NR_151620, intron 1 of 1)	CpG	-4697	NM_008937	19130	Mm.132579	NM_008937	ENSMUSG00000010175	Prox1	A230003G05Rik|PROX-1	prospero homeobox 1	protein-coding
334	chr11	60104642	60105141	+	0	NA	promoter-TSS (NM_009021)	promoter-TSS (NM_009021)	-122	NM_009021	19377	Mm.296366	NM_009021	ENSMUSG00000062115	Rai1	Gt1	retinoic acid induced 1	protein-coding
2292	chr4	114907189	114907688	+	0	NA	exon (NM_008593, exon 1 of 1)	exon (NM_008593, exon 1 of 1)	1460	NM_008593	17301	Mm.7997	NM_008593	ENSMUSG00000055210	Foxd2	AI426778|Mf2	forkhead box D2	protein-coding
1997	chr1	57377800	57378299	+	0	NA	promoter-TSS (NR_037999)	promoter-TSS (NR_037999)	429	NM_028546	73467	Mm.263673	NM_028546	ENSMUSG00000038323	1700066M21Rik	AI428479	RIKEN cDNA 1700066M21 gene	protein-coding
1027	chr16	48993515	48994014	+	0	NA	promoter-TSS (NM_172616)	promoter-TSS (NM_172616)	348	NM_027341	224170	Mm.275138	NM_027341	ENSMUSG00000064061	Dzip3	2310047C04Rik|2A-HUB|6430549P11Rik|A230104G20	DAZ interacting protein 3, zinc finger	protein-coding
1680	chr7	19573196	19573695	+	0	NA	promoter-TSS (NM_027189)	promoter-TSS (NM_027189)	-102	NM_027189	69731	Mm.24540	NM_027189	ENSMUSG00000044709	Gemin7	2400008I04Rik|AI120175|AI461688	gem nuclear organelle associated protein 7	protein-coding
423	chr3	108401674	108402173	+	0	NA	intron (NM_001004177, intron 9 of 33)	intron (NM_001004177, intron 9 of 33)	13656	NM_017392	53883	Mm.39728	NM_017392	ENSMUSG00000068740	Celsr2	Adgrc2|EGFL2|Flamingo1|flamingo|mKIAA0279|mfmi1	cadherin, EGF LAG seven-pass G-type receptor 2	protein-coding
2879	chr7	13278455	13278954	+	0	NA	promoter-TSS (NM_010715)	promoter-TSS (NM_010715)	17	NM_177312	321008	Mm.458832	NM_177312	ENSMUSG00000070814	Zswim9	6330408A02Rik	zinc finger SWIM-type containing 9	protein-coding
1953	chr4	46451293	46451792	+	0	NA	intron (NM_130889, intron 1 of 6)	CpG	616	NM_130889	67628	Mm.263913	NM_130889	ENSMUSG00000028333	Anp32b	2410015B15Rik|PAL31|PHAPI2a|Ssp29	acidic (leucine-rich) nuclear phosphoprotein 32 family, member B	protein-coding
1139	chr4	129248391	129248890	+	0	NA	promoter-TSS (NM_001033189)	promoter-TSS (NM_001033189)	-197	NM_001033189	97130	Mm.331907	NM_001033189	ENSMUSG00000050390	C77080	mKIAA1522	expressed sequence C77080	protein-coding
2757	chr3	129204623	129205122	+	0	NA	intron (NM_011098, intron 3 of 4)	intron (NM_011098, intron 3 of 4)	4994	NM_001042504	18741	Mm.246804	NM_011098	ENSMUSG00000028023	Pitx2	9430085M16Rik|Brx1|Brx1b|Munc30|Otlx2|Ptx2|Rieg	paired-like homeodomain transcription factor 2	protein-coding
1319	chr2	32251926	32252425	+	0	NA	intron (NM_145145, intron 17 of 19)	intron (NM_145145, intron 17 of 19)	7930	NM_011675	22245	Mm.425076	NM_011675	ENSMUSG00000002550	Uck1	URK1|Umpk	uridine-cytidine kinase 1	protein-coding
1826	chr6	117841209	117841708	+	0	NA	intron (NM_001346647, intron 1 of 2)	CpG	183	NM_001346652	232337	Mm.290847	NM_177684	ENSMUSG00000059689	Zfp637	AI646709|BC021601|Znf32	zinc finger protein 637	protein-coding
2454	chr14	58070979	58071478	+	0	NA	Intergenic	CpG	-1458	NM_013518	14180	Mm.8846	NM_013518	ENSMUSG00000021974	Fgf9	Eks	fibroblast growth factor 9	protein-coding
2077	chr3	65392345	65392844	+	0	NA	promoter-TSS (NM_026155)	promoter-TSS (NM_026155)	-41	NM_026155	67437	Mm.232728	NM_026155	ENSMUSG00000027828	Ssr3	0610038P07Rik|AL022999|AU022074|AW553833|TRAPG	signal sequence receptor, gamma	protein-coding
1222	chr2	151008935	151009434	+	0	NA	intron (NM_207204, intron 1 of 23)	CpG	214	NM_207204	78177	Mm.120911	NM_207204	ENSMUSG00000068115	Ninl	4930519N13Rik|Gm1004|Gm1634|mKIAA0980	ninein-like	protein-coding
2036	chr7	73558268	73558767	+	0	NA	promoter-TSS (NR_037569)	promoter-TSS (NR_037569)	-122	NR_037569	69170	Mm.34539	NR_037569	ENSMUSG00000101970	1810026B05Rik	-	RIKEN cDNA 1810026B05 gene	ncRNA
1747	chr17	26676158	26676657	+	0	NA	promoter-TSS (NM_025272)	promoter-TSS (NM_025272)	11	NM_025272	11974	Mm.22602	NM_025272	ENSMUSG00000015575	Atp6v0e	Atp6k|Atp6v0e1|M9.2	ATPase, H+ transporting, lysosomal V0 subunit E	protein-coding
174	chr16	96191869	96192368	+	0	NA	intron (NM_001001492, intron 1 of 10)	CpG	139	NM_001001492	385668	Mm.24626	NM_001001492	ENSMUSG00000045275	Lca5l	4921526F01Rik|Lcca5l	Leber congenital amaurosis 5-like	protein-coding
820	chr8	85071786	85072285	+	0	NA	exon (NM_001039514, exon 1 of 9)	exon (NM_001039514, exon 1 of 9)	278	NM_001039514	330817	Mm.193086	NM_201408	ENSMUSG00000060038	Dhps	Dhs	deoxyhypusine synthase	protein-coding
1799	chr7	24919831	24920330	+	0	NA	intron (NM_008488, intron 14 of 28)	intron (NM_008488, intron 14 of 28)	15734	NM_001130152	16801	Mm.3181	NM_008488	ENSMUSG00000040940	Arhgef1	Lbcl2|Lsc	Rho guanine nucleotide exchange factor (GEF) 1	protein-coding
1571	chr16	20693126	20693625	+	0	NA	TTS (NM_145941)	TTS (NM_145941)	-1682	NM_133778	78408	Mm.196512	NM_133778	ENSMUSG00000050821	Fam131a	2900046G09Rik	family with sequence similarity 131, member A	protein-coding
422	chr4	136602554	136603053	+	0	NA	promoter-TSS (NM_001347221)	promoter-TSS (NM_001347221)	-80	NM_001347221	99982	Mm.28540	NM_133872	ENSMUSG00000036940	Kdm1a	1810043O07Rik|AA408884|Aof2|D4Ertd478e|Kdm1|Lsd1|mKIAA0601	lysine (K)-specific demethylase 1A	protein-coding
905	chr5	108693866	108694365	+	0	NA	promoter-TSS (NM_054071)	promoter-TSS (NM_054071)	-114	NM_001164259	116701	Mm.35691	NM_054071	ENSMUSG00000008090	Fgfrl1	FGFR5|FGFR5beta|FGFR5gamma	fibroblast growth factor receptor-like 1	protein-coding
1552	chr14	62837909	62838408	+	0	NA	TTS (NR_106174)	TTS (NR_106174)	437	NR_106174	102465889		NR_106174	ENSMUSG00000099245	Mir8098	Gm27462|mmu-mir-8098	microRNA 8098	ncRNA
1194	chr7	127363385	127363884	+	0	NA	Intergenic	Intergenic	12416	NM_175560	269997	Mm.221270	NM_175560	ENSMUSG00000054381	Zfp747	6430604K15Rik	zinc finger protein 747	protein-coding
41	chr6	48493089	48493588	+	0	NA	exon (NM_173428, exon 90 of 103)	exon (NM_173428, exon 90 of 103)	-11001	NR_015597	58894	Mm.31983	NR_015597	ENSMUSG00000107476	Zfp862-ps	4732460K03Rik|AI448302|Zfp862|mKIAA0543	zinc finger protein 862, pseudogene	pseudo
3014	chr7	100227766	100228265	+	0	NA	exon (NM_027629, exon 1 of 14)	exon (NM_027629, exon 1 of 14)	408	NM_027629	70974	Mm.440524	NM_027629	ENSMUSG00000030729	Pgm2l1	4931406N15Rik|AI553438|BM32A	phosphoglucomutase 2-like 1	protein-coding
52	chr3	61002857	61003356	+	0	NA	5' UTR (NM_001282016, exon 1 of 2)	5' UTR (NM_001282016, exon 1 of 2)	321	NM_001282016	18441	Mm.281452	NM_008772	ENSMUSG00000027765	P2ry1	P2Y1	purinergic receptor P2Y, G-protein coupled 1	protein-coding
3084	chr1	72824293	72824792	+	0	NA	promoter-TSS (NM_001310659)	promoter-TSS (NM_001310659)	62	NM_008342	16008	Mm.141936	NM_008342	ENSMUSG00000039323	Igfbp2	AI255832|IBP-2|Igfbp-2|mIGFBP-2	insulin-like growth factor binding protein 2	protein-coding
2887	chr5	140829688	140830187	+	0	NA	intron (NM_010302, intron 1 of 3)	CpG	494	NM_010302	14673	Mm.370185	NM_010302	ENSMUSG00000000149	Gna12	AI414047|AI504261|Galpha12	guanine nucleotide binding protein, alpha 12	protein-coding
1451	chr17	24897738	24898237	+	0	NA	TTS (NM_019730)	TTS (NM_019730)	1487	NM_019730	79059	Mm.430765	NM_019730	ENSMUSG00000073435	Nme3	1810009F08Rik|AI413736|DR-nm23|Ndk3|Nm23-DR|Nm23-M3	NME/NM23 nucleoside diphosphate kinase 3	protein-coding
302	chr7	102267732	102268231	+	0	NA	5' UTR (NM_009287, exon 1 of 12)	5' UTR (NM_009287, exon 1 of 12)	162	NM_009287	20866	Mm.645	NM_009287	ENSMUSG00000030987	Stim1	SIM	stromal interaction molecule 1	protein-coding
1453	chr4	120287629	120288128	+	0	NA	promoter-TSS (NM_194060)	promoter-TSS (NM_194060)	-617	NM_194060	329934	Mm.277090	NM_194060	ENSMUSG00000052135	Foxo6	-	forkhead box O6	protein-coding
866	chr15	102224452	102224951	+	0	NA	exon (NM_013566, exon 3 of 15)	exon (NM_013566, exon 3 of 15)	7234	NM_013566	16421	Mm.58	NM_013566	ENSMUSG00000001281	Itgb7	Ly69	integrin beta 7	protein-coding
2452	chr6	147042531	147043030	+	0	NA	promoter-TSS (NM_145573)	promoter-TSS (NM_145573)	10	NM_145573	232536	Mm.46656	NM_145573	ENSMUSG00000040112	Mrps35	MDSO23|MRP-S28|MRPS28	mitochondrial ribosomal protein S35	protein-coding
2223	chr18	84684920	84685419	+	0	NA	intron (NM_023149, intron 1 of 11)	intron (NM_023149, intron 1 of 11)	533	NM_023149	66054	Mm.29646	NM_023149	ENSMUSG00000024644	Cndp2	0610010E05Rik|C76600|Cn2|Dip-2|Pep-1|Pep1	CNDP dipeptidase 2 (metallopeptidase M20 family)	protein-coding
593	chr11	98412379	98412878	+	0	NA	5' UTR (NM_001003817, exon 1 of 27)	5' UTR (NM_001003817, exon 1 of 27)	144	NM_001003817	13866	Mm.290822	NM_001003817	ENSMUSG00000062312	Erbb2	Erbb-2|HER-2|HER2|Neu|c-erbB2|c-neu|l11Jus8|mKIAA3023	erb-b2 receptor tyrosine kinase 2	protein-coding
770	chr10	83543675	83544174	+	0	NA	promoter-TSS (NM_001033375)	promoter-TSS (NM_001033375)	-17	NM_001033375	319277	Mm.491194	NM_001033375	ENSMUSG00000034560	Washc4	A230046K03Rik|AA589518|Kiaa1033|mKIAA1033	WASH complex subunit 4	protein-coding
188	chr15	85625620	85626119	+	0	NA	Intergenic	CpG	-44048	NM_009528	22422	Mm.306946	NM_009528	ENSMUSG00000022382	Wnt7b	Wnt-7b	wingless-type MMTV integration site family, member 7B	protein-coding
402	chr8	27265898	27266397	+	0	NA	intron (NM_007918, intron 1 of 2)	intron (NM_007918, intron 1 of 2)	5820	NM_007918	13685	Mm.6700	NM_007918	ENSMUSG00000031490	Eif4ebp1	4e-bp1|AA959816|PHAS-I	eukaryotic translation initiation factor 4E binding protein 1	protein-coding
1940	chr10	40302058	40302557	+	0	NA	promoter-TSS (NM_009665)	promoter-TSS (NM_009665)	-119	NM_009665	11702	Mm.253533	NM_009665	ENSMUSG00000075232	Amd1	AdoMetDC|Amd-1|SAMDC|SAMDC 1|adoMetDC1	S-adenosylmethionine decarboxylase 1	protein-coding
1097	chr5	110230706	110231205	+	0	NA	promoter-TSS (NM_027922)	promoter-TSS (NM_027922)	-49	NM_001253814	71782	Mm.288442	NM_027922	ENSMUSG00000029501	Ankle2	1110001J12Rik|AI661024|D5Ertd585e	ankyrin repeat and LEM domain containing 2	protein-coding
641	chr11	120349830	120350329	+	0	NA	intron (NR_038126, intron 1 of 1)	CpG	1401	NR_038126	66838	Mm.375010	NR_038126	ENSMUSG00000043644	0610009L18Rik	-	RIKEN cDNA 0610009L18 gene	ncRNA
1641	chr6	48085797	48086296	+	0	NA	intron (NM_001362062, intron 1 of 5)	CpG	547	NM_001347142	69228	Mm.207555	NM_001163475	ENSMUSG00000057691	Zfp746	2810407L07Rik|AI317225|Znf746	zinc finger protein 746	protein-coding
838	chr4	119733837	119734336	+	0	NA	Intergenic	CpG	-75141	NM_008191	14916	Mm.278	NM_008191	ENSMUSG00000032978	Guca2b	AV066530|Gcap2|Ugn	guanylate cyclase activator 2b (retina)	protein-coding
2962	chr14	46387260	46387759	+	0	NA	intron (NM_007554, intron 1 of 3)	CpG	3160	NM_001316360	12159	Mm.6813	NM_007554	ENSMUSG00000021835	Bmp4	Bmp-4|Bmp2b|Bmp2b-1|Bmp2b1	bone morphogenetic protein 4	protein-coding
2664	chr9	91378377	91378876	+	0	NA	intron (NM_009576, intron 2 of 4)	CpG	9654	NM_009576	22774	Mm.8062	NM_009576	ENSMUSG00000036972	Zic4	-	zinc finger protein of the cerebellum 4	protein-coding
616	chr11	120272744	120273243	+	0	NA	exon (NM_001347621, exon 5 of 28)	exon (NM_001347621, exon 5 of 28)	40046	NM_198423	268515	Mm.309498	NM_198423	ENSMUSG00000039741	Bahcc1	B930044J06|BC060615	BAH domain and coiled-coil containing 1	protein-coding
640	chr18	21001044	21001543	+	0	NA	promoter-TSS (NM_001303005)	promoter-TSS (NM_001303005)	-7	NM_019706	56515	Mm.253542	NM_019706	ENSMUSG00000024317	Rnf138	2410015A17Rik|2810480D20Rik|STRIN|Trif|Trif-d	ring finger protein 138	protein-coding
1121	chr8	107031069	107031568	+	0	NA	promoter-TSS (NM_126165)	promoter-TSS (NM_126165)	49	NM_126165	116733	Mm.236004	NM_126165	ENSMUSG00000031913	Vps4a	4930589C15Rik|AI325971|AW553189	vacuolar protein sorting 4A	protein-coding
870	chr3	142881735	142882234	+	0	NA	promoter-TSS (NR_152127)	promoter-TSS (NR_152127)	20	NM_178654	109333	Mm.244236	NM_178654	ENSMUSG00000004591	Pkn2	6030436C20Rik|AI507382|PRK2|Prkcl2|Stk7	protein kinase N2	protein-coding
1384	chr1	40681160	40681659	+	0	NA	promoter-TSS (NM_001033289)	promoter-TSS (NM_001033289)	-303	NM_001033289	226999	Mm.256414	NM_001033289	ENSMUSG00000026062	Slc9a2	2210416H12Rik|4932415O19Rik|AV333884|NHE2	solute carrier family 9 (sodium/hydrogen exchanger), member 2	protein-coding
896	chr8	4213646	4214145	+	0	NA	exon (NM_207203, exon 6 of 7)	exon (NM_207203, exon 6 of 7)	3417	NM_207203	73072	Mm.477379	NM_207203	ENSMUSG00000064125	Prr36	-	proline rich 36	protein-coding
1468	chr4	12089098	12089597	+	0	NA	promoter-TSS (NM_198957)	promoter-TSS (NM_198957)	-23	NM_001356563	77604	Mm.474129	NM_198957	ENSMUSG00000052137	Rbm12b2	AV299215|C430048L16Rik|Rbm12bb	RNA binding motif protein 12 B2	protein-coding
2068	chr3	28780888	28781387	+	0	NA	promoter-TSS (NM_177586)	promoter-TSS (NM_177586)	-140	NM_177586	208691	Mm.193670	NM_177586	ENSMUSG00000050192	Eif5a2	9630038B20|eIF5AII	eukaryotic translation initiation factor 5A2	protein-coding
1726	chr13	95973347	95973846	+	0	NA	intron (NM_029210, intron 12 of 12)	intron (NM_029210, intron 12 of 12)	-81674	NM_027711	544963	Mm.38878	NM_027711	ENSMUSG00000021676	Iqgap2	4933417J23Rik|A630053O10|AI788777	IQ motif containing GTPase activating protein 2	protein-coding
2903	chr3	40846882	40847381	+	0	NA	promoter-TSS (NM_028140)	promoter-TSS (NM_028140)	175	NR_160689	100039027	Mm.482948	NR_038067		Gm2011	-	predicted gene 2011	pseudo
1464	chr11	72411053	72411552	+	0	NA	exon (NM_177776, exon 1 of 8)	exon (NM_177776, exon 1 of 8)	411	NM_177776	276829	Mm.46732	NM_177776	ENSMUSG00000045667	Smtnl2	D130058I21Rik	smoothelin-like 2	protein-coding
2165	chr7	13037923	13038422	+	0	NA	promoter-TSS (NM_145578)	promoter-TSS (NM_145578)	103	NM_001168469	22192	Mm.196580	NM_145578	ENSMUSG00000005575	Ube2m	2510040H03Rik|UBC12|Ubc-rs2	ubiquitin-conjugating enzyme E2M	protein-coding
2347	chr7	28246166	28246665	+	0	NA	Intergenic	Intergenic	-21466	NM_198425	386655	Mm.258201	NM_198425	ENSMUSG00000046058	Eid2	Cri2|EID-2	EP300 interacting inhibitor of differentiation 2	protein-coding
1494	chr18	61555176	61555675	+	0	NA	5' UTR (NM_001357498, exon 1 of 11)	5' UTR (NM_001357498, exon 1 of 11)	152	NM_146087	93687	Mm.26908	NM_146087	ENSMUSG00000024576	Csnk1a1	2610208K14Rik|4632404G05Rik|5430427P18Rik|CK1a|Csnk1a	casein kinase 1, alpha 1	protein-coding
777	chr11	101259993	101260492	+	0	NA	promoter-TSS (NM_175638)	promoter-TSS (NM_175638)	-325	NM_175638	69847	Mm.23656	NM_175638	ENSMUSG00000035112	Wnk4	2010002J11Rik|Pha2b|Prkwnk4	WNK lysine deficient protein kinase 4	protein-coding
2018	chr15	76576089	76576588	+	0	NA	promoter-TSS (NR_073123)	promoter-TSS (NR_073123)	-21	NM_172960	268822	Mm.181624	NM_172960	ENSMUSG00000022550	Adck5	A230108P17	aarF domain containing kinase 5	protein-coding
1906	chr4	136104834	136105333	+	0	NA	Intergenic	Intergenic	-38739	NM_008321	15903	Mm.110	NM_008321	ENSMUSG00000007872	Id3	Hlh462|Idb3|bHLHb25	inhibitor of DNA binding 3	protein-coding
2786	chr11	52282722	52283221	+	0	NA	promoter-TSS (NM_009331)	promoter-TSS (NM_009331)	43	NM_001313981	21414	Mm.31630	NM_009331	ENSMUSG00000000782	Tcf7	AI465550|TCF-1|Tcf1	transcription factor 7, T cell specific	protein-coding
464	chr12	69986818	69987317	+	0	NA	promoter-TSS (NM_022028)	promoter-TSS (NM_022028)	-65	NM_022028	64010	Mm.390480	NM_022028	ENSMUSG00000021067	Sav1	1700040G09Rik|Salv|Sav|WW45|Wwp3|Wwp4	salvador family WW domain containing 1	protein-coding
2977	chr8	69654425	69654924	+	0	NA	intron (NM_001177527, intron 1 of 3)	CpG	118	NM_001177527	636741	Mm.480188	NM_001177527	ENSMUSG00000091764	Zfp964	4732490P12|EG636741|Gm7187	zinc finger protein 964	protein-coding
1672	chr18	5819572	5820071	+	0	NA	Intergenic	Intergenic	227174	NM_001360981	21417	Mm.3929	NM_011546	ENSMUSG00000024238	Zeb1	3110032K11Rik|AREB6|BZP|MEB1|Nil2|TCF-8|Tcf18|Tcf8|Tw|ZEB|Zfhep|Zfhx1a|Zfx1a|Zfx1ha|[delta]EF1	zinc finger E-box binding homeobox 1	protein-coding
2325	chr12	76369007	76369506	+	0	NA	intron (NM_028356, intron 1 of 2)	CpG	208	NM_001172104	109929	Mm.41880	NM_028356	ENSMUSG00000056459	Zbtb25	2810462M08Rik|2900064P18Rik|AI842128|Kup|Zfp-50|Zfp50	zinc finger and BTB domain containing 25	protein-coding
1685	chr14	24486794	24487293	+	0	NA	promoter-TSS (NM_001081247)	promoter-TSS (NM_001081247)	15	NM_001081247	218832	Mm.343610	NM_183157	ENSMUSG00000025280	Polr3a	9330175N20Rik|BC053071|RPC1|RPC155	polymerase (RNA) III (DNA directed) polypeptide A	protein-coding
2011	chr9	72111594	72112093	+	0	NA	promoter-TSS (NM_001253865)	promoter-TSS (NM_001253865)	-24	NM_011544	21406	Mm.171615	NM_011544	ENSMUSG00000032228	Tcf12	A130037E08Rik|ALF1|HEB|HEBAlt|HTF-4|HTF4|ME1|REB|bHLHb20	transcription factor 12	protein-coding
1891	chr4	26346417	26346916	+	0	NA	promoter-TSS (NM_172865)	promoter-TSS (NM_172865)	-14	NM_172865	242362	Mm.245602	NM_172865	ENSMUSG00000040520	Manea	4932703L02Rik	mannosidase, endo-alpha	protein-coding
6	chrX	141153901	141154400	+	0	NA	intron (NM_174875, intron 9 of 12)	(CAGAGA)n|Simple_repeat|Simple_repeat	197243	NM_174875	666468	Mm.102230	NM_174875	ENSMUSG00000079418	Atg4a	AI627006|AV169859|Apg4a|Atg4al|Autl2	autophagy related 4A, cysteine peptidase	protein-coding
2768	chr2	154372488	154372987	+	0	NA	promoter-TSS (NM_025876)	promoter-TSS (NM_025876)	-18	NM_025876	66971	Mm.289427	NM_025876	ENSMUSG00000027487	Cdk5rap1	2310066P17Rik	CDK5 regulatory subunit associated protein 1	protein-coding
562	chr10	77622001	77622500	+	0	NA	promoter-TSS (NM_019803)	promoter-TSS (NM_019803)	-71	NM_019803	22213	Mm.458125	NM_019803	ENSMUSG00000009293	Ube2g2	1110003O05Rik|D10Xrf369|UBC7|Ubc7p	ubiquitin-conjugating enzyme E2G 2	protein-coding
1304	chr18	36348611	36349110	+	0	NA	promoter-TSS (NM_001368637)	promoter-TSS (NM_001368637)	87	NM_001368637	66060	Mm.272527	NM_001081365	ENSMUSG00000046727	Cystm1	0610010O12Rik	cysteine-rich transmembrane module containing 1	protein-coding
2327	chr11	107470420	107470919	+	0	NA	promoter-TSS (NM_145823)	promoter-TSS (NM_145823)	51	NR_153311	71795	Mm.397413	NM_145823	ENSMUSG00000040430	Pitpnc1	1110020B03Rik|5830436L09Rik|AI662802|AI851387|C330017I21Rik|Dnr411|RDGBB|RDGBB1|mrdgBbeta|rdgB-beta	phosphatidylinositol transfer protein, cytoplasmic 1	protein-coding
2269	chr10	127380234	127380733	+	0	NA	promoter-TSS (NM_001359244)	promoter-TSS (NM_001359244)	-185	NM_001359244	71750	Mm.29342	NM_027900	ENSMUSG00000025404	R3hdm2	1300003K24Rik|AU041262|mKIAA1002	R3H domain containing 2	protein-coding
1102	chr8	119394822	119395321	+	0	NA	exon (NM_019966, exon 1 of 5)	exon (NM_019966, exon 1 of 5)	177	NM_019966	56690	Mm.423037	NM_019966	ENSMUSG00000074064	Mlycd	AI324784|Mcd	malonyl-CoA decarboxylase	protein-coding
183	chr4	122960770	122961269	+	0	NA	exon (NM_029662, exon 1 of 14)	exon (NM_029662, exon 1 of 14)	169	NM_029662	76574	Mm.331842	NM_029662	ENSMUSG00000028655	Mfsd2a	1700018O18Rik|Mfsd2|NLS1	major facilitator superfamily domain containing 2A	protein-coding
2544	chr14	19041922	19042421	+	0	NA	Intergenic	CpG	-147904	NM_001360327	218793	Mm.23551	NM_144839	ENSMUSG00000058317	Ube2e2	BC016265	ubiquitin-conjugating enzyme E2E 2	protein-coding
1478	chr19	47067459	47067958	+	0	NA	promoter-TSS (NM_177342)	promoter-TSS (NM_177342)	-40	NM_177342	226182	Mm.301522	NM_177342	ENSMUSG00000025049	Taf5	6330528C20Rik|AV117817	TATA-box binding protein associated factor 5	protein-coding
2541	chr2	167492730	167493229	+	0	NA	promoter-TSS (NM_170756)	promoter-TSS (NM_170756)	-105	NM_001356523	263876	Mm.34342	NM_170756	ENSMUSG00000047030	Spata2	AI504642|mKIAA0757	spermatogenesis associated 2	protein-coding
439	chr4	46535761	46536260	+	0	NA	TTS (NM_001164804)	TTS (NM_001164804)	109	NR_151695	105247126	Mm.477962	NR_151695		Gm16731	-	predicted gene, 16731	ncRNA
362	chr9	65346469	65346968	+	0	NA	exon (NM_016688, exon 1 of 5)	exon (NM_016688, exon 1 of 5)	650	NM_016688	50996	Mm.29193	NM_016688	ENSMUSG00000041837	Pdcd7	C80112|ES18	programmed cell death 7	protein-coding
1379	chr17	25188657	25189156	+	0	NA	promoter-TSS (NM_001290736)	promoter-TSS (NM_001290736)	-8	NM_001290736	74154	Mm.267353	NM_028789	ENSMUSG00000015127	Unkl	1300004G08Rik	unkempt family like zinc finger	protein-coding
2607	chr7	13043777	13044276	+	0	NA	exon (NM_145819, exon 6 of 6)	exon (NM_145819, exon 6 of 6)	-5751	NM_001168469	22192	Mm.196580	NM_145578	ENSMUSG00000005575	Ube2m	2510040H03Rik|UBC12|Ubc-rs2	ubiquitin-conjugating enzyme E2M	protein-coding
1593	chr14	47472294	47472793	+	0	NA	promoter-TSS (NM_001146086)	promoter-TSS (NM_001146086)	-18	NR_027414	78938	Mm.11935	NM_030236	ENSMUSG00000037536	Fbxo34	2900057B08Rik|5830426G16Rik	F-box protein 34	protein-coding
705	chr3	89090581	89091080	+	0	NA	promoter-TSS (NM_001083808)	promoter-TSS (NM_001083808)	-799	NM_001083808	72296	Mm.27687	NM_028188	ENSMUSG00000041263	Rusc1	2210403N08Rik|AA408288|NESCA	RUN and SH3 domain containing 1	protein-coding
1720	chr17	47010087	47010586	+	0	NA	5' UTR (NM_001177374, exon 1 of 47)	5' UTR (NM_001177374, exon 1 of 47)	196	NM_146078	224826	Mm.28234	NM_146078	ENSMUSG00000023977	Ubr2	9930021A08Rik|AI462103|AW540746|E130209G04Rik|mKIAA0349	ubiquitin protein ligase E3 component n-recognin 2	protein-coding
3053	chr5	36176942	36177441	+	0	NA	intron (NM_030889, intron 2 of 26)	intron (NM_030889, intron 2 of 26)	-26830	NM_175249	76943	Mm.44242	NM_175249	ENSMUSG00000043430	Psapl1	2310020A21Rik	prosaposin-like 1	protein-coding
2206	chrX	135008939	135009438	+	0	NA	promoter-TSS (NM_175446)	promoter-TSS (NM_175446)	21	NM_175446	215693	Mm.336238	NM_175446	ENSMUSG00000052676	Zmat1	A230096A06|AW990744|B930008K04Rik	zinc finger, matrin type 1	protein-coding
2496	chr15	81849110	81849609	+	0	NA	3' UTR (NM_020507, exon 2 of 2)	3' UTR (NM_020507, exon 2 of 2)	8967	NM_020507	57259	Mm.323595	NM_020507	ENSMUSG00000048546	Tob2	2900090N22Rik|4930545K18Rik|AV071822|mKIAA1663	transducer of ERBB2, 2	protein-coding
2177	chr10	79638838	79639337	+	0	NA	TTS (NM_001033473)	TTS (NM_001033473)	-1169	NM_001024539	216148	Mm.39424	NM_001024539	ENSMUSG00000020312	Shc2	6720466E06|SCK|ShcB|Sli	SHC (Src homology 2 domain containing) transforming protein 2	protein-coding
407	chr6	120294348	120294847	+	0	NA	5' UTR (NM_198884, exon 1 of 20)	5' UTR (NM_198884, exon 1 of 20)	300	NM_198884	330406	Mm.321840	NM_198884	ENSMUSG00000041372	B4galnt3	AB114826|B4GalNAcT3|C330047A21	beta-1,4-N-acetyl-galactosaminyl transferase 3	protein-coding
18	chr4	133884833	133885332	+	0	NA	intron (NM_001285505, intron 1 of 21)	intron (NM_001285505, intron 1 of 21)	2715	NM_001285505	20111	Mm.301827	NM_009097	ENSMUSG00000003644	Rps6ka1	Mapkapk-1a|Rsk|Rsk-1|Rsk1|S6K-alpha-1|p90-Rsk1|p90Rsk1|p90S6K|p90rsk	ribosomal protein S6 kinase polypeptide 1	protein-coding
376	chr9	121799077	121799576	+	0	NA	intron (NM_028384, intron 14 of 15)	intron (NM_028384, intron 14 of 15)	-6819	NM_029095	74770	Mm.44195	NM_029095	ENSMUSG00000032523	Hhatl	1110011D13Rik|Gup1|Mg56	hedgehog acyltransferase-like	protein-coding
912	chr17	83215718	83216217	+	0	NA	exon (NM_134117, exon 1 of 7)	exon (NM_134117, exon 1 of 7)	684	NM_134117	106522	Mm.311974	NM_134117	ENSMUSG00000024247	Pkdcc	AI115348|AW548124|Adtk1|ESTM17|MAd1|Sgk493|Vlk|X83346	protein kinase domain containing, cytoplasmic	protein-coding
1432	chr11	69765475	69766448	+	0	NA	promoter-TSS (NM_029348)	promoter-TSS (NM_029348)	49	NM_029348	75580	Mm.426361	NM_029348	ENSMUSG00000018750	Zbtb4	2310026P19Rik|9230111I22Rik|mKIAA1538	zinc finger and BTB domain containing 4	protein-coding
785	chr8	120668129	120668628	+	0	NA	promoter-TSS (NM_001308449)	promoter-TSS (NM_001308449)	58	NM_001293559	12857	Mm.386758	NM_009941	ENSMUSG00000031818	Cox4i1	AL024441|COX|COX IV-1|COXIV|Cox4|Cox4a|IV-1	cytochrome c oxidase subunit 4I1	protein-coding
1930	chr4	148804095	148804594	+	0	NA	promoter-TSS (NM_001159344)	promoter-TSS (NM_001159344)	-48	NM_001159344	69743	Mm.233879	NM_027195	ENSMUSG00000028977	Casz1	2410019P08Rik|AV096627|BC040081|Cst|D4Ertd432e	castor zinc finger 1	protein-coding
599	chr10	125966014	125966513	+	0	NA	promoter-TSS (NM_177152)	promoter-TSS (NM_177152)	44	NM_177152	320398	Mm.275586	NM_177152	ENSMUSG00000020105	Lrig3	9030421L11Rik|9130004I02Rik|9430095K15Rik|mKIAA3016	leucine-rich repeats and immunoglobulin-like domains 3	protein-coding
1393	chr19	27768400	27768899	+	0	NA	exon (NM_011265, exon 17 of 17)	exon (NM_011265, exon 17 of 17)	241124	NM_001360358	19726	Mm.313321	NM_011265	ENSMUSG00000040929	Rfx3	C230093O12Rik|MRFX3	regulatory factor X, 3 (influences HLA class II expression)	protein-coding
1167	chr17	79052156	79052655	+	0	NA	intron (NM_001316729, intron 1 of 5)	CpG	499	NM_001316729	70536	Mm.293870	NM_027455	ENSMUSG00000024084	Qpct	5730422A13Rik	glutaminyl-peptide cyclotransferase (glutaminyl cyclase)	protein-coding
587	chr19	56334993	56335492	+	0	NA	exon (NM_008733, exon 35 of 42)	exon (NM_008733, exon 35 of 42)	47330	NM_146101	226243	Mm.25791	NM_146101	ENSMUSG00000025075	Habp2	AI035669|FSAP|HABP|HGFAL|PHBP	hyaluronic acid binding protein 2	protein-coding
609	chr16	85549817	85550316	+	0	NA	exon (NM_144853, exon 1 of 4)	exon (NM_144853, exon 1 of 4)	307	NM_144853	224405	Mm.213203	NM_144853	ENSMUSG00000041134	Cyyr1	-	cysteine and tyrosine-rich protein 1	protein-coding
1235	chr17	34895050	34895549	+	0	NA	exon (NM_198886, exon 2 of 2)	exon (NM_198886, exon 2 of 2)	740	NM_198886	193736	Mm.161119	NM_198886	ENSMUSG00000049823	Zbtb12	BC020447|Bat-9|Bat9|G10|NG35	zinc finger and BTB domain containing 12	protein-coding
298	chr3	32708892	32709391	+	0	NA	intron (NM_019673, intron 1 of 13)	CpG	595	NM_019673	56456	Mm.41077	NM_019673	ENSMUSG00000027671	Actl6a	2810432C06Rik|AI851094|ARP4|Actl6|Baf53a|C79802	actin-like 6A	protein-coding
95	chr14	121035132	121035631	+	0	NA	promoter-TSS (NM_134082)	promoter-TSS (NM_134082)	-193	NM_134082	223254	Mm.223980	NM_134082	ENSMUSG00000025555	Farp1	AW228844|BC030329|Cdep	FERM, RhoGEF (Arhgef) and pleckstrin domain protein 1 (chondrocyte-derived)	protein-coding
923	chr6	137735033	137735532	+	0	NA	5' UTR (NM_011499, exon 1 of 10)	5' UTR (NM_011499, exon 1 of 10)	200	NM_011499	20901	Mm.22584	NM_011499	ENSMUSG00000030224	Strap	AW557906|C78091|C79202|Unrip	serine/threonine kinase receptor associated protein	protein-coding
243	chr10	117148170	117148669	+	0	NA	promoter-TSS (NM_177798)	promoter-TSS (NM_177798)	55	NM_177798	327826	Mm.135965	NM_177798	ENSMUSG00000020170	Frs2	4732458E18|C330018A15Rik|Frs2alpha|SNT1	fibroblast growth factor receptor substrate 2	protein-coding
2051	chr7	141064216	141064715	+	0	NA	exon (NM_177897, exon 4 of 20)	exon (NM_177897, exon 4 of 20)	3487	NM_177897	330671	Mm.133741	NM_177897	ENSMUSG00000055629	B4galnt4	Gm1095|NGalNAc-T1|beta4GalNAcT4	beta-1,4-N-acetyl-galactosaminyl transferase 4	protein-coding
2682	chr16	20620725	20621224	+	0	NA	intron (NM_028420, intron 1 of 1)	CpG	304	NM_028420	73047	Mm.425977	NM_028420	ENSMUSG00000051146	Camk2n2	2900075A18Rik	calcium/calmodulin-dependent protein kinase II inhibitor 2	protein-coding
148	chr17	47299461	47299960	+	0	NA	intron (NM_172622, intron 2 of 16)	intron (NM_172622, intron 2 of 16)	-69177	NM_001146211	64657	Mm.216250	NM_183086	ENSMUSG00000034729	Mrps10	1110038B19Rik|AW743084|Rpms10	mitochondrial ribosomal protein S10	protein-coding
753	chr9	107612563	107613062	+	0	NA	Intergenic	CpG	-3571	NM_001291539	20347	Mm.4083	NM_009153	ENSMUSG00000057969	Sema3b	SemA|Semaa|sema5|semaV	sema domain, immunoglobulin domain (Ig), short basic domain, secreted, (semaphorin) 3B	protein-coding
1343	chr19	3336078	3336577	+	0	NA	intron (NM_013495, intron 1 of 18)	intron (NM_013495, intron 1 of 18)	13026	NM_013495	12894	Mm.18522	NM_013495	ENSMUSG00000024900	Cpt1a	C730027G07|CPTI|Cpt1	carnitine palmitoyltransferase 1a, liver	protein-coding
2489	chr12	75818414	75818913	+	0	NA	intron (NM_001005510, intron 1 of 115)	CpG	345	NM_001005510	319565	Mm.26652	NM_001005510	ENSMUSG00000063450	Syne2	6820443O06Rik|AW546258|Cpfl8|D12Ertd777e|KASH2|NUA|Nesp2g|dice|mKIAA1011	spectrin repeat containing, nuclear envelope 2	protein-coding
2655	chr11	64436063	64436562	+	0	NA	non-coding (NR_028445, exon 1 of 1)	non-coding (NR_028445, exon 1 of 1)	362	NR_028445	654805	Mm.436132	NR_028445		F930015N05Rik	-	RIKEN cDNA F930015N05 gene	ncRNA
2404	chr5	117115967	117116466	+	0	NA	promoter-TSS (NM_001122666)	promoter-TSS (NM_001122666)	-223	NM_178622	71954	Mm.34456	NM_178622	ENSMUSG00000066900	Suds3	2400003N08Rik|2410008L21Rik|AU067672|mSds3	suppressor of defective silencing 3 homolog (S. cerevisiae)	protein-coding
726	chr8	11735617	11736116	+	0	NA	intron (NM_001113517, intron 1 of 18)	intron (NM_001113517, intron 1 of 18)	7761	NM_001113517	54126	Mm.244068	NM_017402	ENSMUSG00000031511	Arhgef7	Cool|PIX|Pak3bp|betaPix|betaPix-b|betaPix-c|cool-1|mKIAA0142|p85Cool1|p85SPR	Rho guanine nucleotide exchange factor (GEF7)	protein-coding
2509	chr1	130462321	130462820	+	0	NA	exon (NM_010016, exon 1 of 10)	exon (NM_010016, exon 1 of 10)	174	NM_010016	13136	Mm.101591	NM_010016	ENSMUSG00000026399	Cd55	Daf|Daf-GPI|Daf1|GPI-DAF	CD55 molecule, decay accelerating factor for complement	protein-coding
2955	chr8	70510009	70510508	+	0	NA	promoter-TSS (NM_001348229)	promoter-TSS (NM_001348229)	159	NM_001348228	22186	Mm.297372	NM_019883	ENSMUSG00000090137	Uba52	Cep52|D8Ertd21e|Gm1863|Rps27a|Ubb|Ubc	ubiquitin A-52 residue ribosomal protein fusion product 1	protein-coding
2703	chr12	111758432	111758931	+	0	NA	promoter-TSS (NM_001361610)	promoter-TSS (NM_001361610)	-168	NM_001361612	16593	Mm.278357	NM_008450	ENSMUSG00000021288	Klc1	AI874768|Kns2	kinesin light chain 1	protein-coding
2171	chr16	18343661	18344160	+	0	NA	promoter-TSS (NM_001359109)	promoter-TSS (NM_001359109)	0	NM_001359109	27883	Mm.265990	NM_138583	ENSMUSG00000013539	Tango2	D16H22S680E|T10	transport and golgi organization 2	protein-coding
2611	chr11	113649511	113650010	+	0	NA	exon (NM_013581, exon 1 of 14)	exon (NM_013581, exon 1 of 14)	231	NM_013581	16834	Mm.261620	NM_013581	ENSMUSG00000018661	Cog1	6030445I15|Ldlb|mKIAA1381	component of oligomeric golgi complex 1	protein-coding
106	chr6	30047916	30048415	+	0	NA	intron (NM_001164230, intron 1 of 11)	CpG	177	NM_001164227	18181	Mm.259258	NM_010938	ENSMUSG00000058440	Nrf1	C87038|D6Ertd415e	nuclear respiratory factor 1	protein-coding
157	chr5	121848741	121849240	+	0	NA	promoter-TSS (NM_001359950)	promoter-TSS (NM_001359950)	-7	NM_175474	231717	Mm.12654	NM_175474	ENSMUSG00000044134	Pheta1	A230106M15Rik|AU017694|Fam109a|IPIP27A|Ses1	PH domain containing endocytic trafficking adaptor 1	protein-coding
964	chr14	18331730	18332229	+	0	NA	promoter-TSS (NM_009455)	promoter-TSS (NM_009455)	-135	NM_009455	22194	Mm.4429	NM_009455	ENSMUSG00000021774	Ube2e1	UbcM3|Ubce5|ubcM2	ubiquitin-conjugating enzyme E2E 1	protein-coding
2009	chr2	104816238	104816737	+	0	NA	intron (NM_001123327, intron 1 of 11)	CpG	209	NM_001123327	99003	Mm.274314	NM_001123327	ENSMUSG00000074994	Qser1	4732486I23Rik|AI502974	glutamine and serine rich 1	protein-coding
65	chr12	3806132	3806631	+	0	NA	promoter-TSS (NM_007872)	promoter-TSS (NM_007872)	-599	NM_007872	13435	Mm.5001	NM_007872	ENSMUSG00000020661	Dnmt3a	MmuIIIA	DNA methyltransferase 3A	protein-coding
1909	chr6	128355738	128356237	+	0	NA	promoter-TSS (NM_011657)	promoter-TSS (NM_011657)	-136	NM_011657	22158	Mm.291783	NM_011657	ENSMUSG00000001521	Tulp3	2310022L06Rik|AI316887	tubby-like protein 3	protein-coding
935	chr2	166675792	166676291	+	0	NA	intron (NM_177782, intron 1 of 39)	intron (NM_177782, intron 1 of 39)	37791	NM_177782	277360	Mm.34420	NM_177782	ENSMUSG00000039621	Prex1	G630042G04|P-REX1|Setd6	phosphatidylinositol-3,4,5-trisphosphate-dependent Rac exchange factor 1	protein-coding
203	chr5	121853617	121854116	+	0	NA	3' UTR (NM_001359950, exon 3 of 3)	3' UTR (NM_001359950, exon 3 of 3)	4869	NM_001359949	231717	Mm.12654	NM_175474	ENSMUSG00000044134	Pheta1	A230106M15Rik|AU017694|Fam109a|IPIP27A|Ses1	PH domain containing endocytic trafficking adaptor 1	protein-coding
2627	chr3	87767701	87768200	+	0	NA	intron (NM_028460, intron 1 of 24)	intron (NM_028460, intron 1 of 24)	1003	NM_001289600	73182	Mm.158962	NM_028460	ENSMUSG00000028073	Pear1	3110045G13Rik|Jedi-1|Megf12	platelet endothelial aggregation receptor 1	protein-coding
1213	chr8	23208160	23208659	+	0	NA	promoter-TSS (NM_018743)	promoter-TSS (NM_018743)	44	NM_018743	102247	Mm.200898	NM_018743	ENSMUSG00000031545	Gpat4	AU041707|AW545732|Agpat6|Tsarg7	glycerol-3-phosphate acyltransferase 4	protein-coding
1093	chr1	86046148	86046647	+	0	NA	exon (NM_001144993, exon 1 of 3)	exon (NM_001144993, exon 1 of 3)	534	NM_001144992	72792	Mm.54981	NM_001144992	ENSMUSG00000026227	2810459M11Rik	-	RIKEN cDNA 2810459M11 gene	protein-coding
81	chr4	141861493	141861992	+	0	NA	intron (NM_025994, intron 2 of 3)	intron (NM_025994, intron 2 of 3)	13178	NM_025994	27984	Mm.395598	NM_025994	ENSMUSG00000040659	Efhd2	2600015J22Rik|AA408606|D4Wsu27e	EF hand domain containing 2	protein-coding
1023	chr9	110624416	110624915	+	0	NA	promoter-TSS (NM_026012)	promoter-TSS (NM_026012)	-272	NM_026012	67169	Mm.46680	NM_026012	ENSMUSG00000032491	Nradd	2610311B09Rik|BB104149|NRDD|NRH2|PLAIDD	neurotrophin receptor associated death domain	protein-coding
2742	chr8	124021188	124021687	+	0	NA	promoter-TSS (NM_133966)	promoter-TSS (NM_133966)	-40	NM_133966	102162	Mm.291777	NM_133966	ENSMUSG00000038697	Taf5l	1110005N04Rik|AI849020	TATA-box binding protein associated factor 5 like	protein-coding
2473	chr1	152766196	152766695	+	0	NA	promoter-TSS (NM_001346117)	promoter-TSS (NM_001346117)	-97	NM_026369	67771	Mm.288974	NM_026369	ENSMUSG00000008475	Arpc5	5830443F10Rik|p16-Arc	actin related protein 2/3 complex, subunit 5	protein-coding
2084	chr3	37419025	37419524	+	0	NA	promoter-TSS (NM_001163511)	promoter-TSS (NM_001163511)	322	NM_001291044	229228	Mm.436967	NM_153561	ENSMUSG00000050174	Nudt6	Asfgf2b	nudix (nucleoside diphosphate linked moiety X)-type motif 6	protein-coding
1300	chr8	110645187	110645686	+	0	NA	intron (NR_151675, intron 9 of 17)	L1MB8|LINE|L1	26869	NR_151674	234729	Mm.274894	NM_146216	ENSMUSG00000010936	Vac14	AA959718|BC032215|D8Wsu151e|Tax1bp2|Trx|ingls	Vac14 homolog (S. cerevisiae)	protein-coding
1199	chr11	120348845	120349344	+	0	NA	promoter-TSS (NM_001313923)	promoter-TSS (NM_001313923)	416	NR_038126	66838	Mm.375010	NR_038126	ENSMUSG00000043644	0610009L18Rik	-	RIKEN cDNA 0610009L18 gene	ncRNA
86	chr11	51967340	51967839	+	0	NA	promoter-TSS (NM_029976)	promoter-TSS (NM_029976)	-42	NM_029976	52626	Mm.289456	NM_029976	ENSMUSG00000020392	Cdkn2aipnl	A430101B06Rik|AA409260|D11Ertd497e|MNCb-1520	CDKN2A interacting protein N-terminal like	protein-coding
624	chr10	128096567	128097066	+	0	NA	intron (NM_054078, intron 2 of 29)	CpG	4033	NM_054078	116848	Mm.252213	NM_054078	ENSMUSG00000040054	Baz2a	AA415431|C030005G16Rik|C78388|Tip5|Walp3|mKIAA0314	bromodomain adjacent to zinc finger domain, 2A	protein-coding
2598	chr2	158146050	158146549	+	0	NA	promoter-TSS (NM_009373)	promoter-TSS (NM_009373)	93	NM_009373	21817	Mm.330731	NM_009373	ENSMUSG00000037820	Tgm2	G[a]h|TG2|TGase2|tTG|tTGas	transglutaminase 2, C polypeptide	protein-coding
1158	chr15	38470431	38470930	+	0	NA	Intergenic	CpG	19867	NR_105916	102465574		NR_105916	ENSMUSG00000099110	Mir6951	Gm27765|mmu-mir-6951	microRNA 6951	ncRNA
2170	chr16	93308923	93309422	+	0	NA	Intergenic	Intergenic	44017	NR_040486	69857	Mm.81192	NR_040486	ENSMUSG00000100277	1810053B23Rik	1810008L18Rik|1810056K14Rik	RIKEN cDNA 1810053B23 gene	ncRNA
371	chr2	119675136	119675635	+	0	NA	intron (NM_030112, intron 1 of 17)	CpG	317	NM_030112	76246	Mm.33437	NM_030112	ENSMUSG00000027304	Rtf1	2900005O08Rik|6530416A09Rik|AI853581|AU043144|AW553985|Gtl7|cbp82	RTF1, Paf1/RNA polymerase II complex component	protein-coding
656	chr11	94677267	94677766	+	0	NA	promoter-TSS (NM_145828)	promoter-TSS (NM_145828)	-23	NM_145828	217119	Mm.100638	NM_145828	ENSMUSG00000020868	Xylt2	E030002B02Rik|XT-II|XT2|xylT-II	xylosyltransferase II	protein-coding
204	chr17	24208517	24209016	+	0	NA	exon (NM_010947, exon 1 of 6)	exon (NM_010947, exon 1 of 6)	621	NM_010947	18209	Mm.259542	NM_010947	ENSMUSG00000117406	Ntn3	Ntn2l	netrin 3	protein-coding
2335	chr19	29521821	29522320	+	0	NA	promoter-TSS (NM_001081319)	promoter-TSS (NM_001081319)	-83	NR_015567	77779	Mm.458738	NR_015567	ENSMUSG00000097855	A930007I19Rik	-	RIKEN cDNA A930007I19 gene	ncRNA
1041	chr2	118790565	118791064	+	0	NA	exon (NM_170593, exon 8 of 8)	exon (NM_170593, exon 8 of 8)	11095	NM_170593	214240	Mm.221499	NM_170593	ENSMUSG00000040035	Disp2	AI840597|B230210L08Rik|DispB|mKIAA1742	dispatched RND tramsporter family member 2	protein-coding
2921	chr10	4346773	4347272	+	0	NA	intron (NM_031185, intron 2 of 3)	intron (NM_031185, intron 2 of 3)	40453	NM_001359811	381990	Mm.262466	NM_001033466	ENSMUSG00000075327	Zbtb2	Gm1103	zinc finger and BTB domain containing 2	protein-coding
1990	chr9	21015770	21016269	+	0	NA	promoter-TSS (NM_010493)	promoter-TSS (NM_010493)	79	NM_010493	15894	Mm.435508	NM_010493	ENSMUSG00000037405	Icam1	CD54|Icam-1|Ly-47|MALA-2	intercellular adhesion molecule 1	protein-coding
435	chr16	45844212	45844711	+	0	NA	promoter-TSS (NM_001252442)	promoter-TSS (NM_001252442)	-83	NM_001252442	208177	Mm.211477	NM_153412	ENSMUSG00000033149	Phldb2	AV253284|C820004H04Rik|LL5b|LL5beta	pleckstrin homology like domain, family B, member 2	protein-coding
814	chr16	91011014	91011513	+	0	NA	promoter-TSS (NM_001045515)	promoter-TSS (NM_001045515)	14	NR_028368	67394	Mm.491293	NR_028368	ENSMUSG00000087354	4930404I05Rik	-	RIKEN cDNA 4930404I05 gene	ncRNA
2492	chr15	102247459	102247958	+	0	NA	intron (NM_011244, intron 3 of 9)	CpG	-1208	NM_001042727	19411	Mm.1273	NM_011244	ENSMUSG00000001288	Rarg	Nr1b3|RAR-gamma|RARD|RARgamma2	retinoic acid receptor, gamma	protein-coding
1482	chr8	47990302	47990801	+	0	NA	promoter-TSS (NM_133791)	promoter-TSS (NM_133791)	-7	NM_133791	52357	Mm.235074	NM_133791	ENSMUSG00000031563	Wwc2	5330431C14Rik|AU022508|C85457|D8Ertd594e	WW, C2 and coiled-coil domain containing 2	protein-coding
2109	chr15	76231950	76232449	+	0	NA	promoter-TSS (NM_001163542)	promoter-TSS (NM_001163542)	-821	NM_011117	18810	Mm.234912	NM_011117	ENSMUSG00000022565	Plec	AA591047|AU042537|EBS1|PCN|PLTN|Plec1	plectin	protein-coding
885	chr9	64066622	64067121	+	0	NA	Intergenic	Intergenic	-13890	NR_040743	76814	Mm.243771	NR_040743		Scarletltr	2600006L11Rik	Scarletltr, erythroid developmental long intergenic non-protein coding transcript	ncRNA
1412	chr13	94285274	94285773	+	0	NA	promoter-TSS (NM_029153)	promoter-TSS (NM_029153)	-242	NM_029153	107767	Mm.201455	NM_029153	ENSMUSG00000021687	Scamp1	4930505M11Rik|AI415563|AW122395	secretory carrier membrane protein 1	protein-coding
884	chr7	35118966	35119465	+	0	NA	promoter-TSS (NM_001287523)	promoter-TSS (NM_001287523)	-78	NM_001287521	12606	Mm.349667	NM_007678	ENSMUSG00000034957	Cebpa	C/ebpalpha|CBF-A|Cebp	CCAAT/enhancer binding protein (C/EBP), alpha	protein-coding
1709	chr15	100636706	100637205	+	0	NA	promoter-TSS (NR_104337)	promoter-TSS (NR_104337)	-15	NM_001033872	207818	Mm.26282	NM_174992	ENSMUSG00000053559	Smagp	-	small cell adhesion glycoprotein	protein-coding
339	chr11	121702212	121702711	+	0	NA	promoter-TSS (NM_144797)	promoter-TSS (NM_144797)	34	NM_144797	210029	Mm.153566	NM_144797	ENSMUSG00000039208	Metrnl	9430048M07Rik|BC019776	meteorin, glial cell differentiation regulator-like	protein-coding
228	chr8	110079475	110079974	+	0	NA	promoter-TSS (NM_175480)	promoter-TSS (NM_175480)	-10	NM_175480	234725	Mm.87487	NM_175480	ENSMUSG00000044676	Zfp612	B230354B21Rik	zinc finger protein 612	protein-coding
749	chr13	58129010	58129509	+	0	NA	promoter-TSS (NM_029872)	promoter-TSS (NM_029872)	-703	NM_029872	77134	Mm.490274	NM_029872	ENSMUSG00000007836	Hnrnpa0	1110055B05Rik|3010025E17Rik|Hnrpa0|hnRNP A0	heterogeneous nuclear ribonucleoprotein A0	protein-coding
268	chr13	73732968	73733467	+	0	NA	Intergenic	Intergenic	-30443	NM_001360694	20499	Mm.275800	NM_011390	ENSMUSG00000017756	Slc12a7	AA408796|D13Ertd261e|Kcc4	solute carrier family 12, member 7	protein-coding
829	chr2	118972731	118973230	+	0	NA	Intergenic	Intergenic	46483	NM_028117	72136	Mm.486238	NM_028117	ENSMUSG00000074916	Chst14	2600016L03Rik|D4ST-1|D4st1	carbohydrate sulfotransferase 14	protein-coding
2872	chr8	94870549	94871048	+	0	NA	intron (NM_053246, intron 2 of 8)	intron (NM_053246, intron 2 of 8)	5514	NM_053246	114255	Mm.203949	NM_053246	ENSMUSG00000040631	Dok4	-	docking protein 4	protein-coding
345	chr5	33442978	33443477	+	0	NA	Intergenic	CpG	-9137	NM_011320	672284		NM_011320	ENSMUSG00000029112	Nkx1-1	Nkx-1.1|Sax2	NK1 homeobox 1	protein-coding
596	chr5	30869434	30869933	+	0	NA	exon (NM_144525, exon 1 of 17)	exon (NM_144525, exon 1 of 17)	104	NM_144525	68796	Mm.205169	NM_144525	ENSMUSG00000038828	Tmem214	1110039B18Rik|4921530J21Rik|AI841294|AU018742|C76280	transmembrane protein 214	protein-coding
1297	chr10	122300146	122300645	+	0	NA	Intergenic	Intergenic	-148104	NM_016847	54140	Mm.4351	NM_016847	ENSMUSG00000020123	Avpr1a	AVPR|Avpr1|V1a|V1aR	arginine vasopressin receptor 1A	protein-coding
2090	chr15	79687701	79688200	+	0	NA	promoter-TSS (NM_028792)	promoter-TSS (NM_028792)	-78	NM_028792	74158	Mm.323393	NM_028792	ENSMUSG00000022426	Josd1	1300006C06Rik|mKIAA0063	Josephin domain containing 1	protein-coding
1521	chr18	38600795	38601294	+	0	NA	intron (NM_011898, intron 1 of 1)	CpG	303	NM_011898	24066	Mm.42038	NM_011898	ENSMUSG00000024427	Spry4	A030006O18Rik|sprouty4	sprouty RTK signaling antagonist 4	protein-coding
1862	chr11	5444762	5445261	+	0	NA	promoter-TSS (NM_001080924)	promoter-TSS (NM_001080924)	-164	NM_001080924	407821	Mm.216313	NM_001080924	ENSMUSG00000041961	Znrf3	Gm1167	zinc and ring finger 3	protein-coding
2352	chr10	61648300	61648799	+	0	NA	promoter-TSS (NM_026438)	promoter-TSS (NM_026438)	-72	NM_026438	67895	Mm.28897	NM_026438	ENSMUSG00000020089	Ppa1	2010317E03Rik|Pyp	pyrophosphatase (inorganic) 1	protein-coding
613	chr18	35118805	35119304	+	0	NA	intron (NM_009818, intron 1 of 17)	CpG	142	NM_009818	12385	Mm.18962	NM_009818	ENSMUSG00000037815	Ctnna1	2010010M04Rik|AA517462|AI988031|Catna1	catenin (cadherin associated protein), alpha 1	protein-coding
1082	chr13	21180138	21180637	+	0	NA	5' UTR (NM_009054, exon 1 of 8)	5' UTR (NM_009054, exon 1 of 8)	456	NM_009054	19720	Mm.314056	NM_009054	ENSMUSG00000021326	Trim27	AW538890|Gm19403|Rfp	tripartite motif-containing 27	protein-coding
1066	chr9	55208978	55209477	+	0	NA	intron (NM_028049, intron 1 of 6)	CpG	292	NM_028049	71999	Mm.276429	NM_028049	ENSMUSG00000032309	Fbxo22	0610033L19Rik|1600016C16Rik	F-box protein 22	protein-coding
121	chr1	36368969	36369468	+	0	NA	promoter-TSS (NM_001310513)	promoter-TSS (NM_001310513)	-37	NM_001310513	226976	Mm.24734	NM_172652	ENSMUSG00000010453	Kansl3	4632411B12Rik|4932435K23|AI431067|AI647574|C85723|Kiaa1310|mKIAA1310	KAT8 regulatory NSL complex subunit 3	protein-coding
952	chr12	51690877	51691376	+	0	NA	5' UTR (NM_001329699, exon 1 of 6)	5' UTR (NM_001329699, exon 1 of 6)	160	NM_001329698	11782	Mm.386749	NM_021710	ENSMUSG00000020955	Ap4s1	AI314282	adaptor-related protein complex AP-4, sigma 1	protein-coding
2691	chr11	117986514	117987013	+	0	NA	promoter-TSS (NM_133757)	promoter-TSS (NM_133757)	-94	NM_133757	74451	Mm.28864	NM_133757	ENSMUSG00000017715	Pgs1	2610019F11Rik|4933424M23Rik|SAF	phosphatidylglycerophosphate synthase 1	protein-coding
1071	chr15	89373684	89374183	+	0	NA	promoter-TSS (NM_001111288)	promoter-TSS (NM_001111288)	-42	NM_001111288	100126824	Mm.287977	NM_001111288	ENSMUSG00000091780	Sco2	-	SCO2 cytochrome c oxidase assembly protein	protein-coding
494	chr10	80546406	80546905	+	0	NA	intron (NM_025852, intron 4 of 14)	intron (NM_025852, intron 4 of 14)	-7531	NM_026094	67331	Mm.52511	NM_026094	ENSMUSG00000003341	Atp8b3	1700042F02Rik|1700056N23Rik|ATPIK|SAPLT	ATPase, class I, type 8B, member 3	protein-coding
487	chr2	32362762	32363261	+	0	NA	promoter-TSS (NM_001252538)	promoter-TSS (NM_001252538)	1	NM_001252536	68379	Mm.170508	NM_028412	ENSMUSG00000039205	Ciz1	0610038H21Rik|2900056O04Rik|LSFR1|ZNF356	CDKN1A interacting zinc finger protein 1	protein-coding
3058	chr9	110407866	110408365	+	0	NA	promoter-TSS (NM_001081043)	promoter-TSS (NM_001081043)	95	NM_001081043	104831	Mm.335477	NM_001081043	ENSMUSG00000036057	Ptpn23	AI462446|PTP-TD14	protein tyrosine phosphatase, non-receptor type 23	protein-coding
1956	chr1	92944795	92945294	+	0	NA	exon (NM_011796, exon 9 of 12)	exon (NM_011796, exon 9 of 12)	5546	NR_015525	100037260	Mm.442236	NR_015525	ENSMUSG00000100632	9430060I03Rik	-	RIKEN cDNA 9430060I03 gene	ncRNA
2778	chr2	59612121	59612620	+	0	NA	intron (NM_198294, intron 1 of 26)	CpG	328	NM_198294	66860	Mm.27917	NM_198294	ENSMUSG00000035168	Tanc1	1200003E16Rik|Tanc|mKIAA1728	tetratricopeptide repeat, ankyrin repeat and coiled-coil containing 1	protein-coding
2235	chr1	55362933	55363432	+	0	NA	promoter-TSS (NM_001113367)	promoter-TSS (NM_001113367)	-454	NM_001113367	75388	Mm.483408	NM_029267	ENSMUSG00000025977	Boll	4930554P13Rik|4930597B14Rik	boule homolog, RNA binding protein	protein-coding
238	chr10	128743699	128744198	+	0	NA	5' UTR (NM_001358746, exon 3 of 26)	5' UTR (NM_001358746, exon 3 of 26)	128	NM_016811	13139	Mm.291235	NM_016811	ENSMUSG00000025357	Dgka	80kDa|AW146112|Dagk1	diacylglycerol kinase, alpha	protein-coding
873	chr4	115784729	115785228	+	0	NA	promoter-TSS (NM_001369233)	promoter-TSS (NM_001369233)	-28	NM_001369233	230649	Mm.109600	NM_181040	ENSMUSG00000028710	Atpaf1	6330547J17Rik|AI593252|ATP11|ATP11p	ATP synthase mitochondrial F1 complex assembly factor 1	protein-coding
3081	chr14	21500734	21501233	+	0	NA	intron (NM_017479, intron 1 of 16)	CpG	1198	NM_017479	54169	Mm.248967	NM_017479	ENSMUSG00000021767	Kat6b	AI507552|B130044K16Rik|MYST-4|Morf|Myst4|mKIAA0383|qkf|querkopf	K(lysine) acetyltransferase 6B	protein-coding
253	chr6	86396687	86397186	+	0	NA	intron (NM_025823, intron 1 of 5)	CpG	214	NM_001355687	66881	Mm.30849	NM_025823	ENSMUSG00000029998	Pcyox1	1200015P13Rik|AI115532|AI448340|PCL1|Pcly	prenylcysteine oxidase 1	protein-coding
3099	chr13	24280719	24281218	+	0	NA	promoter-TSS (NM_001311122)	promoter-TSS (NM_001311122)	-178	NM_026825	68732	Mm.211047	NM_026825	ENSMUSG00000021338	Carmil1	1110037D04Rik|AI425970|CARMIL|CARML1|D130057M20|Lrrc16|Lrrc16a	capping protein regulator and myosin 1 linker 1	protein-coding
448	chr11	70687580	70688079	+	0	NA	promoter-TSS (NM_001364103)	promoter-TSS (NM_001364103)	276	NM_001190376	216874	Mm.473726	NM_178116	ENSMUSG00000040712	Camta2	Kiaa0909-hp|mKIAA0909	calmodulin binding transcription activator 2	protein-coding
2631	chr2	132869647	132870146	+	0	NA	exon (NM_177303, exon 5 of 5)	exon (NM_177303, exon 5 of 5)	10966	NM_177303	320974	Mm.357342	NM_177303	ENSMUSG00000043110	Lrrn4	B430119L13Rik|Nlrr4	leucine rich repeat neuronal 4	protein-coding
2278	chr17	28232365	28232864	+	0	NA	promoter-TSS (NM_011145)	promoter-TSS (NM_011145)	-140	NM_011145	19015	Mm.328914	NM_011145	ENSMUSG00000002250	Ppard	NUC-1|NUC1|Nr1c2|PPAR-beta|PPAR-delta|PPAR[b]|PPARdelta|Pparb|Pparb/d	peroxisome proliferator activator receptor delta	protein-coding
2427	chr12	54795087	54795586	+	0	NA	intron (NM_026998, intron 2 of 13)	CpG	326	NM_026998	72183	Mm.28240	NM_026998	ENSMUSG00000005656	Snx6	2010006G21Rik|2610032J07Rik|2810425K19Rik|AU018928|C85963	sorting nexin 6	protein-coding
63	chr10	80341319	80341818	+	0	NA	intron (NR_104340, intron 11 of 11)	CpG	6880	NM_001285435	66548	Mm.71891	NM_025629	ENSMUSG00000043822	Adamtsl5	2010109H09Rik|Thsd6	ADAMTS-like 5	protein-coding
1637	chr15	88875654	88876153	+	0	NA	Intergenic	Intergenic	13709	NM_145478	223775	Mm.400129	NM_145478	ENSMUSG00000035828	Pim3	BC026639|Kid1	proviral integration site 3	protein-coding
179	chr15	74720892	74721391	+	0	NA	promoter-TSS (NM_198607)	promoter-TSS (NM_198607)	-93	NM_198607	223626	Mm.268603	NM_198607	ENSMUSG00000056665	Them6	4930572J05Rik	thioesterase superfamily member 6	protein-coding
1532	chr13	17803436	17803935	+	0	NA	exon (NM_027118, exon 1 of 14)	exon (NM_027118, exon 1 of 14)	1412	NM_001081058	69562	Mm.193924	NM_027118	ENSMUSG00000041297	Cdk13	2310015O17Rik|Cdc2l5	cyclin-dependent kinase 13	protein-coding
1105	chr15	79109302	79109801	+	0	NA	intron (NM_177461, intron 1 of 15)	CpG	568	NM_177461	27008	Mm.196480	NM_177461	ENSMUSG00000033039	Micall1	AI448246|D15Mit260|D15N2e|EST573322|EST820961|MIRab13|mKIAA1668	microtubule associated monooxygenase, calponin and LIM domain containing -like 1	protein-coding
713	chr4	120951592	120952091	+	0	NA	promoter-TSS (NM_001005788)	promoter-TSS (NM_001005788)	-140	NM_001005788	381549	Mm.331840	NM_001005788	ENSMUSG00000064141	Zfp69	Gm1029|Krab2|Zfp63	zinc finger protein 69	protein-coding
1334	chr9	45954724	45955223	+	0	NA	non-coding (NR_152206, exon 1 of 1)	non-coding (NR_152206, exon 1 of 1)	276	NM_001289668	214597	Mm.379345	NM_172257	ENSMUSG00000034908	Sidt2	B930096O19|BC023957|CGI-40	SID1 transmembrane family, member 2	protein-coding
2499	chr17	87636751	87637250	+	0	NA	intron (NM_008532, intron 2 of 9)	CpG-6684	1021	NM_008532	17075	Mm.4259	NM_008532	ENSMUSG00000045394	Epcam	CD326|EGP|EGP-2|Egp314|Ep-CAM|EpCAM1|GA733-2|Ly74|TROP1|Tacsd1|Tacstd1|gp40	epithelial cell adhesion molecule	protein-coding
2805	chr8	87959874	87960373	+	0	NA	promoter-TSS (NM_033327)	promoter-TSS (NM_033327)	-528	NM_033327	94187	Mm.23452	NM_033327	ENSMUSG00000045333	Zfp423	Ebfaz|Roaz|Zfp104|Znf423|ataxia1|mKIAA0760|nur12	zinc finger protein 423	protein-coding
2096	chr8	11758026	11758525	+	0	NA	promoter-TSS (NM_017402)	promoter-TSS (NM_017402)	-55	NM_017402	54126	Mm.244068	NM_017402	ENSMUSG00000031511	Arhgef7	Cool|PIX|Pak3bp|betaPix|betaPix-b|betaPix-c|cool-1|mKIAA0142|p85Cool1|p85SPR	Rho guanine nucleotide exchange factor (GEF7)	protein-coding
1784	chr1	105356560	105357059	+	0	NA	promoter-TSS (NM_001160368)	promoter-TSS (NM_001160368)	-99	NM_001160368	320311	Mm.389162	NM_178779	ENSMUSG00000047496	Rnf152	A930029B02Rik	ring finger protein 152	protein-coding
2839	chr3	135423221	135423720	+	0	NA	promoter-TSS (NM_025902)	promoter-TSS (NM_025902)	-37	NM_025902	67006	Mm.269993	NM_025902	ENSMUSG00000028165	Cisd2	1500009M05Rik|1500026J14Rik|1500031D15Rik|AI848398|B630006A20Rik|Miner1|Naf-1|Noxp70|Zcd2	CDGSH iron sulfur domain 2	protein-coding
938	chr1	74950960	74951459	+	0	NA	exon (NM_010544, exon 1 of 3)	exon (NM_010544, exon 1 of 3)	463	NM_001313683	16147	Mm.439736	NM_010544	ENSMUSG00000006538	Ihh	HHG-2	Indian hedgehog	protein-coding
2149	chr8	119447077	119447576	+	0	NA	intron (NM_054095, intron 1 of 12)	CpG	607	NM_054095	117148	Mm.356184	NM_054095	ENSMUSG00000031837	Necab2	Efcbp2	N-terminal EF-hand calcium binding protein 2	protein-coding
1679	chr3	88502738	88503237	+	0	NA	exon (NM_001111102, exon 1 of 10)	exon (NM_001111102, exon 1 of 10)	365	NM_001111102	16905	Mm.243014	NM_019390	ENSMUSG00000028063	Lmna	Dhe	lamin A	protein-coding
1830	chr3	69004824	69005323	+	0	NA	promoter-TSS (NM_026641)	promoter-TSS (NM_026641)	335	NM_133786	70099	Mm.206841	NM_133786	ENSMUSG00000034349	Smc4	2500002A22Rik|C79747|SMC-4|Smc4l1	structural maintenance of chromosomes 4	protein-coding
1620	chr9	77544717	77545216	+	0	NA	promoter-TSS (NM_001146048)	promoter-TSS (NM_001146048)	-114	NM_001146048	214345	Mm.28534	NM_172528	ENSMUSG00000032352	Lrrc1	A430093J20Rik|AU016091|D030059I21|mKIAA4018	leucine rich repeat containing 1	protein-coding
2241	chr17	34899583	34900082	+	0	NA	exon (NM_001286575, exon 4 of 28)	exon (NM_001286575, exon 4 of 28)	862	NM_145830	110147	Mm.35345	NM_145830	ENSMUSG00000013787	Ehmt2	Bat8|D17Ertd710e|G9a|KMT1C|NG36	euchromatic histone lysine N-methyltransferase 2	protein-coding
3060	chr7	127666067	127666566	+	0	NA	3' UTR (NM_001347652, exon 6 of 6)	3' UTR (NM_001347652, exon 6 of 6)	-42171	NR_030428	791073		NR_030428	ENSMUSG00000076454	Mir762	Mirn762|mir-762|mmu-mir-762	microRNA 762	ncRNA
1262	chr2	118677016	118677515	+	0	NA	promoter-TSS (NM_001145854)	promoter-TSS (NM_001145854)	19	NM_001145854	214230	Mm.241857	NM_001033254	ENSMUSG00000074923	Pak6	4732456M09	p21 (RAC1) activated kinase 6	protein-coding
1290	chr5	34549604	34550103	+	0	NA	intron (NM_001145859, intron 1 of 12)	intron (NM_001145859, intron 1 of 12)	277	NM_001145859	24055	Mm.5012	NM_011893	ENSMUSG00000054520	Sh3bp2	3BP2	SH3-domain binding protein 2	protein-coding
1527	chr11	97629663	97630162	+	0	NA	promoter-TSS (NM_175332)	promoter-TSS (NM_175332)	-196	NM_175332	103551	Mm.24506	NM_175332	ENSMUSG00000043439	Epop	AA409164|AI413509|AW539173|E13|E130012A19Rik|esPRC2p48	elongin BC and polycomb repressive complex 2 associated protein	protein-coding
2162	chr5	66620041	66620540	+	0	NA	Intergenic	CpG	-1473	NM_001310626	11787	Mm.5159	NM_009686	ENSMUSG00000029207	Apbb2	2310007D03Rik|FE65L1|Rirl1|TR2L|Zfra	amyloid beta (A4) precursor protein-binding, family B, member 2	protein-coding
1132	chr2	32259845	32260344	+	0	NA	promoter-TSS (NM_011675)	promoter-TSS (NM_011675)	11	NM_011675	22245	Mm.425076	NM_011675	ENSMUSG00000002550	Uck1	URK1|Umpk	uridine-cytidine kinase 1	protein-coding
2370	chr2	173761588	173762087	+	0	NA	intron (NM_019806, intron 1 of 5)	intron (NM_019806, intron 1 of 5)	24266	NM_019806	56491	Mm.260456	NM_019806	ENSMUSG00000054455	Vapb	AI225786|AI840687|AI848259|D2Abb2e|R75548|VAP33b|Vamp33b	vesicle-associated membrane protein, associated protein B and C	protein-coding
929	chr2	125731655	125732154	+	0	NA	Intergenic	Intergenic	-7756	NM_199022	271849	Mm.425101	NM_199022	ENSMUSG00000035109	Shc4	6230417E10Rik|9930029B02Rik|Gm685|RaLP	SHC (Src homology 2 domain containing) family, member 4	protein-coding
2554	chr10	127165670	127166169	+	0	NA	promoter-TSS (NM_001244618)	promoter-TSS (NM_001244618)	88	NM_001358578	14421	Mm.386762	NM_008080	ENSMUSG00000006731	B4galnt1	4933429D13Rik|Gal-NAc-T|GalNAc-T|GalNAcT|Galgt1|Ggm-2|Ggm2	beta-1,4-N-acetyl-galactosaminyl transferase 1	protein-coding
1925	chr3	69126978	69127477	+	0	NA	promoter-TSS (NM_008467)	promoter-TSS (NM_008467)	-135	NM_008467	16649	Mm.30601	NM_008467	ENSMUSG00000027782	Kpna4	1110058D08Rik|IPOA3	karyopherin (importin) alpha 4	protein-coding
2916	chr3	14886084	14886583	+	0	NA	promoter-TSS (NM_009801)	promoter-TSS (NM_009801)	45	NM_009801	12349	Mm.1186	NM_009801	ENSMUSG00000027562	Car2	AI131712|CAII|Ca2|Car-2|Ltw-5|Lvtw-5	carbonic anhydrase 2	protein-coding
2574	chr4	136213557	136214056	+	0	NA	intron (NM_001008232, intron 1 of 24)	intron (NM_001008232, intron 1 of 24)	7441	NM_001355698	230837	Mm.77788	NM_001008232	ENSMUSG00000036995	Asap3	9430088F20Rik|Ddefl1|Gm140|UPLC1	ArfGAP with SH3 domain, ankyrin repeat and PH domain 3	protein-coding
3126	chr2	74698348	74698847	+	0	NA	exon (NM_013555, exon 1 of 2)	exon (NM_013555, exon 1 of 2)	834	NM_013555	15438	Mm.26544	NM_013555	ENSMUSG00000043342	Hoxd9	Hox-4.4|Hox-5.2	homeobox D9	protein-coding
547	chr5	50058857	50059356	+	0	NA	promoter-TSS (NM_133911)	promoter-TSS (NM_133911)	-110	NM_133911	70693	Mm.272974	NM_133911	ENSMUSG00000029090	Adgra3	3830613O22Rik|AU044632|Gpr125|Tem5-like	adhesion G protein-coupled receptor A3	protein-coding
631	chr4	150402525	150403024	+	0	NA	intron (NM_001085492, intron 1 of 22)	intron (NM_001085492, intron 1 of 22)	120858	NM_001085492	68703	Mm.291274	NM_001085492	ENSMUSG00000039852	Rere	1110033A15Rik|AI414665|ARG|ARP|ATN1L|AW742570|Atr2|DNB1|eye<m03Jus>|eyes3|mKIAA0458	arginine glutamic acid dipeptide (RE) repeats	protein-coding
1616	chrX	20425690	20426189	+	0	NA	intron (NM_001289684, intron 1 of 13)	CpG	251	NM_001289684	382207	Mm.281517	NM_199317	ENSMUSG00000037315	Jade3	5730598B06|AI851988|AW544806|Phf16|mKIAA0215	jade family PHD finger 3	protein-coding
1583	chr3	157567450	157567949	+	0	NA	exon (NM_001359745, exon 1 of 4)	exon (NM_001359745, exon 1 of 4)	807	NM_011196	19218	Mm.30424	NM_011196	ENSMUSG00000040016	Ptger3	EP3|Pgerep3|Ptgerep3	prostaglandin E receptor 3 (subtype EP3)	protein-coding
1544	chr2	131178844	131179343	+	0	NA	exon (NM_007682, exon 1 of 1)	exon (NM_007682, exon 1 of 1)	974	NM_007682	12616	Mm.440169	NM_007682	ENSMUSG00000068267	Cenpb	CENP-B	centromere protein B	protein-coding
1538	chr9	63998107	63998606	+	0	NA	intron (NM_008542, intron 3 of 3)	intron (NM_008542, intron 3 of 3)	23703	NM_008542	17130	Mm.325757	NM_008542	ENSMUSG00000036867	Smad6	Madh6|b2b390Clo	SMAD family member 6	protein-coding
396	chr17	32113485	32113984	+	0	NA	Intergenic	CpG	-22311	NR_027316	435518	Mm.328944	NR_027316	ENSMUSG00000002791	Pdxk-ps	Gm9743	pyridoxal (pyridoxine, vitamin B6) kinase, pseudogene	pseudo
258	chr8	105224903	105225402	+	0	NA	promoter-TSS (NM_145604)	promoter-TSS (NM_145604)	-36	NM_145604	234678	Mm.27186	NM_145604	ENSMUSG00000031889	D230025D16Rik	BC006874|Lin10	RIKEN cDNA D230025D16 gene	protein-coding
1422	chr17	48931531	48932030	+	0	NA	promoter-TSS (NM_027452)	promoter-TSS (NM_027452)	-802	NM_027452	70530	Mm.133607	NM_027452	ENSMUSG00000040490	Lrfn2	5730420O05Rik|SALM1|mKIAA1246	leucine rich repeat and fibronectin type III domain containing 2	protein-coding
482	chr4	141874709	141875208	+	0	NA	promoter-TSS (NM_025994)	promoter-TSS (NM_025994)	-38	NM_025994	27984	Mm.395598	NM_025994	ENSMUSG00000040659	Efhd2	2600015J22Rik|AA408606|D4Wsu27e	EF hand domain containing 2	protein-coding
2620	chr4	43381828	43382327	+	0	NA	promoter-TSS (NM_001369199)	promoter-TSS (NM_001369199)	8	NM_001369199	100213	Mm.235730	NM_199057	ENSMUSG00000035969	Rusc2	AI840675|mKIAA0375	RUN and SH3 domain containing 2	protein-coding
949	chr10	81634493	81634992	+	0	NA	intron (NM_027480, intron 2 of 19)	intron (NM_027480, intron 2 of 19)	6202	NM_027480	70615	Mm.304382	NM_027480	ENSMUSG00000054708	Ankrd24	4631433D01Rik|5730519E19Rik|D10Bur2e	ankyrin repeat domain 24	protein-coding
499	chr11	117266149	117266648	+	0	NA	5' UTR (NM_001113487, exon 1 of 11)	5' UTR (NM_001113487, exon 1 of 11)	152	NM_001113487	53860	Mm.38450	NM_017380	ENSMUSG00000059248	2020-09-09	MSF1|Msf|PNUTL4|Sint1	septin 9	protein-coding
1047	chr13	99344248	99344747	+	0	NA	promoter-TSS (NM_173757)	promoter-TSS (NM_173757)	181	NM_026873	68927	Mm.276502	NM_026873	ENSMUSG00000021650	Ptcd2	1190005P08Rik	pentatricopeptide repeat domain 2	protein-coding
2138	chr4	133277531	133278030	+	0	NA	promoter-TSS (NM_025667)	promoter-TSS (NM_025667)	10	NM_025667	52174	Mm.244748	NM_025667	ENSMUSG00000028857	Tmem222	5730406H10Rik|AA409341|D4Ertd196e	transmembrane protein 222	protein-coding
1055	chr2	119477598	119478097	+	0	NA	promoter-TSS (NM_026574)	promoter-TSS (NM_026574)	-160	NM_026574	68142	Mm.330496	NM_026574	ENSMUSG00000034154	Ino80	2310079N15Rik|4632409L19Rik|Inoc1	INO80 complex subunit	protein-coding
2447	chr11	33513073	33513572	+	0	NA	intron (NM_023146, intron 1 of 27)	CpG	431	NR_110973	66011	Mm.383775	NM_023146	ENSMUSG00000040594	Ranbp17	-	RAN binding protein 17	protein-coding
1276	chr11	77859328	77859827	+	0	NA	intron (NM_001291212, intron 40 of 40)	intron (NM_001291212, intron 40 of 40)	34295	NM_008952	19193	Mm.8543	NM_008952	ENSMUSG00000017453	Pipox	LPIPOX|Pso	pipecolic acid oxidase	protein-coding
3140	chr5	92042544	92043043	+	0	NA	promoter-TSS (NM_001276315)	promoter-TSS (NM_001276315)	-97	NM_001276315	53886	Mm.44963	NM_016912	ENSMUSG00000029403	Cdkl2	5330436L21Rik|AI505225|KKIAMRE|Kkm	cyclin-dependent kinase-like 2 (CDC2-related kinase)	protein-coding
141	chr2	34825917	34826416	+	0	NA	promoter-TSS (NM_013890)	promoter-TSS (NM_013890)	69	NM_001164770	30050	Mm.4465	NM_013890	ENSMUSG00000035949	Fbxw2	2700071L08Rik|FBW2|Fwd2|MD6	F-box and WD-40 domain protein 2	protein-coding
909	chr1	181150852	181151351	+	0	NA	intron (NM_030131, intron 1 of 4)	CpG	170	NM_030131	98417	Mm.38229	NM_030131	ENSMUSG00000062169	Cnih4	AI647760|AW050376|CNIH-4|D530030D03Rik|E430023H19Rik|HSPC163	cornichon family AMPA receptor auxiliary protein 4	protein-coding
3043	chr14	99099460	99099959	+	0	NA	promoter-TSS (NM_028315)	promoter-TSS (NM_028315)	61	NM_001360050	72662	Mm.163339	NM_028315	ENSMUSG00000033166	Dis3	2810028N01Rik	DIS3 homolog, exosome endoribonuclease and 3'-5' exoribonuclease	protein-coding
2981	chr4	118290379	118290878	+	0	NA	intron (NM_011213, intron 1 of 32)	CpG	769	NM_011213	19268	Mm.29855	NM_011213	ENSMUSG00000033295	Ptprf	AA591035|LAR|LARS|RPTP-LAR	protein tyrosine phosphatase, receptor type, F	protein-coding
2618	chr2	148875141	148875640	+	0	NA	5' UTR (NM_009976, exon 1 of 3)	5' UTR (NM_009976, exon 1 of 3)	122	NM_009976	13010	Mm.4263	NM_009976	ENSMUSG00000027447	Cst3	CysC	cystatin C	protein-coding
1124	chr7	127776956	127777455	+	0	NA	promoter-TSS (NM_178029)	promoter-TSS (NM_178029)	-184	NM_178029	233904	Mm.435494	NM_010940	ENSMUSG00000042308	Setd1a	BC010250|KMT2F|Nsccn1|mKIAA0339|mNSC1	SET domain containing 1A	protein-coding
1230	chr7	111028866	111029365	+	0	NA	5' UTR (NM_009431, exon 1 of 25)	5' UTR (NM_009431, exon 1 of 25)	164	NM_009431	22083	Mm.255858	NM_009431	ENSMUSG00000005609	Ctr9	AA409336|Sh2bp1|Tsbp|Tsp|mKIAA0155	CTR9 homolog, Paf1/RNA polymerase II complex component	protein-coding
75	chr17	33948062	33948561	+	0	NA	exon (NM_020603, exon 11 of 15)	exon (NM_020603, exon 11 of 15)	3177	NM_019420	54218	Mm.11132	NM_019420	ENSMUSG00000067370	B3galt4	Gal-T2|Galt2	UDP-Gal:betaGlcNAc beta 1,3-galactosyltransferase, polypeptide 4	protein-coding
2793	chr18	34506301	34506800	+	0	NA	5' UTR (NM_146084, exon 1 of 21)	5' UTR (NM_146084, exon 1 of 21)	273	NM_146084	225358	Mm.226899	NM_146084	ENSMUSG00000036501	Fam13b	2610024E20Rik|AW060714|AW546153	family with sequence similarity 13, member B	protein-coding
2993	chr11	60046279	60046778	+	0	NA	promoter-TSS (NM_001290011)	promoter-TSS (NM_001290011)	-39	NM_001290011	18618	Mm.2731	NM_008819	ENSMUSG00000000301	Pemt	PEAMT|PEMT2|PLMT|Pempt|Pempt2	phosphatidylethanolamine N-methyltransferase	protein-coding
2588	chr16	44724319	44724818	+	0	NA	intron (NM_145972, intron 1 of 8)	CpG	267	NM_145972	212547	Mm.310573	NM_145972	ENSMUSG00000036208	Nepro	-	nucleolus and neural progenitor protein	protein-coding
1917	chr11	107132193	107132692	+	0	NA	promoter-TSS (NM_001359590)	promoter-TSS (NM_001359590)	-295	NM_001359590	207165	Mm.343986	NM_176850	ENSMUSG00000040481	Bptf	9430093H17Rik|Falz	bromodomain PHD finger transcription factor	protein-coding
1163	chr13	48625078	48625577	+	0	NA	intron (NM_207232, intron 1 of 9)	CpG	345	NM_207232	218232	Mm.315089	NM_207232	ENSMUSG00000038042	Ptpdc1	AI843923|AW456874|Naa-1|Ptpcd1	protein tyrosine phosphatase domain containing 1	protein-coding
450	chr6	113638157	113638656	+	0	NA	promoter-TSS (NM_172161)	promoter-TSS (NM_172161)	-61	NM_172161	108960	Mm.152142	NM_172161	ENSMUSG00000060477	Irak2	6330415L08Rik|AI649099|IRAK-2	interleukin-1 receptor-associated kinase 2	protein-coding
1702	chr4	100777031	100777530	+	0	NA	exon (NM_198037, exon 1 of 27)	exon (NM_198037, exon 1 of 27)	601	NM_198037	320508	Mm.151962	NM_198037	ENSMUSG00000028532	Cachd1	1190007F10Rik|AI852726|B430218L07Rik|Vwcd1|mKIAA1573	cache domain containing 1	protein-coding
3118	chr11	116489832	116490331	+	0	NA	exon (NM_026364, exon 1 of 10)	exon (NM_026364, exon 1 of 10)	265	NM_026364	67763	Mm.25125	NM_026364	ENSMUSG00000015869	Prpsap1	5730409F23Rik|PAP39	phosphoribosyl pyrophosphate synthetase-associated protein 1	protein-coding
1405	chr3	84637803	84638302	+	0	NA	Intergenic	Intergenic	-28140	NM_177260	320782	Mm.107370	NM_177260	ENSMUSG00000056498	Tmem154	9930117H01Rik	transmembrane protein 154	protein-coding
1713	chr5	24968646	24969145	+	0	NA	intron (NM_145401, intron 3 of 15)	intron (NM_145401, intron 3 of 15)	26858	NM_001310480	108099	Mm.33649	NM_145401	ENSMUSG00000028944	Prkag2	2410051C13Rik|AAKG|AAKG2|AI854673|H91620p|WPWS	protein kinase, AMP-activated, gamma 2 non-catalytic subunit	protein-coding
1060	chr5	114774458	114774957	+	0	NA	promoter-TSS (NM_026718)	promoter-TSS (NM_026718)	276	NR_027872	67642	Mm.482535	NM_175120	ENSMUSG00000092183	4930515G01Rik	-	RIKEN cDNA 4930515G01 gene	ncRNA
2420	chr6	48742416	48742915	+	0	NA	exon (NM_175860, exon 3 of 3)	exon (NM_175860, exon 3 of 3)	-3532	NM_175035	317757	Mm.455917	NM_175035	ENSMUSG00000043505	Gimap5	D630024P16|E230026N22Rik	GTPase, IMAP family member 5	protein-coding
2104	chr16	4939092	4939591	+	0	NA	intron (NM_001316715, intron 1 of 2)	CpG	230	NM_025839	66911	Mm.428698	NM_025839	ENSMUSG00000022516	Nudt16l1	1110001K21Rik|5330437I08Rik|Sdos	nudix (nucleoside diphosphate linked moiety X)-type motif 16-like 1	protein-coding
2894	chr11	77512777	77513276	+	0	NA	intron (NM_001024920, intron 1 of 6)	CpG-2275	247	NM_001024920	216964	Mm.341211	NM_001024920	ENSMUSG00000044328	Trp53i13	2410019G02Rik|Tp53i13	transformation related protein 53 inducible protein 13	protein-coding
2126	chr15	96285280	96285779	+	0	NA	Intergenic	CpG	-1993	NM_175251	77044	Mm.17166	NM_175251	ENSMUSG00000033237	Arid2	1700124K17Rik|4432409D24Rik|BAF200|zipzap/p200	AT rich interactive domain 2 (ARID, RFX-like)	protein-coding
2858	chr3	87885095	87885594	+	0	NA	5' UTR (NM_033573, exon 1 of 7)	5' UTR (NM_033573, exon 1 of 7)	218	NM_033573	94315	Mm.35089	NM_033573	ENSMUSG00000004895	Prcc	-	papillary renal cell carcinoma (translocation-associated)	protein-coding
900	chr4	137747013	137747512	+	0	NA	intron (NM_001287172, intron 8 of 11)	intron (NM_001287172, intron 8 of 11)	19213	NM_001287172	11647	Mm.288186	NM_007431	ENSMUSG00000028766	Alpl	ALP|APTNAP|Akp-2|Akp2|TNAP|TNSALP	alkaline phosphatase, liver/bone/kidney	protein-coding
318	chr5	5514235	5514734	+	0	NA	intron (NM_001193660, intron 1 of 4)	CpG	305	NM_001193660	64945	Mm.40132	NM_022890	ENSMUSG00000046798	Cldn12	-	claudin 12	protein-coding
1729	chr7	79734517	79735016	+	0	NA	Intergenic	Intergenic	-1990	NM_001113471	103968	Mm.254917	NM_175640	ENSMUSG00000030546	Plin1	6030432J05Rik|Peri|Plin	perilipin 1	protein-coding
2526	chr1	78657624	78658123	+	0	NA	promoter-TSS (NM_001136226)	promoter-TSS (NM_001136226)	48	NM_001033606	74205	Mm.276016	NM_028817	ENSMUSG00000032883	Acsl3	2610510B12Rik|Acs3|C85929|Facl3|Pro2194	acyl-CoA synthetase long-chain family member 3	protein-coding
972	chr6	89362800	89363299	+	0	NA	promoter-TSS (NM_008881)	promoter-TSS (NM_008881)	-436	NM_008881	18844	Mm.3789	NM_008881	ENSMUSG00000030084	Plxna1	2600013D04Rik|NOV|PlexA1|Plxn1|mKIAA4053	plexin A1	protein-coding
473	chr17	32896469	32896968	+	0	NA	Intergenic	RMER17B|LTR|ERVK	-5115	NM_207245	240066	Mm.26636	NM_207245	ENSMUSG00000095325	Zfp870	AI173952	zinc finger protein 870	protein-coding
2572	chr11	74836304	74836803	+	0	NA	exon (NM_010813, exon 2 of 6)	exon (NM_010813, exon 2 of 6)	5629	NM_010813	17428	Mm.3759	NM_010813	ENSMUSG00000000282	Mnt	Rox|bHLHd3	max binding protein	protein-coding
1774	chr7	44868769	44869268	+	0	NA	intron (NM_133949, intron 1 of 11)	CpG	650	NM_133949	84113	Mm.42855	NM_133949	ENSMUSG00000038502	Ptov1	1110030G05Rik|AU041779|Gcap3	prostate tumor over expressed gene 1	protein-coding
3	chr4	147442976	147443475	+	0	NA	5' UTR (NM_001371348, exon 1 of 5)	5' UTR (NM_001371348, exon 1 of 5)	111	NM_001371349
248	chr3	94413006	94413505	+	0	NA	promoter-TSS (NM_028307)	promoter-TSS (NM_028307)	11	NM_001357714	72634	Mm.331198	NM_028307	ENSMUSG00000041912	Tdrkh	2700091C21Rik|Tdrd2	tudor and KH domain containing protein	protein-coding
146	chr12	11265926	11266425	+	0	NA	promoter-TSS (NM_177331)	promoter-TSS (NM_177331)	289	NM_025695	67241	Mm.173953	NM_025695	ENSMUSG00000020608	Smc6	2810489L22Rik|3830418C19Rik|AA990493|AU018782|AW742439|SMC-6|Smc6l1|mKIAA4103	structural maintenance of chromosomes 6	protein-coding
1351	chr16	17802971	17803470	+	0	NA	exon (NM_153790, exon 4 of 11)	exon (NM_153790, exon 4 of 11)	5938	NM_153790	224024	Mm.194950	NM_153790	ENSMUSG00000012017	Scarf2	NSR1|SREC-II|SRECRP-1|Scatf1|Srec2|SrecII	scavenger receptor class F, member 2	protein-coding
2396	chr15	99772252	99772751	+	0	NA	promoter-TSS (NM_028015)	promoter-TSS (NM_028015)	14	NM_028015	71949	Mm.390821	NM_028015	ENSMUSG00000023021	Cers5	2310081H14Rik|AU045339|AW544927|Lass5|Trh4	ceramide synthase 5	protein-coding
356	chr15	80671946	80672445	+	0	NA	exon (NM_145986, exon 1 of 5)	exon (NM_145986, exon 1 of 5)	348	NM_145986	213956	Mm.132439	NM_145986	ENSMUSG00000022408	Fam83f	AW544981	family with sequence similarity 83, member F	protein-coding
802	chr13	9094102	9094601	+	0	NA	intron (NM_001311117, intron 1 of 16)	(CGGGG)n|Simple_repeat|Simple_repeat	470	NM_172585	217980	Mm.234944	NM_172585	ENSMUSG00000033499	Larp4b	A630096F19|AI256361|D13Wsu64e|Larp5	La ribonucleoprotein domain family, member 4B	protein-coding
2720	chr8	111716765	111717264	+	0	NA	intron (NM_009954, intron 2 of 6)	intron (NM_009954, intron 2 of 6)	15122	NM_001198839	12927	Mm.3758	NM_009954	ENSMUSG00000031955	Bcar1	AI385681|Cas|Crkas	breast cancer anti-estrogen resistance 1	protein-coding
2063	chr10	9901085	9901584	+	0	NA	promoter-TSS (NM_001081344)	promoter-TSS (NM_001081344)	-294	NM_001081344	78808	Mm.331751	NM_030191	ENSMUSG00000019790	Stxbp5	0710001E20Rik|4930565N16Rik|AW742610|LGL3|mKIAA1006	syntaxin binding protein 5 (tomosyn)	protein-coding
528	chr2	27009848	27010347	+	0	NA	TTS (NM_001001322)	TTS (NM_001001322)	171	NM_001243239	381356	Mm.150270	NM_029862	ENSMUSG00000015488	Cacfd1	5930434B04Rik|mFwe	calcium channel flower domain containing 1	protein-coding
164	chr7	29288811	29289310	+	0	NA	promoter-TSS (NM_026731)	promoter-TSS (NM_026731)	-260	NM_026731	68458	Mm.2343	NM_026731	ENSMUSG00000037166	Ppp1r14a	1110001M11Rik|Cpi17	protein phosphatase 1, regulatory inhibitor subunit 14A	protein-coding
807	chr12	80758467	80758966	+	0	NA	exon (NM_001008423, exon 2 of 2)	exon (NM_001008423, exon 2 of 2)	1999	NM_001008423	380768	Mm.29367	NM_001008423	ENSMUSG00000062961	Ccdc177	Gm1568	coiled-coil domain containing 177	protein-coding
2040	chr2	3284735	3285234	+	0	NA	intron (NM_008708, intron 1 of 13)	CpG	772	NM_001290370	18108	Mm.65021	NM_008708	ENSMUSG00000026643	Nmt2	A930001K02Rik|AI605445|AU044698|hNMT-2	N-myristoyltransferase 2	protein-coding
2678	chr16	56029265	56029764	+	0	NA	intron (NM_001356448, intron 1 of 5)	CpG	203	NM_001356449	76302	Mm.310642	NM_001024622	ENSMUSG00000071533	Pcnp	1110018D06Rik|AI647035	PEST proteolytic signal containing nuclear protein	protein-coding
2632	chr11	120234690	120235189	+	0	NA	intron (NM_198423, intron 1 of 27)	CpG	1992	NM_198423	268515	Mm.309498	NM_198423	ENSMUSG00000039741	Bahcc1	B930044J06|BC060615	BAH domain and coiled-coil containing 1	protein-coding
1049	chr17	24686164	24686663	+	0	NA	exon (NM_011522, exon 4 of 4)	exon (NM_011522, exon 4 of 4)	3536	NM_011522	20974	Mm.26032	NM_011522	ENSMUSG00000007021	Syngr3	-	synaptogyrin 3	protein-coding
2898	chr6	124662341	124662840	+	0	NA	promoter-TSS (NM_145130)	promoter-TSS (NM_145130)	-514	NR_149320	14792	Mm.273915	NM_145130	ENSMUSG00000004270	Lpcat3	C3f|Grcc3f|Lpcat|Lpeat|Lplat5|Lpsat|Mboat5|Moact5|Oact5|PTG	lysophosphatidylcholine acyltransferase 3	protein-coding
882	chr3	61083574	61084073	+	0	NA	Intergenic	L1Md_F2|LINE|L1	81038	NM_001282016	18441	Mm.281452	NM_008772	ENSMUSG00000027765	P2ry1	P2Y1	purinergic receptor P2Y, G-protein coupled 1	protein-coding
2812	chr1	10232128	10232627	+	0	NA	exon (NM_001102430, exon 1 of 38)	exon (NM_001102430, exon 1 of 38)	293	NM_001102430	211673	Mm.229141	NM_001102430	ENSMUSG00000067851	Arfgef1	ARFGEP1|BIG1|D130059B05Rik|D730028O18Rik|P200	ADP-ribosylation factor guanine nucleotide-exchange factor 1(brefeldin A-inhibited)	protein-coding
1050	chr4	132884087	132884586	+	0	NA	exon (NM_133887, exon 1 of 9)	exon (NM_133887, exon 1 of 9)	122	NM_133887	100226	Mm.28237	NM_133887	ENSMUSG00000028879	Stx12	AI850350|AU041521|Stx13	syntaxin 12	protein-coding
1488	chr10	121586551	121587050	+	0	NA	promoter-TSS (NM_019786)	promoter-TSS (NM_019786)	-6	NM_019786	56480	Mm.34580	NM_019786	ENSMUSG00000020115	Tbk1	1200008B05Rik|AI462036|AW048562	TANK-binding kinase 1	protein-coding
560	chr18	79109913	79110412	+	0	NA	promoter-TSS (NM_053099)	promoter-TSS (NM_053099)	-771	NM_053099	240427	Mm.312871	NM_053099	ENSMUSG00000024548	Setbp1	C130092E12|Seb|mKIAA0437	SET binding protein 1	protein-coding
2830	chr9	120010887	120011386	+	0	NA	Intergenic	CpG	12462	NM_011724	22437	Mm.10117	NM_011724	ENSMUSG00000079243	Xirp1	AI415219|Cmya1	xin actin-binding repeat containing 1	protein-coding
798	chr9	35199748	35200247	+	0	NA	promoter-TSS (NM_054096)	promoter-TSS (NM_054096)	-32	NM_054096	117149	Mm.23987	NM_054096	ENSMUSG00000032041	Tirap	AA407980|C130027E04Rik|Mal|Tlr4ap|Wyatt	toll-interleukin 1 receptor (TIR) domain-containing adaptor protein	protein-coding
898	chr1	74303829	74304328	+	0	NA	intron (NM_027154, intron 1 of 11)	CpG	258	NM_027154	69660	Mm.261182	NM_027154	ENSMUSG00000006301	Tmbim1	2310061B02Rik|AA960455|AU024746|C78899|RECS1|Tmbib1|mKIAA4161	transmembrane BAX inhibitor motif containing 1	protein-coding
2725	chr13	48878498	48878997	+	0	NA	TTS (NM_001033268)	TTS (NM_001033268)	-7862	NM_011078	18676	Mm.486213	NM_011078	ENSMUSG00000038025	Phf2	GRC5	PHD finger protein 2	protein-coding
1031	chr9	44319770	44320269	+	0	NA	5' UTR (NM_001359259, exon 1 of 14)	5' UTR (NM_001359259, exon 1 of 14)	263	NM_001359259	71764	Mm.491174	NM_027909	ENSMUSG00000032120	C2cd2l	1300006O23Rik|Tmem24	C2 calcium-dependent domain containing 2-like	protein-coding
1273	chr7	141193285	141193784	+	0	NA	promoter-TSS (NM_001172064)	promoter-TSS (NM_001172064)	470	NM_001130444	15461	Mm.334313	NM_008284	ENSMUSG00000025499	Hras	H-ras|Ha-ras|Harvey-ras|Hras-1|Hras1|Kras2|c-H-ras|c-Ha-ras|c-rasHa|ras	Harvey rat sarcoma virus oncogene	protein-coding
2942	chr2	34371171	34371670	+	0	NA	intron (NM_001290576, intron 1 of 7)	CpG	625	NM_001290576	18516	Mm.239941	NM_016768	ENSMUSG00000038718	Pbx3	-	pre B cell leukemia homeobox 3	protein-coding
2516	chr16	20141114	20141613	+	0	NA	intron (NM_001033237, intron 1 of 29)	CpG	300	NM_001145930	208146	Mm.390895	NM_001033237	ENSMUSG00000041215	Yeats2	BC042768|mKIAA1197	YEATS domain containing 2	protein-coding
451	chr9	70856737	70857236	+	0	NA	intron (NM_001324473, intron 1 of 8)	B4A|SINE|B4	77822	NM_008280	15450	Mm.390187	NM_008280	ENSMUSG00000032207	Lipc	AI256194|HL|Hpl	lipase, hepatic	protein-coding
3139	chr14	14120669	14121168	+	0	NA	promoter-TSS (NM_025550)	promoter-TSS (NM_025550)	27	NM_025550	66413	Mm.27591	NM_025550	ENSMUSG00000021737	Psmd6	2400006A19Rik	proteasome (prosome, macropain) 26S subunit, non-ATPase, 6	protein-coding
2616	chr14	45657606	45658105	+	0	NA	TTS (NR_039593)	TTS (NR_039593)	198	NR_039593	100628600		NR_039593	ENSMUSG00000093167	Mir5131	mmu-mir-5131|mu-mir-5131	microRNA 5131	ncRNA
454	chr11	102437511	102438010	+	0	NA	TTS (NM_008175)	TTS (NM_008175)	7253	NM_008175	14824	Mm.1568	NM_008175	ENSMUSG00000034708	Grn	GP88|PCDGF|PEPI|Pgrn|epithelin	granulin	protein-coding
2538	chr2	157457301	157457800	+	0	NA	intron (NM_001025395, intron 4 of 13)	CpG	33257	NM_001025395	20779	Mm.22845	NM_009271	ENSMUSG00000027646	Src	AW259666|pp60c-src	Rous sarcoma oncogene	protein-coding
1364	chr8	111731951	111732450	+	0	NA	promoter-TSS (NM_001198839)	promoter-TSS (NM_001198839)	-64	NM_001198839	12927	Mm.3758	NM_009954	ENSMUSG00000031955	Bcar1	AI385681|Cas|Crkas	breast cancer anti-estrogen resistance 1	protein-coding
1408	chr12	4917027	4917526	+	0	NA	promoter-TSS (NM_001362349)	promoter-TSS (NM_001362349)	-77	NM_001362349	320817	Mm.210966	NM_001099628	ENSMUSG00000052812	Atad2b	1110014E10Rik|BC032887|C79189|D530031C13Rik	ATPase family, AAA domain containing 2B	protein-coding
2448	chr13	98262987	98263486	+	0	NA	promoter-TSS (NM_178918)	promoter-TSS (NM_178918)	160	NM_001271388	68558	Mm.209642	NM_023472	ENSMUSG00000021661	Ankra2	1110004M18Rik|Ankra	ankyrin repeat, family A (RFXANK-like), 2	protein-coding
2969	chr2	29194589	29195088	+	0	NA	exon (NM_133501, exon 9 of 9)	exon (NM_133501, exon 9 of 9)	53261	NM_001305805	171171	Mm.442448	NM_133500	ENSMUSG00000035513	Ntng2	2610016D08Rik|Lmnt2	netrin G2	protein-coding
634	chr4	141626045	141626544	+	0	NA	3' UTR (NM_001347237, exon 19 of 19)	3' UTR (NM_001347237, exon 19 of 19)	-2460	NM_001013780	384071	Mm.295682	NM_001013780	ENSMUSG00000040740	Slc25a34	Gm1369	solute carrier family 25, member 34	protein-coding
2721	chr3	144569517	144570016	+	0	NA	promoter-TSS (NM_053102)	promoter-TSS (NM_053102)	450	NM_011828	23908	Mm.12863	NM_011828	ENSMUSG00000040151	Hs2st1	2OST|AW214369|Hs2st|mKIAA0448	heparan sulfate 2-O-sulfotransferase 1	protein-coding
578	chr6	115601839	115602338	+	0	NA	intron (NM_023290, intron 1 of 7)	CpG	150	NM_023290	67027	Mm.101316	NM_023290	ENSMUSG00000000439	Mkrn2	2610002L04Rik|C81377	makorin, ring finger protein, 2	protein-coding
2551	chr9	114513473	114513972	+	0	NA	exon (NM_001042503, exon 4 of 4)	exon (NM_001042503, exon 4 of 4)	-17178	NM_009916	12773	Mm.1337	NM_009916	ENSMUSG00000047898	Ccr4	C-C CKR-4|CHEMR1|Cmkbr4|LESTR|Sdf1r	chemokine (C-C motif) receptor 4	protein-coding
695	chr3	51277219	51277718	+	0	NA	promoter-TSS (NM_001291063)	promoter-TSS (NM_001291063)	46	NM_001291063	69257	Mm.131038	NM_023502	ENSMUSG00000037174	Elf2	2610036A20Rik|A230104O07Rik|AW111824|BB183398|EU32|NERF|NERF-1A|NERF-1B|NERF-2	E74-like factor 2	protein-coding
978	chr11	101226004	101226503	+	0	NA	intron (NM_007970, intron 1 of 20)	CpG	210	NM_007970	14055	Mm.5027	NM_007970	ENSMUSG00000006920	Ezh1	ENX-2	enhancer of zeste 1 polycomb repressive complex 2 subunit	protein-coding
2144	chr1	182282492	182282991	+	0	NA	promoter-TSS (NM_001360783)	promoter-TSS (NM_001360783)	60	NM_007853	13244	Mm.29648	NM_007853	ENSMUSG00000038633	Degs1	AA536663|Degs|Des1|Mdes	delta(4)-desaturase, sphingolipid 1	protein-coding
325	chr14	52119125	52119624	+	0	NA	exon (NM_023879, exon 4 of 25)	exon (NM_023879, exon 4 of 25)	8471	NM_023879	77945	Mm.21662	NM_023879	ENSMUSG00000057132	Rpgrip1	0610005A07Rik|4930401L23Rik|4930505G06Rik|A930002K18Rik|AA415034|nmf247	retinitis pigmentosa GTPase regulator interacting protein 1	protein-coding
378	chr3	138443145	138443644	+	0	NA	intron (NM_007410, intron 1 of 8)	CpG	301	NM_007410	11532	Mm.3874	NM_007410	ENSMUSG00000028138	Adh5	Adh-5|Adh3|GSNOR	alcohol dehydrogenase 5 (class III), chi polypeptide	protein-coding
889	chr5	110431522	110432021	+	0	NA	exon (NM_001317042, exon 3 of 3)	exon (NM_001317042, exon 3 of 3)	16732	NM_001317042	381668	Mm.348782	NM_028596	ENSMUSG00000043323	Fbrsl1	2410025L10Rik|AI467568|Gm1049|Gm29766|mKIAA1545	fibrosin-like 1	protein-coding
1233	chr17	46549169	46549668	+	0	NA	intron (NM_020493, intron 6 of 6)	intron (NM_020493, intron 6 of 6)	-3030	NM_001081335	78309	Mm.329076	NM_001081335	ENSMUSG00000040327	Cul9	1810035I07Rik|Cul-9|Parc|mKIAA0708	cullin 9	protein-coding
540	chr17	65782480	65782979	+	0	NA	promoter-TSS (NM_001114131)	promoter-TSS (NM_001114131)	-626	NM_001114131	70351	Mm.48686	NM_146081	ENSMUSG00000061950	Ppp4r1	3110001J10Rik|Pp4r1	protein phosphatase 4, regulatory subunit 1	protein-coding
1162	chr5	121712558	121713057	+	0	NA	intron (NM_009125, intron 1 of 24)	CpG	1198	NM_009125	20239	Mm.260900	NM_009125	ENSMUSG00000042605	Atxn2	9630045M23Rik|ATX2|AW544490|Sca2	ataxin 2	protein-coding
1615	chr12	55836547	55837046	+	0	NA	intron (NM_001037756, intron 1 of 9)	CpG	430	NR_155205	52592	Mm.24761	NM_027867	ENSMUSG00000012076	Brms1l	0710008O11Rik|AI159718|BRMS1|D12Ertd407e	breast cancer metastasis-suppressor 1-like	protein-coding
3137	chr11	73047913	73048412	+	0	NA	intron (NM_025818, intron 1 of 12)	CpG	295	NM_025818	66874	Mm.41903	NM_025818	ENSMUSG00000020783	Ncbp3	1200014J11Rik|C130061O14Rik|C78393	nuclear cap binding subunit 3	protein-coding
2831	chr17	24669476	24669975	+	0	NA	promoter-TSS (NM_001348231)	promoter-TSS (NM_001348231)	38	NM_183149	213753	Mm.219581	NM_183149	ENSMUSG00000041130	Zfp598	BC023040|Ntrap|Znf598	zinc finger protein 598	protein-coding
211	chr6	58831678	58832177	+	0	NA	5' UTR (NM_001361967, exon 1 of 23)	5' UTR (NM_001361967, exon 1 of 23)	462	NM_001361966	73998	Mm.191892	NM_028705	ENSMUSG00000029804	Herc3	5730409F18Rik|AI646603|mKIAA0032	hect domain and RLD 3	protein-coding
684	chr12	110850065	110850564	+	0	NA	promoter-TSS (NM_028365)	promoter-TSS (NM_028365)	35	NM_028365	72805	Mm.443524	NM_028365	ENSMUSG00000021271	Zfp839	2810455K09Rik	zinc finger protein 839	protein-coding
3065	chr9	42264138	42264637	+	0	NA	promoter-TSS (NM_172769)	promoter-TSS (NM_172769)	-87	NM_172769	235293	Mm.32700	NM_172769	ENSMUSG00000032018	Sc5d	A830037K02|A830073K23Rik|Sc5dl	sterol-C5-desaturase	protein-coding
2073	chr8	70832194	70832693	+	0	NA	Intergenic	Intergenic	7277	NM_027560	70807	Mm.24215	NM_027560	ENSMUSG00000002910	Arrdc2	4632416I05Rik|Ilad1	arrestin domain containing 2	protein-coding
1732	chr3	146684824	146685323	+	0	NA	5' UTR (NM_001368726, exon 2 of 4)	5' UTR (NM_001368726, exon 2 of 4)	412	NM_001368726	75015	Mm.250432	NM_029144	ENSMUSG00000048652	4930503B20Rik	1700013A07Rik|1700095G21Rik|4930483N21Rik|Gm1652|Samd13	RIKEN cDNA 4930503B20 gene	protein-coding
861	chr17	46704553	46705052	+	0	NA	intron (NM_001357684, intron 1 of 14)	CpG	200	NM_009358	21770	Mm.295009	NM_009358	ENSMUSG00000059409	Ppp2r5d	B'delta|TEG-271|Tex271	protein phosphatase 2, regulatory subunit B', delta	protein-coding
337	chr11	80377772	80378271	+	0	NA	promoter-TSS (NM_027472)	promoter-TSS (NM_027472)	-6	NM_027472	70591	Mm.86860	NM_027472	ENSMUSG00000057181	5730455P16Rik	-	RIKEN cDNA 5730455P16 gene	protein-coding
2406	chr17	25868142	25868641	+	0	NA	intron (NM_026633, intron 2 of 4)	CpG	347	NM_026633	68241	Mm.328870	NM_026633	ENSMUSG00000025732	Mcrip2	9530058B02Rik|Fam195a	MAPK regulated corepressor interacting protein 2	protein-coding
76	chrX	73639004	73639503	+	0	NA	promoter-TSS (NM_029352)	promoter-TSS (NM_029352)	-188	NM_029352	75590	Mm.16479	NM_029352	ENSMUSG00000031383	Dusp9	Dusp4|Mpk4|Pyst3	dual specificity phosphatase 9	protein-coding
1924	chr16	37011767	37012266	+	0	NA	exon (NM_001159369, exon 1 of 25)	exon (NM_001159369, exon 1 of 25)	230	NM_001159369	77782	Mm.259114	NM_029977	ENSMUSG00000034206	Polq	A430110D14Rik	polymerase (DNA directed), theta	protein-coding
2718	chr18	60696762	60697261	+	0	NA	intron (NM_001348101, intron 10 of 14)	intron (NM_001348101, intron 10 of 14)	30555	NM_001348103	15531	Mm.181862	NM_008306	ENSMUSG00000054008	Ndst1	1200015G06Rik|HSNST|HSNST 1|Hsst|N-HSST|N-HSST 1|NDST-1|b2b2230Clo	N-deacetylase/N-sulfotransferase (heparan glucosaminyl) 1	protein-coding
3042	chr5	33721411	33721910	+	0	NA	promoter-TSS (NM_001163217)	promoter-TSS (NM_001163217)	-64	NM_001205270	14184	Mm.6904	NM_008010	ENSMUSG00000054252	Fgfr3	CD333|FR3|Fgfr-3|Flg-2|HBGFR|Mfr3|sam3	fibroblast growth factor receptor 3	protein-coding
982	chr11	72607704	72608203	+	0	NA	intron (NM_025985, intron 1 of 5)	CpG	692	NM_025985	67128	Mm.458052	NM_025985	ENSMUSG00000020794	Ube2g1	2700059C12Rik|AI256795|AU014992|AW552068|D130023C12Rik	ubiquitin-conjugating enzyme E2G 1	protein-coding
571	chr9	96196151	96196650	+	0	NA	5' UTR (NM_178667, exon 1 of 14)	5' UTR (NM_178667, exon 1 of 14)	125	NM_001184708	211586	Mm.17977	NM_178667	ENSMUSG00000032411	Tfdp2	1110029I05Rik|A330080J22Rik|DP-3|DP3	transcription factor Dp 2	protein-coding
1214	chr14	65097711	65098210	+	0	NA	intron (NM_018788, intron 1 of 6)	CpG	146	NM_018788	54616	Mm.103748	NM_018788	ENSMUSG00000021978	Extl3	2900009G18Rik|AU040105|Ext1l|mKIAA0519	exostoses (multiple)-like 3	protein-coding
1190	chr6	6290366	6290865	+	0	NA	intron (NR_136905, intron 1 of 3)	intron (NR_136905, intron 1 of 3)	41956	NR_136905	101056138	Mm.389085	NR_136904	ENSMUSG00000093482	Gm20619	-	predicted gene 20619	ncRNA
2592	chr8	71671482	71671981	+	0	NA	promoter-TSS (NM_001029873)	promoter-TSS (NM_001029873)	26	NM_001029873	382018	Mm.334606	NM_001029873	ENSMUSG00000034799	Unc13a	2410078G03Rik|Munc13-1	unc-13 homolog A	protein-coding
389	chr17	43801569	43802068	+	0	NA	promoter-TSS (NM_207649)	promoter-TSS (NM_207649)	-33	NM_207649	53901	Mm.251242	NM_030598	ENSMUSG00000039601	Rcan2	Csp2|Dscr1l1|MCIP2|ZAKI-4	regulator of calcineurin 2	protein-coding
1660	chr7	79847726	79848225	+	0	NA	intron (NM_008486, intron 1 of 20)	intron (NM_008486, intron 1 of 20)	235	NM_008486	16790	Mm.4487	NM_008486	ENSMUSG00000039062	Anpep	AP-M|AP-N|Apn|Cd13|P150	alanyl (membrane) aminopeptidase	protein-coding
1171	chr2	94406336	94406835	+	0	NA	promoter-TSS (NR_027831)	promoter-TSS (NR_027831)	104	NM_183106	74569	Mm.248504	NM_183106	ENSMUSG00000027194	Ttc17	9130020K17Rik|D2Bwg1005e	tetratricopeptide repeat domain 17	protein-coding
1345	chr18	35652796	35653295	+	0	NA	exon (NM_001270646, exon 1 of 1)	exon (NM_001270646, exon 1 of 1)	2176	NM_001270646	381148	Mm.297784	NM_001270646	ENSMUSG00000073600	Prob1	Gm1614	proline rich basic protein 1	protein-coding
2290	chr7	81453590	81454089	+	0	NA	intron (NM_001252526, intron 1 of 11)	CpG	919	NM_001252525	12877	Mm.273122	NM_007755	ENSMUSG00000025586	Cpeb1	AU024112|Cpe-bp1|Cpeb|mCPEB|mCpeb-1	cytoplasmic polyadenylation element binding protein 1	protein-coding
966	chr9	22116771	22117270	+	0	NA	5' UTR (NM_001357313, exon 1 of 3)	5' UTR (NM_001357313, exon 1 of 3)	175	NM_001357311	66126	Mm.29801	NM_170777	ENSMUSG00000013822	Elof1	1110011K10Rik	ELF1 homolog, elongation factor 1	protein-coding
1123	chr7	118517788	118518287	+	0	NA	intron (NM_001304758, intron 5 of 6)	MTE2a|LTR|ERVL-MaLR	15319	NM_001304758	12850	Mm.20634	NM_009940	ENSMUSG00000030652	Coq7	clk-1	demethyl-Q 7	protein-coding
2314	chr9	67440570	67441069	+	0	NA	intron (NM_001081242, intron 2 of 57)	C-rich|Low_complexity|Low_complexity	118884	NM_001081242	70549	Mm.33645	NM_027458	ENSMUSG00000052698	Tln2	5730421P04Rik|AI507121|AI787438|AL118320|mKIAA0320	talin 2	protein-coding
2216	chr5	100416188	100416687	+	0	NA	promoter-TSS (NM_026969)	promoter-TSS (NM_026969)	-203	NM_001359332	69162	Mm.18634	NM_026969	ENSMUSG00000035325	Sec31a	1810024J13Rik|ABP125|ABP130|AU042160|HSPC275|Sec31l1	Sec31 homolog A (S. cerevisiae)	protein-coding
992	chr10	42277971	42278470	+	0	NA	Intergenic	CpG-1005	-1478	NM_019740	56484	Mm.338613	NM_019740	ENSMUSG00000048756	Foxo3	1110048B16Rik|2010203A17Rik|C76856|FKHRL1|Fkhr2|Foxo3a	forkhead box O3	protein-coding
236	chr19	41384820	41385319	+	0	NA	promoter-TSS (NM_031376)	promoter-TSS (NM_031376)	33	NM_031376	83490	Mm.222266	NM_031376	ENSMUSG00000025017	Pik3ap1	1810044J04Rik|BCAP	phosphoinositide-3-kinase adaptor protein 1	protein-coding
758	chr9	113707899	113708398	+	0	NA	5' UTR (NM_001164678, exon 1 of 18)	5' UTR (NM_001164678, exon 1 of 18)	111	NM_001164678	18571	Mm.29816	NM_011052	ENSMUSG00000032504	Pdcd6ip	AI480591|AW544830|Aip1|Alix|C76364|Eig2|mKIAA1375	programmed cell death 6 interacting protein	protein-coding
1954	chr9	44407094	44408045	+	0	NA	promoter-TSS (NM_021789)	promoter-TSS (NM_021789)	-21	NM_021789	60409	Mm.29814	NM_021789	ENSMUSG00000032112	Trappc4	1500017G03Rik|AI303617|HSPC172|PTD009|Sbd|Sbdn|Sdcbp2|TRS23	trafficking protein particle complex 4	protein-coding
2843	chr14	20929234	20929733	+	0	NA	promoter-TSS (NM_009502)	promoter-TSS (NM_009502)	85	NM_009502	22330	Mm.279361	NM_009502	ENSMUSG00000021823	Vcl	9430097D22|AA571387|AI462105|AW545629	vinculin	protein-coding
218	chr13	34344803	34345302	+	0	NA	5' UTR (NM_001033167, exon 1 of 11)	5' UTR (NM_001033167, exon 1 of 11)	130	NM_001033167	73102	Mm.23932	NM_001033167	ENSMUSG00000038267	Slc22a23	3110004L20Rik	solute carrier family 22, member 23	protein-coding
706	chr9	107666823	107667322	+	0	NA	intron (NM_001199218, intron 1 of 15)	intron (NM_001199218, intron 1 of 15)	327	NM_023805	76257	Mm.296560	NM_023805	ENSMUSG00000010064	Slc38a3	0610012J02Rik|D9Ucla2|Nat1|Slc38-3|Sn1|Snat3|mNAT	solute carrier family 38, member 3	protein-coding
14	chr12	108311811	108312310	+	0	NA	exon (NM_001044380, exon 2 of 9)	exon (NM_001044380, exon 2 of 9)	5790	NM_001044380	214305	Mm.36423	NM_001044380	ENSMUSG00000021260	Hhipl1	1600002O04Rik|AK129450|mKIAA1822	hedgehog interacting protein-like 1	protein-coding
2345	chr2	165992286	165992785	+	0	NA	promoter-TSS (NM_008679)	promoter-TSS (NM_008679)	-102	NM_008679	17979	Mm.469663	NM_008679	ENSMUSG00000027678	Ncoa3	2010305B15Rik|AW321064|Actr|Aib1|KAT13B|Rac3|Src3|Tram-1|Tram1|bHLHe42|p/Cip|pCip	nuclear receptor coactivator 3	protein-coding
3124	chr2	30048845	30049344	+	0	NA	promoter-TSS (NM_001008498)	promoter-TSS (NM_001008498)	-215	NM_001008498	71820	Mm.88053	NM_001008498	ENSMUSG00000039715	Wdr34	3200002I06Rik	WD repeat domain 34	protein-coding
2587	chr15	102102688	102103187	+	0	NA	promoter-TSS (NM_153533)	promoter-TSS (NM_153533)	3	NM_153533	209039	Mm.29389	NM_153533	ENSMUSG00000037003	Tns2	C1-ten|Tenc1|nep|nph	tensin 2	protein-coding
1608	chr2	58794433	58794932	+	0	NA	Intergenic	Intergenic	39498	NM_029692	76654	Mm.200370	NM_029692	ENSMUSG00000026839	Upp2	1700124F02Rik|AI266885|UDRPASE2|UP2|UPASE2	uridine phosphorylase 2	protein-coding
2973	chr3	104638673	104639172	+	0	NA	intron (NM_009196, intron 1 of 4)	CpG	258	NM_009196	20501	Mm.9086	NM_009196	ENSMUSG00000032902	Slc16a1	AL022710|Mct1	solute carrier family 16 (monocarboxylic acid transporters), member 1	protein-coding
2328	chr17	71551951	71552450	+	0	NA	intron (NM_029254, intron 1 of 6)	CpG	139	NM_029254	70891	Mm.477599	NM_029254	ENSMUSG00000052525	Spdya	4921517J08Rik|4930548B21Rik|GS4|MLZ-465|Spdy1	speedy/RINGO cell cycle regulator family, member A	protein-coding
2999	chr13	99322701	99323200	+	0	NA	intron (NM_026873, intron 8 of 9)	intron (NM_026873, intron 8 of 9)	21728	NM_026873	68927	Mm.276502	NM_026873	ENSMUSG00000021650	Ptcd2	1190005P08Rik	pentatricopeptide repeat domain 2	protein-coding
2567	chr4	131838045	131838544	+	0	NA	promoter-TSS (NM_001083119)	promoter-TSS (NM_001083119)	-16	NM_001083119	19273	Mm.4860	NM_011214	ENSMUSG00000028909	Ptpru	Ftp-1|PCP-2|PTP|PTP-lambda|PTPlambda|Pcp2|Ptpf|Ptprl|R-PTP-U|R-PTP-psi|RPTPlambda	protein tyrosine phosphatase, receptor type, U	protein-coding
2474	chr16	18135953	18136452	+	0	NA	intron (NM_022982, intron 1 of 1)	intron (NM_022982, intron 1 of 1)	8560	NM_022982	65079	Mm.40149	NM_022982	ENSMUSG00000043811	Rtn4r	NOGOR|NgR|NgR1	reticulon 4 receptor	protein-coding
2889	chr12	111143431	111143930	+	0	NA	Intergenic	Intergenic	-22690	NM_001286122	22031	Mm.27431	NM_011632	ENSMUSG00000021277	Traf3	AI528849|CAP-1|CD40bp|CRAF1|LAP1|T-BAM|TRAFAMN|amn	TNF receptor-associated factor 3	protein-coding
234	chr19	6280523	6281022	+	0	NA	intron (NM_010119, intron 1 of 4)	RSINE1|SINE|B4	3876	NM_010119	13660	Mm.30169	NM_010119	ENSMUSG00000024772	Ehd1	AA409636|Past1|RME-1	EH-domain containing 1	protein-coding
594	chr5	66617936	66618435	+	0	NA	intron (NM_001201413, intron 1 of 16)	CpG	632	NM_009686	11787	Mm.5159	NM_009686	ENSMUSG00000029207	Apbb2	2310007D03Rik|FE65L1|Rirl1|TR2L|Zfra	amyloid beta (A4) precursor protein-binding, family B, member 2	protein-coding
2924	chr19	41933220	41933719	+	0	NA	promoter-TSS (NM_001164561)	promoter-TSS (NM_001164561)	24	NM_023740	74168	Mm.20387	NM_023740	ENSMUSG00000025157	Zdhhc16	1500015N03Rik|Aph2	zinc finger, DHHC domain containing 16	protein-coding
1438	chr14	21848531	21849030	+	0	NA	exon (NM_026965, exon 1 of 7)	exon (NM_026965, exon 1 of 7)	130	NM_026965	69156	Mm.11827	NM_026965	ENSMUSG00000021773	Comtd1	1810030M08Rik|MT773	catechol-O-methyltransferase domain containing 1	protein-coding
1903	chr2	174330495	174330994	+	0	NA	intron (NM_201616, intron 1 of 11)	CpG-8943	738	NM_001364030	14683	Mm.125770	NM_010309	ENSMUSG00000027523	Gnas	5530400H20Rik|A930027G11Rik|C130027O20Rik|GPSA|GSP|Galphas|Gnas1|Gnasxl|Gs-alpha|Gsa|Nesp|Nesp55|Nespl|Oed-Sml|Oedsml|P1|P2|P3|PHP1A|PHP1B|POH|SCG6	GNAS (guanine nucleotide binding protein, alpha stimulating) complex locus	protein-coding
2767	chr12	36381443	36381942	+	0	NA	promoter-TSS (NM_001289503)	promoter-TSS (NM_001289503)	242	NM_001364305	75847	Mm.261764	NM_178629	ENSMUSG00000043153	Crppa	4930579E17Rik|AV040780|Ispd	CDP-L-ribitol pyrophosphorylase A	protein-coding
2188	chr7	39544314	39544813	+	0	NA	Intergenic	CpG	26797	NM_001004139	70227	Mm.333800	NM_001004139	ENSMUSG00000068959	Zfp619	3000002G13Rik	zinc finger protein 619	protein-coding
1778	chr6	87981521	87982020	+	0	NA	promoter-TSS (NR_026990)	promoter-TSS (NR_026990)	87	NR_026990	434064	Mm.371796	NR_026990	ENSMUSG00000084950	Gm5577	EG434064	predicted gene 5577	ncRNA
2339	chr19	42779671	42780170	+	0	NA	promoter-TSS (NM_001346703)	promoter-TSS (NM_001346703)	58	NM_001346703	192236	Mm.218381	NM_019424	ENSMUSG00000025188	Hps1	6030422N11Rik|BB405864|Gm21361|Hps|ep	HPS1, biogenesis of lysosomal organelles complex 3 subunit 1	protein-coding
1859	chr15	96460617	96461116	+	0	NA	promoter-TSS (NM_028148)	promoter-TSS (NM_028148)	-23	NM_028148	72193	Mm.324474	NM_028148	ENSMUSG00000033228	Scaf11	1110061H03Rik|2610510E10Rik|AI462454|CASP11|SIP1|SRRP129|Sfrs2ip|Srsf2ip|mKIAA3013	SR-related CTD-associated factor 11	protein-coding
160	chr12	111039849	111040348	+	0	NA	intron (NM_198023, intron 2 of 11)	CpG-3526	731	NM_198023	217864	Mm.23808	NM_198023	ENSMUSG00000037896	Rcor1	5730409O11|6720480E22Rik|AU042633|D12Wsu95e|Rocr1|mKIAA0071	REST corepressor 1	protein-coding
3116	chr19	59169024	59169523	+	0	NA	intron (NM_009501, intron 1 of 2)	CpG	1124	NM_009501	22326	Mm.23801	NM_009501	ENSMUSG00000006270	Vax1	-	ventral anterior homeobox 1	protein-coding
2776	chr10	62486198	62486697	+	0	NA	exon (NM_001113355, exon 1 of 9)	exon (NM_001113355, exon 1 of 9)	151	NM_001113355	30930	Mm.260703	NM_133672	ENSMUSG00000020078	Vps26a	AA407240|HB58|Vps26	VPS26 retromer complex component A	protein-coding
98	chr19	41263867	41264366	+	0	NA	promoter-TSS (NM_133352)	promoter-TSS (NM_133352)	-112	NM_133352	107358	Mm.246440	NM_133352	ENSMUSG00000025016	Tm9sf3	1810073M23Rik|2810031D16Rik|AI115521|AI413748|AW146116|AW549777|Smbp|mKIAA4036	transmembrane 9 superfamily member 3	protein-coding
2901	chr7	128611340	128611839	+	0	NA	5' UTR (NM_178641, exon 1 of 20)	5' UTR (NM_178641, exon 1 of 20)	224	NM_178641	101490	Mm.490344	NM_178641	ENSMUSG00000042105	Inpp5f	5830435P03Rik|AI115354|AW561896|SAC2|cI-27|hSAC2|mKIAA0966	inositol polyphosphate-5-phosphatase F	protein-coding
1048	chr9	58554933	58555432	+	0	NA	Intergenic	CpG	-14242	NM_133983	102657	Mm.5356	NM_133983	ENSMUSG00000035914	Cd276	6030411F23Rik|AU016588|B7RP-2|B7h3	CD276 antigen	protein-coding
1278	chr16	11909208	11909707	+	0	NA	promoter-TSS (NM_146067)	promoter-TSS (NM_146067)	-34	NM_146067	223978	Mm.86360	NM_146067	ENSMUSG00000065979	Cpped1	C530044N13Rik	calcineurin-like phosphoesterase domain containing 1	protein-coding
2434	chr3	53863856	53864355	+	0	NA	promoter-TSS (NM_026435)	promoter-TSS (NM_026435)	-298	NM_026435	67890	Mm.23067	NM_026435	ENSMUSG00000027746	Ufm1	1810045K17Rik|AI132708|AI463323|Gm10726	ubiquitin-fold modifier 1	protein-coding
1000	chr11	20542659	20543158	+	0	NA	promoter-TSS (NM_021372)	promoter-TSS (NM_021372)	-258	NM_001362867	58172	Mm.339676	NM_021372	ENSMUSG00000049800	Sertad2	AB041541|AU021878|Kiaa0127|MNCb-1504|SEI-2|Sei2|TRIP-Br2|mKIAA0127	SERTA domain containing 2	protein-coding
1381	chr5	104459223	104459722	+	0	NA	promoter-TSS (NM_008861)	promoter-TSS (NM_008861)	15	NM_008861	18764	Mm.6442	NM_008861	ENSMUSG00000034462	Pkd2	C030034P18Rik|PC2|TRPP2	polycystin 2, transient receptor potential cation channel	protein-coding
43	chr8	84716022	84716521	+	0	NA	exon (NM_001371052, exon 9 of 11)	exon (NM_001371052, exon 9 of 11)	14814	NM_008535	17095	Mm.4925	NM_008535	ENSMUSG00000034041	Lyl1	Lyl-1|bHLHa18	lymphoblastomic leukemia 1	protein-coding
1061	chr4	137795739	137796238	+	0	NA	intron (NM_007431, intron 1 of 11)	CpG	396	NM_007431	11647	Mm.288186	NM_007431	ENSMUSG00000028766	Alpl	ALP|APTNAP|Akp-2|Akp2|TNAP|TNSALP	alkaline phosphatase, liver/bone/kidney	protein-coding
2582	chr15	84231998	84232497	+	0	NA	intron (NM_133167, intron 1 of 12)	CpG	204	NM_133167	170736	Mm.323892	NM_133167	ENSMUSG00000022438	Parvb	AI595373|AW742462|D15Gsk1|affixin	parvin, beta	protein-coding
2054	chr4	43561817	43562316	+	0	NA	promoter-TSS (NM_013497)	promoter-TSS (NM_013497)	517	NM_011602	21894	Mm.208601	NM_011602	ENSMUSG00000028465	Tln1	Tln	talin 1	protein-coding
1728	chr15	88858229	88858728	+	0	NA	Intergenic	(CTAGGG)n|Simple_repeat|Simple_repeat	-3716	NM_145478	223775	Mm.400129	NM_145478	ENSMUSG00000035828	Pim3	BC026639|Kid1	proviral integration site 3	protein-coding
2785	chr7	44997198	44998167	+	0	NA	promoter-TSS (NM_029410)	promoter-TSS (NM_029410)	34	NM_016849	54131	Mm.3960	NM_016849	ENSMUSG00000003184	Irf3	C920001K05Rik|IRF-3	interferon regulatory factor 3	protein-coding
193	chr9	86879391	86879890	+	0	NA	intron (NM_001357770, intron 1 of 29)	CpG	809	NM_001277986	20616	Mm.281651	NM_013669	ENSMUSG00000033419	Snap91	91kDa|AP180|F1-20|mKIAA0656	synaptosomal-associated protein 91	protein-coding
288	chr5	136312572	136313071	+	0	NA	exon (NM_009986, exon 15 of 24)	exon (NM_009986, exon 15 of 24)	62982	NR_030500	723975		NR_030500	ENSMUSG00000106479	Mir721	Mirn721|miRY|mir-721|mmu-mir-721	microRNA 721	ncRNA
119	chr7	45277271	45277770	+	0	NA	Intergenic	CpG	-5353	NM_001033176	76713	Mm.425445	NM_001033176	ENSMUSG00000070568	Slc6a21	1700039E15Rik|Gm19188	solute carrier family 6 member 21	protein-coding
1555	chr4	139301767	139302266	+	0	NA	intron (NR_151463, intron 4 of 10)	intron (NR_151463, intron 4 of 10)	8692	NR_151463	212555	Mm.45131	NM_145384	ENSMUSG00000028744	Pqlc2	BC019216	PQ loop repeat containing 2	protein-coding
586	chr2	30171515	30172014	+	0	NA	exon (NM_007931, exon 1 of 3)	exon (NM_007931, exon 1 of 3)	240	NM_007931	13804	Mm.474473	NM_007931	ENSMUSG00000015337	Endog	-	endonuclease G	protein-coding
2870	chr8	124273703	124274202	+	0	NA	intron (NM_139272, intron 1 of 15)	intron (NM_139272, intron 1 of 15)	42558	NM_139272	108148	Mm.33808	NM_139272	ENSMUSG00000089704	Galnt2	AI480629	polypeptide N-acetylgalactosaminyltransferase 2	protein-coding
2859	chr14	115092443	115092942	+	0	NA	exon (NM_175500, exon 1 of 8)	exon (NM_175500, exon 1 of 8)	477	NM_175500	103978	Mm.320791	NM_175500	ENSMUSG00000022112	Gpc5	A230034F01Rik	glypican 5	protein-coding
410	chr11	51650557	51651056	+	0	NA	promoter-TSS (NR_027958)	promoter-TSS (NR_027958)	-148	NR_027958	97775	Mm.220299	NM_175289	ENSMUSG00000052563	D930048N14Rik	AI315703|R75254	RIKEN cDNA D930048N14 gene	ncRNA
999	chr18	57879138	57879637	+	0	NA	exon (NM_009194, exon 1 of 27)	exon (NM_009194, exon 1 of 27)	709	NM_009194	20496	Mm.399997	NM_009194	ENSMUSG00000024597	Slc12a2	9330166H04Rik|Nkcc1|mBSC2|sy-ns	solute carrier family 12, member 2	protein-coding
3019	chr10	93589256	93589755	+	0	NA	promoter-TSS (NR_045810)	promoter-TSS (NR_045810)	92	NR_045810	74454	Mm.410794	NR_045810	ENSMUSG00000097407	4933408J17Rik	-	RIKEN cDNA 4933408J17 gene	ncRNA
1180	chr4	155992148	155992647	+	0	NA	promoter-TSS (NM_001302469)	promoter-TSS (NM_001302469)	281	NM_080445	117592	Mm.440185	NM_080445	ENSMUSG00000050796	B3galt6	BB129894|GalTII	UDP-Gal:betaGal beta 1,3-galactosyltransferase, polypeptide 6	protein-coding
2169	chr13	73626849	73627348	+	0	NA	exon (NM_009354, exon 1 of 16)	exon (NM_009354, exon 1 of 16)	187	NM_001362388	21752	Mm.10109	NM_009354	ENSMUSG00000021611	Tert	EST2|TCS1|TP2|TR|TRT	telomerase reverse transcriptase	protein-coding
430	chr2	172939916	172940415	+	0	NA	5' UTR (NM_007557, exon 1 of 7)	5' UTR (NM_007557, exon 1 of 7)	156	NM_007557	12162	Mm.595	NM_007557	ENSMUSG00000008999	Bmp7	OP1	bone morphogenetic protein 7	protein-coding
1185	chr7	101969935	101970434	+	0	NA	intron (NM_133947, intron 1 of 24)	CpG	341	NM_133947	101706	Mm.27259	NM_133947	ENSMUSG00000066306	Numa1	6720401E04Rik|AA764025|AL022610|AU014979|NuMA	nuclear mitotic apparatus protein 1	protein-coding
447	chr9	97018260	97018759	+	0	NA	promoter-TSS (NM_145134)	promoter-TSS (NM_145134)	-154	NM_145134	211949	Mm.491271	NM_145134	ENSMUSG00000046997	Spsb4	D030068E18Rik|SSB-4|Ssb4	splA/ryanodine receptor domain and SOCS box containing 4	protein-coding
1446	chr2	52424242	52424741	+	0	NA	intron (NM_182994, intron 1 of 5)	intron (NM_182994, intron 1 of 5)	383	NM_182994	75423	Mm.314378	NM_182994	ENSMUSG00000036093	Arl5a	2410015N24Rik|2810410P22Rik|AA408731|AW610751|Arl5|T25534	ADP-ribosylation factor-like 5A	protein-coding
1741	chr6	145340493	145340992	+	0	NA	Intergenic	CpG	-46883	NR_003625	381827	Mm.179075	NM_001001987		1700073E17Rik	-	ribosomal protein L7 pseudogene	pseudo
[truncated: 1,450 more rows]
