# Supplementary material for: HNF4A defines tissue-specific circadian rhythms by beaconing BMAL1::CLOCK chromatin binding and shaping the rhythmic chromatin landscape
Source: Nat Commun. 2021 Nov 3;12:6350. doi: 10.1038/s41467-021-26567-3 (PMC8566521; doi:10.1038/s41467-021-26567-3)
Supplement: Supplementary file 8 — Source Data [file 41467_2021_26567_MOESM8_ESM.zip]

Archive with 10 entries (9 files):
- Source Data/
- __MACOSX/._Source Data
- Source Data/Fig.1d_western_blot_BMAL1&TUBULIN.pdf
- __MACOSX/Source Data/._Fig.1d_western_blot_BMAL1&TUBULIN.pdf
- Source Data/.DS_Store
- __MACOSX/Source Data/._.DS_Store
- Source Data/Fig.1d_western_blot_HNF4A.pdf
- __MACOSX/Source Data/._Fig.1d_western_blot_HNF4A.pdf
- Source Data/Source Data.xlsx
- __MACOSX/Source Data/._Source Data.xlsx
