# Supplementary material for: HNF4A defines tissue-specific circadian rhythms by beaconing BMAL1::CLOCK chromatin binding and shaping the rhythmic chromatin landscape
Source: Nat Commun. 2021 Nov 3;12:6350. doi: 10.1038/s41467-021-26567-3 (PMC8566521; doi:10.1038/s41467-021-26567-3)
Supplement: Supplementary file 8 — Source Data [file 41467_2021_26567_MOESM8_ESM.zip › Source Data/Source Data.xlsx]

## Sheet: Fig. 1c
		Ctrl-1	Ctrl-2	Ctrl-3	Ctrl-4	HKO-1	HKO-2	HKO-3	HKO-4		student's t test (p value)
	Hnf4a	0.984545	1.12576	0.889701	1.02343	0.256557	0.216236	0.273448	0.243234		<0.0001
	Bmal1	1.15579	1	1.06255	1.05627	1.23708	1.3435	1.56003	1.37658		0.0059
	Nr1d1	0.848938	0.991763	1.1593	1.08232	0.376892	0.350164	0.512562	0.412396		0.0002
	Nr1d2	0.923923	1.03265	1.04348	0.984725	0.488463	0.40247	0.396152	0.418368		<0.0001

## Sheet: Fig.3b
		GFP-1	GFP-2	GFP-3	HNF4A2-1	HNF4A2-2	HNF4A2-3		student's t test (p value)
	Hnf4a	1.09769	1.02468	0.991986	791.536	653.725	791.873		<0.0001
	Bmal1	0.95372	1.0311	0.987648	0.759705	0.80226	0.880162		0.0134

## Sheet: Fig.4a
	Hnf4a+/+	Hnf4a+/-	Hnf4a-/-			student's t test (p value)
	26.4	26.6	25.8		Hnf4a+/+ vs Hnf4a+/-	0.1414
	26.5	26	25.8		Hnf4a+/+ vs Hnf4a-/-	0.0164
	26.2	26.4	25.4
	26.5	26.4	25.1
	27.1	26.2	26.4
		25.6

## Sheet: Fig.4b
	day after synchronization	Hnf4a+/+	Hnf4a-/-
	0.22223	-25.092	-35.884
	0.22917	-25.109	-36.05
	0.23611	-25.165	-36.241
	0.24306	-25.278	-36.432
	0.25	-25.323	-36.588
	0.25695	-25.346	-36.636
	0.26389	-25.397	-36.667
	0.27084	-25.512	-36.636
	0.27778	-25.463	-36.524
	0.28473	-25.336	-36.249
	0.29167	-25.234	-35.914
	0.29861	-25.107	-35.586
	0.30556	-24.853	-35.202
	0.3125	-24.403	-34.678
	0.31945	-23.964	-34.082
	0.32639	-23.452	-33.458
	0.33334	-22.765	-32.758
	0.34028	-21.868	-31.928
	0.34723	-20.876	-30.899
	0.35417	-19.839	-29.888
	0.36111	-18.569	-28.63
	0.36806	-17.057	-27.253
	0.375	-15.454	-25.714
	0.38195	-13.709	-24.097
	0.38889	-11.824	-22.341
	0.39584	-9.694	-20.524
	0.40278	-7.512	-18.602
	0.40973	-5.296	-16.655
	0.41667	-3.019	-14.607
	0.42361	-0.611	-12.491
	0.43056	1.712	-10.343
	0.4375	3.979	-8.16
	0.44445	6.297	-5.9
	0.45139	8.547	-3.579
	0.45834	10.835	-1.266
	0.46528	12.888	1.183
	0.47223	15.033	3.708
	0.47917	17.163	6.229
	0.48611	19.202	8.676
	0.49306	21.133	11.202
	0.5	23.046	13.684
	0.50695	24.935	16
	0.51389	26.625	18.188
	0.52084	28.231	20.297
	0.52778	29.604	22.343
	0.53473	30.994	24.101
	0.54167	32.148	25.656
	0.54861	33.152	27.136
	0.55556	34.089	28.496
	0.5625	34.878	29.646
	0.56945	35.562	30.709
	0.57639	36.14	31.713
	0.58334	36.633	32.578
	0.59028	37.071	33.509
	0.59723	37.387	34.229
	0.60417	37.63	34.906
	0.61111	37.856	35.577
	0.61806	37.943	36.23
	0.625	37.931	36.836
	0.63195	37.792	37.219
	0.63889	37.736	37.732
	0.64584	37.513	38.134
	0.65278	37.216	38.524
	0.65973	36.861	38.677
	0.66667	36.503	38.923
	0.67361	36.095	39.197
	0.68056	35.576	39.302
	0.6875	35.046	39.461
	0.69445	34.496	39.515
	0.70139	33.993	39.595
	0.70834	33.39	39.685
	0.71528	32.743	39.727
	0.72223	32.068	39.626
	0.72917	31.387	39.552
	0.73611	30.694	39.495
	0.74306	29.953	39.365
	0.75	29.19	39.08
	0.75695	28.392	38.706
	0.76389	27.583	38.405
	0.77084	26.759	38.165
	0.77778	25.929	37.644
	0.78473	25.066	37.147
	0.79167	24.194	36.682
	0.79861	23.321	36.252
	0.80556	22.462	35.687
	0.8125	21.469	34.96
	0.81945	20.474	34.346
	0.82639	19.404	33.689
	0.83334	18.292	32.951
	0.84028	17.188	32
	0.84723	15.964	31.155
	0.85417	14.699	30.209
	0.86111	13.437	29.272
	0.86806	12.164	28.217
	0.875	10.917	27.117
	0.88195	9.64	25.969
	0.88889	8.389	24.792
	0.89584	7.204	23.6
	0.90278	5.996	22.273
	0.90973	4.85	20.892
	0.91667	3.623	19.493
	0.92361	2.434	18.059
	0.93056	1.244	16.536
	0.9375	0.004	14.934
	0.94445	-1.257	13.34
	0.95139	-2.576	11.676
	0.95834	-3.85	10.069
	0.96528	-5.201	8.313
	0.97223	-6.409	6.638
	0.97917	-7.662	4.996
	0.98611	-8.882	3.282
	0.99306	-10.026	1.616
	1	-11.063	-0.213
	1.00695	-12.054	-1.864
	1.01389	-13.053	-3.729
	1.02084	-13.987	-5.535
	1.02778	-14.818	-7.422
	1.03473	-15.699	-9.382
	1.04167	-16.571	-11.419
	1.04861	-17.416	-13.525
	1.05556	-18.149	-15.672
	1.0625	-18.908	-17.81
	1.06945	-19.649	-19.886
	1.07639	-20.319	-21.97
	1.08334	-20.951	-23.965
	1.09028	-21.547	-25.973
	1.09723	-22.146	-27.761
	1.10417	-22.657	-29.565
	1.11111	-23.149	-31.301
	1.11806	-23.687	-33.005
	1.125	-24.211	-34.576
	1.13195	-24.687	-36.176
	1.13889	-25.131	-37.874
	1.14584	-25.601	-39.527
	1.15278	-26.065	-41.153
	1.15973	-26.439	-42.777
	1.16667	-26.72	-44.416
	1.17361	-27.064	-45.962
	1.18056	-27.418	-47.39
	1.1875	-27.687	-48.72
	1.19445	-27.82	-50.058
	1.20139	-28.074	-51.275
	1.20834	-28.285	-52.234
	1.21528	-28.454	-53.026
	1.22223	-28.531	-53.934
	1.22917	-28.706	-54.692
	1.23611	-28.921	-55.274
	1.24306	-29.064	-55.764
	1.25	-29.119	-56.449
	1.25695	-29.252	-57.02
	1.26389	-29.388	-57.49
	1.27084	-29.427	-57.835
	1.27778	-29.401	-58.258
	1.28473	-29.356	-58.711
	1.29167	-29.351	-58.901
	1.29861	-29.158	-59.056
	1.30556	-28.908	-59.027
	1.3125	-28.629	-59.001
	1.31945	-28.418	-58.736
	1.32639	-28.075	-58.358
	1.33334	-27.696	-57.766
	1.34028	-27.387	-57.175
	1.34723	-27.076	-56.485
	1.35417	-26.68	-55.671
	1.36111	-26.216	-54.76
	1.36806	-25.836	-53.759
	1.375	-25.39	-52.745
	1.38195	-24.832	-51.743
	1.38889	-24.244	-50.534
	1.39584	-23.644	-49.22
	1.40278	-23.008	-47.889
	1.40973	-22.268	-46.407
	1.41667	-21.468	-44.721
	1.42361	-20.731	-42.93
	1.43056	-19.928	-40.985
	1.4375	-19.061	-38.886
	1.44445	-18.191	-36.621
	1.45139	-17.277	-34.157
	1.45834	-16.345	-31.611
	1.46528	-15.387	-28.98
	1.47223	-14.291	-26.219
	1.47917	-13.233	-23.334
	1.48611	-12.154	-20.496
	1.49306	-10.891	-17.497
	1.5	-9.685	-14.405
	1.50695	-8.398	-11.314
	1.51389	-7.085	-8.261
	1.52084	-5.607	-5.223
	1.52778	-4.195	-2.145
	1.53473	-2.68	0.98
	1.54167	-1.139	4.067
	1.54861	0.488	7.048
	1.55556	2.227	10.218
	1.5625	3.893	13.442
	1.56945	5.62	16.612
	1.57639	7.435	19.723
	1.58334	9.246	22.9
	1.59028	10.987	26.367
	1.59723	12.656	29.759
	1.60417	14.388	33.007
	1.61111	16.074	36.263
	1.61806	17.626	39.637
	1.625	19.108	43.032
	1.63195	20.606	46.058
	1.63889	22.093	49.067
	1.64584	23.457	52.178
	1.65278	24.789	55.246
	1.65973	26.169	57.918
	1.66667	27.481	60.438
	1.67361	28.697	62.981
	1.68056	29.877	65.308
	1.6875	31.076	67.306
	1.69445	32.185	69.15
	1.70139	33.215	70.936
	1.70834	34.185	72.418
	1.71528	35.097	73.698
	1.72223	35.988	74.834
	1.72917	36.743	75.837
	1.73611	37.487	76.686
	1.74306	38.13	77.272
	1.75	38.752	77.905
	1.75695	39.221	78.383
	1.76389	39.635	78.628
	1.77084	40.075	78.737
	1.77778	40.305	78.848
	1.78473	40.55	78.734
	1.79167	40.724	78.508
	1.79861	40.904	78.126
	1.80556	40.921	77.717
	1.8125	40.867	77.248
	1.81945	40.803	76.49
	1.82639	40.766	75.732
	1.83334	40.572	75.031
	1.84028	40.248	74.153
	1.84723	39.934	73.048
	1.85417	39.52	72.016
	1.86111	39.03	70.873
	1.86806	38.349	69.743
	1.875	37.696	68.245
	1.88195	36.987	66.769
	1.88889	36.256	65.154
	1.89584	35.401	63.41
	1.90278	34.488	61.442
	1.90973	33.612	59.459
	1.91667	32.756	57.437
	1.92361	31.842	55.253
	1.93056	30.864	53.141
	1.9375	29.855	50.946
	1.94445	28.852	48.759
	1.95139	27.636	46.398
	1.95834	26.365	44.332
	1.96528	25.048	42.249
	1.97223	23.716	40.025
	1.97917	22.197	37.731
	1.98611	20.623	35.449
	1.99306	19.169	33.329
	2	17.675	30.96
	2.00695	16.229	28.568
	2.01389	14.822	26.319
	2.02084	13.512	24.133
	2.02778	12.315	21.852
	2.03473	11.105	19.455
	2.04167	9.872	17.188
	2.04861	8.744	14.898
	2.05556	7.599	12.643
	2.0625	6.379	10.221
	2.06945	5.17	7.847
	2.07639	3.884	5.44
	2.08334	2.634	3.032
	2.09028	1.331	0.625
	2.09723	-0.007	-1.912
	2.10417	-1.284	-4.283
	2.11111	-2.61	-6.518
	2.11806	-3.914	-8.728
	2.125	-5.14	-10.937
	2.13195	-6.372	-13.055
	2.13889	-7.547	-14.918
	2.14584	-8.691	-16.757
	2.15278	-9.693	-18.638
	2.15973	-10.661	-20.386
	2.16667	-11.615	-21.864
	2.17361	-12.437	-23.299
	2.18056	-13.203	-24.768
	2.1875	-13.955	-26.06
	2.19445	-14.655	-27.242
	2.20139	-15.346	-28.318
	2.20834	-16.008	-29.4
	2.21528	-16.655	-30.339
	2.22223	-17.258	-31.239
	2.22917	-17.832	-32.043
	2.23611	-18.415	-32.792
	2.24306	-18.895	-33.417
	2.25	-19.323	-34.138
	2.25695	-19.734	-34.646
	2.26389	-20.162	-35.083
	2.27084	-20.496	-35.443
	2.27778	-20.825	-35.798
	2.28473	-21.176	-36.106
	2.29167	-21.568	-36.106
	2.29861	-21.921	-36.394
	2.30556	-22.215	-36.474
	2.3125	-22.521	-36.553
	2.31945	-22.808	-36.489
	2.32639	-23.024	-36.477
	2.33334	-23.12	-36.458
	2.34028	-23.24	-36.329
	2.34723	-23.242	-36.173
	2.35417	-23.172	-36.012
	2.36111	-23.094	-35.855
	2.36806	-22.919	-35.594
	2.375	-22.771	-35.269
	2.38195	-22.643	-35
	2.38889	-22.475	-34.667
	2.39584	-22.359	-34.257
	2.40278	-22.176	-33.728
	2.40973	-22.035	-33.209
	2.41667	-21.81	-32.679
	2.42361	-21.593	-31.983
	2.43056	-21.349	-31.263
	2.4375	-21.014	-30.558
	2.44445	-20.662	-29.746
	2.45139	-20.222	-28.834
	2.45834	-19.804	-27.872
	2.46528	-19.287	-26.906
	2.47223	-18.833	-25.906
	2.47917	-18.326	-24.701
	2.48611	-17.832	-23.561
	2.49306	-17.343	-22.329
	2.5	-16.867	-21.014
	2.50695	-16.399	-19.63
	2.51389	-15.767	-18.286
	2.52084	-15.236	-16.942
	2.52778	-14.611	-15.502
	2.53473	-14.012	-14.035
	2.54167	-13.239	-12.566
	2.54861	-12.459	-11.121
	2.55556	-11.75	-9.553
	2.5625	-10.912	-7.931
	2.56945	-10.014	-6.378
	2.57639	-9.069	-4.781
	2.58334	-8.251	-3.167
	2.59028	-7.316	-1.451
	2.59723	-6.304	0.096
	2.60417	-5.231	1.607
	2.61111	-4.307	3.202
	2.61806	-3.319	4.794
	2.625	-2.263	6.329
	2.63195	-1.251	7.781
	2.63889	-0.306	9.407
	2.64584	0.579	11.015
	2.65278	1.562	12.612
	2.65973	2.485	14.227
	2.66667	3.403	15.877
	2.67361	4.298	17.513
	2.68056	5.241	19.017
	2.6875	6.216	20.478
	2.69445	7.219	21.853
	2.70139	8.156	23.122
	2.70834	9.088	24.251
	2.71528	10.007	25.346
	2.72223	10.9	26.346
	2.72917	11.701	27.207
	2.73611	12.453	28.019
	2.74306	13.134	28.779
	2.75	13.82	29.498
	2.75695	14.504	30.14
	2.76389	15.191	30.79
	2.77084	15.829	31.324
	2.77778	16.464	31.75
	2.78473	17.168	32.151
	2.79167	17.785	32.458
	2.79861	18.313	32.68
	2.80556	18.789	32.791
	2.8125	19.301	32.858
	2.81945	19.68	32.909
	2.82639	19.846	32.793
	2.83334	20.018	32.676
	2.84028	20.131	32.434
	2.84723	20.231	32.166
	2.85417	20.205	31.832
	2.86111	20.159	31.385
	2.86806	20.192	30.884
	2.875	20.227	30.375
	2.88195	20.157	29.784
	2.88889	20.113	29.122
	2.89584	20.065	28.421
	2.90278	20.017	27.607
	2.90973	19.948	26.85
	2.91667	19.824	26.038
	2.92361	19.723	25.12
	2.93056	19.506	24.339
	2.9375	19.329	23.388
	2.94445	19.119	22.348
	2.95139	18.843	21.244
	2.95834	18.525	20.143
	2.96528	18.177	18.987
	2.97223	17.904	17.785
	2.97917	17.471	16.496
	2.98611	16.963	15.223
	2.99306	16.461	13.858
	3	16.015	12.463
	3.00695	15.473	11.068
	3.01389	14.847	9.764
	3.02084	14.265	8.501
	3.02778	13.716	7.3
	3.03473	13.085	6.154
	3.04167	12.38	5.001
	3.04861	11.731	3.916
	3.05556	11.092	2.857
	3.0625	10.351	1.82
	3.06945	9.6	0.646
	3.07639	8.846	-0.433
	3.08334	8.008	-1.506
	3.09028	7.108	-2.714
	3.09723	6.156	-4.027
	3.10417	5.259	-5.206
	3.11111	4.312	-6.348
	3.11806	3.265	-7.531
	3.125	2.303	-8.688
	3.13195	1.419	-9.649
	3.13889	0.565	-10.547
	3.14584	-0.357	-11.536
	3.15278	-1.082	-12.525
	3.15973	-1.787	-13.347
	3.16667	-2.451	-14.203
	3.17361	-3.054	-15.123
	3.18056	-3.674	-15.94
	3.1875	-4.261	-16.738
	3.19445	-4.909	-17.559
	3.20139	-5.566	-18.295
	3.20834	-6.212	-18.951
	3.21528	-6.903	-19.59
	3.22223	-7.611	-20.185
	3.22917	-8.275	-20.739
	3.23611	-8.896	-21.152
	3.24306	-9.572	-21.658
	3.25	-10.218	-22.143
	3.25695	-10.78	-22.621
	3.26389	-11.311	-23.021
	3.27084	-11.868	-23.427
	3.27778	-12.378	-23.883
	3.28473	-12.867	-24.229
	3.29167	-13.299	-24.506
	3.29861	-13.83	-24.734
	3.30556	-14.295	-25.019
	3.3125	-14.668	-25.16
	3.31945	-15.122	-25.288
	3.32639	-15.576	-25.389
	3.33334	-15.963	-25.412
	3.34028	-16.224	-25.422
	3.34723	-16.577	-25.421
	3.35417	-16.888	-25.361
	3.36111	-17.148	-25.304
	3.36806	-17.329	-25.16
	3.375	-17.462	-24.988
	3.38195	-17.616	-24.741
	3.38889	-17.754	-24.471
	3.39584	-17.708	-24.095
	3.40278	-17.757	-23.638
	3.40973	-17.748	-23.203
	3.41667	-17.778	-22.634
	3.42361	-17.761	-22.049
	3.43056	-17.66	-21.399
	3.4375	-17.632	-20.762
	3.44445	-17.498	-20.103
	3.45139	-17.45	-19.378
	3.45834	-17.191	-18.64
	3.46528	-17.064	-17.967
	3.47223	-16.806	-17.326
	3.47917	-16.538	-16.567
	3.48611	-16.226	-15.91
	3.49306	-15.884	-15.293
	3.5	-15.554	-14.65
	3.50695	-15.156	-13.956
	3.51389	-14.832	-13.36
	3.52084	-14.422	-12.687
	3.52778	-14.076	-12.082
	3.53473	-13.678	-11.318
	3.54167	-13.297	-10.653
	3.54861	-12.874	-9.814
	3.55556	-12.501	-8.97
	3.5625	-12.148	-8.135
	3.56945	-11.718	-7.241
	3.57639	-11.3	-6.282
	3.58334	-10.848	-5.339
	3.59028	-10.481	-4.423
	3.59723	-9.914	-3.488
	3.60417	-9.392	-2.518
	3.61111	-8.826	-1.609
	3.61806	-8.274	-0.691
	3.625	-7.618	0.266
	3.63195	-6.916	1.154
	3.63889	-6.267	2.04
	3.64584	-5.565	2.944
	3.65278	-4.929	3.895
	3.65973	-4.291	4.708
	3.66667	-3.663	5.592
	3.67361	-3.048	6.443
	3.68056	-2.5	7.399
	3.6875	-1.892	8.212
	3.69445	-1.318	9.064
	3.70139	-0.663	10.006
	3.70834	-0.102	10.973
	3.71528	0.545	11.914
	3.72223	1.273	12.704
	3.72917	2.003	13.768
	3.73611	2.701	14.56
	3.74306	3.45	15.453
	3.75	4.253	16.155
	3.75695	5.036	16.88
	3.76389	5.743	17.455
	3.77084	6.43	17.99
	3.77778	7.133	18.534
	3.78473	7.745	19.019
	3.79167	8.279	19.415
	3.79861	8.76	19.883
	3.80556	9.177	20.384
	3.8125	9.538	20.761
	3.81945	9.831	21.182
	3.82639	10.122	21.573
	3.83334	10.363	22.022
	3.84028	10.663	22.217
	3.84723	10.912	22.35
	3.85417	11.29	22.375
	3.86111	11.596	22.395
	3.86806	11.983	22.206
	3.875	12.386	21.886
	3.88195	12.796	21.576
	3.88889	13.225	21.264
	3.89584	13.583	20.84
	3.90278	13.917	20.383
	3.90973	14.2	20.001
	3.91667	14.478	19.717
	3.92361	14.618	19.385
	3.93056	14.762	19.041
	3.9375	14.808	18.661
	3.94445	14.884	18.379
	3.95139	14.885	18.035
	3.95834	14.844	17.706
	3.96528	14.822	17.217
	3.97223	14.803	16.765
	3.97917	14.76	16.256
	3.98611	14.734	15.59
	3.99306	14.653	14.878
	4	14.57	14.104
	4.00695	14.501	13.325
	4.01389	14.4	12.549
	4.02084	14.209	11.705
	4.02778	14.062	10.924
	4.03473	13.82	10.144
	4.04167	13.611	9.421
	4.04861	13.297	8.819
	4.05556	12.957	8.227
	4.0625	12.64	7.614
	4.06945	12.273	6.994
	4.07639	11.866	6.404
	4.08334	11.469	5.703
	4.09028	11.092	4.93
	4.09723	10.65	4.13
	4.10417	10.23	3.343
	4.11111	9.788	2.5
	4.11806	9.387	1.554
	4.125	8.967	0.686
	4.13195	8.524	-0.244
	4.13889	8.069	-1.087
	4.14584	7.66	-1.968
	4.15278	7.191	-2.796
	4.15973	6.669	-3.677
	4.16667	6.139	-4.527
	4.17361	5.638	-5.422
	4.18056	5.059	-6.299
	4.1875	4.452	-7.139
	4.19445	3.825	-8.001
	4.20139	3.231	-8.798
	4.20834	2.666	-9.587
	4.21528	1.997	-10.284
	4.22223	1.407	-11.079
	4.22917	0.886	-11.718
	4.23611	0.362	-12.368
	4.24306	-0.217	-12.953
	4.25	-0.767	-13.482
	4.25695	-1.222	-14.063
	4.26389	-1.732	-14.527
	4.27084	-2.297	-14.957
	4.27778	-2.867	-15.333
	4.28473	-3.396	-15.672
	4.29167	-3.952	-15.951
	4.29861	-4.508	-16.146
	4.30556	-4.996	-16.334
	4.3125	-5.539	-16.477
	4.31945	-6.007	-16.657
	4.32639	-6.465	-16.735
	4.33334	-6.851	-16.731
	4.34028	-7.271	-16.84
	4.34723	-7.645	-16.894
	4.35417	-7.976	-16.894
	4.36111	-8.317	-16.876
	4.36806	-8.709	-16.924
	4.375	-9.083	-16.923
	4.38195	-9.406	-16.909
	4.38889	-9.754	-16.788
	4.39584	-10.102	-16.774
	4.40278	-10.402	-16.699
	4.40973	-10.647	-16.578
	4.41667	-10.95	-16.452
	4.42361	-11.183	-16.261
	4.43056	-11.413	-16.055
	4.4375	-11.574	-15.799
	4.44445	-11.755	-15.626
	4.45139	-11.978	-15.309
	4.45834	-12.077	-15.109
	4.46528	-12.223	-14.897
	4.47223	-12.345	-14.673
	4.47917	-12.487	-14.477
	4.48611	-12.536	-14.192
	4.49306	-12.523	-13.981
	4.5	-12.56	-13.673
	4.50695	-12.523	-13.359
	4.51389	-12.499	-13.017
	4.52084	-12.325	-12.656
	4.52778	-12.282	-12.239
	4.53473	-12.192	-11.821
	4.54167	-12.065	-11.421
	4.54861	-11.923	-11.058
	4.55556	-11.747	-10.678
	4.5625	-11.684	-10.266
	4.56945	-11.516	-9.935
	4.57639	-11.351	-9.551
	4.58334	-11.101	-9.083
	4.59028	-10.952	-8.627
	4.59723	-10.701	-8.191
	4.60417	-10.439	-7.678
	4.61111	-10.12	-7.122
	4.61806	-9.821	-6.577
	4.625	-9.527	-6.042
	4.63195	-9.177	-5.447
	4.63889	-8.814	-4.901
	4.64584	-8.42	-4.308
	4.65278	-8.068	-3.75
	4.65973	-7.633	-3.117
	4.66667	-7.266	-2.449
	4.67361	-6.813	-1.724
	4.68056	-6.397	-0.895
	4.6875	-5.949	-0.087
	4.69445	-5.55	0.78
	4.70139	-5.147	1.671
	4.70834	-4.742	2.634
	4.71528	-4.372	3.509
	4.72223	-4.024	4.381
	4.72917	-3.727	5.19
	4.73611	-3.339	5.941
	4.74306	-3.019	6.651
	4.75	-2.649	7.169
	4.75695	-2.328	7.658
	4.76389	-1.921	8.106
	4.77084	-1.508	8.491
	4.77778	-1.086	8.801
	4.78473	-0.616	9.057
	4.79167	-0.185	9.388
	4.79861	0.262	9.704
	4.80556	0.689	10.051
	4.8125	1.132	10.361
	4.81945	1.47	10.785
	4.82639	1.825	11.243
	4.83334	2.137	11.677
	4.84028	2.443	12.192
	4.84723	2.659	12.687
	4.85417	2.942	13.139
	4.86111	3.182	13.592
	4.86806	3.417	13.954
	4.875	3.669	14.284
	4.88195	3.937	14.498
	4.88889	4.258	14.714
	4.89584	4.486	14.798
		4.842	14.76
	4.90278	5.166	14.649
	4.90973	5.468	14.463
	4.91667	5.761	14.223
	4.92361	6.091	13.832
	4.93056	6.389	13.576
	4.9375	6.661	13.306
	4.94445	6.926	12.906
	4.95139	7.176	12.578
	4.95834	7.414	12.353
	4.96528	7.616	12.165
	4.97223	7.801	11.896
	4.97917	7.965	11.692
	4.98611	8.116	11.598
	4.99306	8.253	11.385
	5	8.362	11.175
	5.00695	8.493	10.88
	5.01389	8.604	10.731
	5.02084	8.704	10.402
	5.02778	8.776	10.002
	5.03473	8.832	9.578
	5.04167	8.866	9.261
	5.04861	8.876	8.745
	5.05556	8.789	8.241
	5.0625	8.747	7.642
	5.06945	8.63	7.099
	5.07639	8.472	6.537
	5.08334	8.276	5.876
	5.09028	8.149	5.205
	5.09723	7.937	4.597
	5.10417	7.806	4.053
	5.11111	7.633	3.372
	5.11806	7.466	2.787
	5.125	7.345	2.19
	5.13195	7.211	1.678
	5.13889	7.073	1.16
	5.14584	6.892	0.571
	5.15278	6.811	0.122
	5.15973	6.673	-0.338
	5.16667	6.582	-0.743
	5.17361	6.387	-1.173
	5.18056	6.312	-1.485
	5.1875	6.256	-1.818
	5.19445	6.146	-2.186
	5.20139	6.005	-2.523
	5.20834	5.87	-2.781
	5.21528	5.815	-3.06
	5.22223	5.644	-3.455
	5.22917	5.399	-3.929
	5.23611	5.165	-4.31
	5.24306	4.944	-4.724
	5.25	4.667	-5.323
	5.25695	4.234	-5.924
	5.26389	3.872	-6.425
	5.27084	3.467	-6.915
	5.27778	3.079	-7.499
	5.28473	2.554	-8.029
	5.29167	2.107	-8.434
	5.29861	1.648	-8.79
	5.30556	1.203	-9.08
	5.3125	0.799	-9.335
	5.31945	0.327	-9.486
	5.32639	-0.044	-9.641
	5.33334	-0.401	-9.749
	5.34028	-0.638	-9.852
	5.34723	-1.045	-9.919
	5.35417	-1.321	-10.083
	5.36111	-1.555	-10.217
	5.36806	-1.825	-10.334
	5.375	-2.15	-10.493
	5.38195	-2.449	-10.658
	5.38889	-2.67	-10.865
	5.39584	-2.96	-10.922
	5.40278	-3.334	-11.08
	5.40973	-3.604	-11.113
	5.41667	-3.836	-11.155
	5.42361	-4.123	-11.135
	5.43056	-4.444	-11.062
	5.4375	-4.623	-10.972
	5.44445	-4.816	-10.77
	5.45139	-5.015	-10.608
	5.45834	-5.241	-10.348
	5.46528	-5.414	-10.059
	5.47223	-5.502	-9.802
	5.47917	-5.674	-9.457
	5.48611	-5.836	-9.148
	5.49306	-5.933	-8.761
	5.5	-5.965	-8.456
	5.50695	-6.035	-8.05
	5.51389	-6.079	-7.723
	5.52084	-6.046	-7.394
	5.52778	-6.048	-7.155
	5.53473	-5.996	-6.845
	5.54167	-5.973	-6.562
	5.54861	-5.881	-6.351
	5.55556	-5.861	-6.139
	5.5625	-5.833	-5.971
	5.56945	-5.799	-5.782
	5.57639	-5.81	-5.579
	5.58334	-5.84	-5.378
	5.59028	-5.905	-5.169
	5.59723	-5.941	-4.856
	5.60417	-5.986	-4.562
	5.61111	-6.072	-4.247
	5.61806	-6.205	-3.904
	5.625	-6.301	-3.574
	5.63195	-6.335	-3.135
	5.63889	-6.376	-2.699
	5.64584	-6.463	-2.264
	5.65278	-6.466	-1.893
	5.65973	-6.369	-1.459
	5.66667	-6.265	-0.96
	5.67361	-6.173	-0.498
	5.68056	-6.045	-0.024
	5.6875	-5.809	0.469
	5.69445	-5.582	0.989
	5.70139	-5.375	1.533
	5.70834	-5.202	2.016
	5.71528	-4.965	2.514
	5.72223	-4.755	3.069
	5.72917	-4.555	3.476
	5.73611	-4.396	3.969
	5.74306	-4.177	4.276
	5.75	-3.98	4.563
	5.75695	-3.822	4.872
	5.76389	-3.665	5.018
	5.77084	-3.515	5.157
	5.77778	-3.37	5.22
	5.78473	-3.266	5.319
	5.79167	-3.109	5.321
	5.79861	-3.014	5.426
	5.80556	-2.877	5.395
	5.8125	-2.743	5.526
	5.81945	-2.535	5.699
	5.82639	-2.355	5.783
	5.83334	-2.165	5.98
	5.84028	-1.878	6.238
	5.84723	-1.598	6.629
	5.85417	-1.348	6.951
	5.86111	-1.133	7.324
	5.86806	-0.804	7.744
	5.875	-0.524	8.234
	5.88195	-0.271	8.548
	5.88889	-0.065	8.814
	5.89584	0.213	9.111
	5.90278	0.481	9.301
	5.90973	0.756	9.335
	5.91667	0.984	9.235
	5.92361	1.236	9.17
	5.93056	1.49	8.995
	5.9375	1.728	8.767
	5.94445	1.896	8.553
	5.95139	2.037	8.348
	5.95834	2.204	8.189
	5.96528	2.353	7.988
	5.97223	2.425	7.892
	5.97917	2.487	7.81
	5.98611	2.593	7.703
	5.99306	2.71	7.685
	6	2.8	7.645
	6.00695	2.944	7.637
	6.01389	3.102	7.477
	6.02084	3.28	7.369
	6.02778	3.45	7.315
	6.03473	3.63	7.118
	6.04167	3.793	6.888
	6.04861	3.949	6.617
	6.05556	4.103	6.383
	6.0625	4.216	6.13
	6.06945	4.301	5.765
	6.07639	4.327	5.454
	6.08334	4.413	5.178
	6.09028	4.478	4.907
	6.09723	4.472	4.519
	6.10417	4.45	4.143
	6.11111	4.489	3.873
	6.11806	4.502	3.618
	6.125	4.481	3.256
	6.13195	4.489	2.931
	6.13889	4.54	2.743
	6.14584	4.603	2.547
	6.15278	4.609	2.301
	6.15973	4.649	2.093
	6.16667	4.742	1.966
	6.17361	4.772	1.814
	6.18056	4.794	1.541
	6.1875	4.814	1.238
	6.19445	4.84	0.965
	6.20139	4.812	0.568
	6.20834	4.711	0.224
	6.21528	4.675	-0.264
	6.22223	4.619	-0.732
	6.22917	4.537	-1.171
	6.23611	4.459	-1.562
	6.24306	4.384	-1.894
	6.25	4.339	-2.357
	6.25695	4.271	-2.638
	6.26389	4.173	-2.912
	6.27084	4.038	-3.21
	6.27778	3.952	-3.634
	6.28473	3.787	-3.967
	6.29167	3.598	-4.261
	6.29861	3.354	-4.596
	6.30556	3.165	-5.046
	6.3125	2.893	-5.429
	6.31945	2.664	-5.716
	6.32639	2.379	-6.032
	6.33334	2.128	-6.285
	6.34028	1.934	-6.506
	6.34723	1.707	-6.59
	6.35417	1.512	-6.675
	6.36111	1.327	-6.767
	6.36806	1.126	-6.872
	6.375	0.944	-6.901
	6.38195	0.766	-6.943
	6.38889	0.568	-7.026
	6.39584	0.397	-7.159
	6.40278	0.234	-7.282
	6.40973	0.021	-7.297
	6.41667	-0.153	-7.4
	6.42361	-0.313	-7.48
	6.43056	-0.505	-7.506
	6.4375	-0.661	-7.423
	6.44445	-0.837	-7.273
	6.45139	-0.94	-7.209
	6.45834	-1.141	-7.12
	6.46528	-1.349	-6.862
	6.47223	-1.527	-6.677
	6.47917	-1.684	-6.501
	6.48611	-1.934	-6.356
	6.49306	-2.164	-6.17
	6.5	-2.377	-5.973
	6.50695	-2.593	-5.81
	6.51389	-2.813	-5.714
	6.52084	-3.015	-5.558
	6.52778	-3.136	-5.38
	6.53473	-3.283	-5.258
	6.54167	-3.384	-5.056
	6.54861	-3.465	-4.958
	6.55556	-3.47	-4.766
	6.5625	-3.524	-4.641
	6.56945	-3.524	-4.431
	6.57639	-3.505	-4.285
	6.58334	-3.544	-4.103
	6.59028	-3.545	-3.922
	6.59723	-3.592	-3.759
	6.60417	-3.584	-3.591
	6.61111	-3.642	-3.391
	6.61806	-3.673	-3.186
	6.625	-3.722	-3.005
	6.63195	-3.742	-2.819
	6.63889	-3.776	-2.585
	6.64584	-3.833	-2.312
	6.65278	-3.853	-2.151
	6.65973	-3.858	-1.892
	6.66667	-3.809	-1.658
	6.67361	-3.8	-1.384
	6.68056	-3.791	-1.174
	6.6875	-3.715	-0.957
	6.69445	-3.6	-0.687
	6.70139	-3.52	-0.425
	6.70834	-3.454	-0.231
	6.71528	-3.369	-0.036
	6.72223	-3.279	0.277
	6.72917	-3.224	0.475
	6.73611	-3.236	0.717
	6.74306	-3.247	0.923
	6.75	-3.259	1.205
	6.75695	-3.287	1.427
	6.76389	-3.371	1.583
	6.77084	-3.436	1.756
	6.77778	-3.506	2.04
	6.78473	-3.541	2.152
	6.79167	-3.58	2.308
	6.79861	-3.575	2.434
	6.80556	-3.529	2.534
	6.8125	-3.464	2.69
	6.81945	-3.352	2.743
	6.82639	-3.229	2.926
	6.83334	-3.045	2.978
	6.84028	-2.863	3.196
	6.84723	-2.671	3.241
	6.85417	-2.511	3.42
	6.86111	-2.321	3.579
	6.86806	-2.165	3.81
	6.875	-2.065	4.015
	6.88195	-1.972	4.186
	6.88889	-1.883	4.506
	6.89584	-1.818	4.672
	6.90278	-1.758	4.862
	6.90973	-1.69	5.06
	6.91667	-1.585	5.292
	6.92361	-1.511	5.423
	6.93056	-1.408	5.49
	6.9375	-1.298	5.514
	6.94445	-1.18	5.615
	6.95139	-1.083	5.594
	6.95834	-0.992	5.553
	6.96528	-0.864	5.474
	6.97223	-0.744	5.454
	6.97917	-0.639	5.337
	6.98611	-0.551	5.23
	6.99306	-0.388	5.112
	7	-0.232	5.033
	7.00695	-0.09	4.958
	7.01389	0.072	4.81
	7.02084	0.241	4.748
	7.02778	0.426	4.606
	7.03473	0.588	4.576
	7.04167	0.727	4.458
	7.04861	0.85	4.454
	7.05556	1.01	4.365
	7.0625	1.095	4.283
	7.06945	1.213	4.197
	7.07639	1.268	4.131
	7.08334	1.364	4.009
	7.09028	1.436	3.892
	7.09723	1.47	3.795
	7.10417	1.49	3.689
	7.11111	1.503	3.517
	7.11806	1.595	3.392
	7.125	1.625	3.257
	7.13195	1.724	3.129
	7.13889	1.804	2.988
	7.14584	1.959	2.819
	7.15278	2.106	2.721

## Sheet: Fig.4c
		ZT time	Ctrl-1	Ctrl-2	Ctrl-3	Ctrl-4	HKO-1	HKO-2	HKO-3		student's t test (p value)
	Hnf4a	2	1.52037	1.5713	1.4751		0.567047	0.44527	0.502847		<0.0001
		6	1.50017	1.68494	1.81498		0.906603	0.737021	0.737988		0.0012
		10	1.06953	1.24557	1.44924	1.60457	0.523309	0.253998	0.46483		0.0018
		14	2.34543	2.15557	2.34567		0.712902	0.42142	0.690011		0.0001
		18	1.76719	1.7187	1.63975		0.395415	0.482627	0.499284		<0.0001
		22	1.60288	1.66938	1.71984		0.802786	0.732797	0.762838		<0.0001
	Bmal1	2	8.90468	12.3319	9.40113		11.8876	12.2044	12.0982		0.1597
		6	1.22005	1.41856	1.53495		5.38763	4.54709	2.91244		0.0169
		10	2.48291	1.86925	1.48007	1.77933	3.00522	1.91444	1		0.9024
		14	6.49921	8.23299	6.44941		7.58826	6.23072	5.27145		0.4782
		18	13.6167	16.048	17.4364		7.8492	10.0601	10.8952		0.0133
		22	14.9508	17.7448	15.4427		9.5424	10.6134	10.0284		0.0028
	Clock	2	2.19299	2.36963	2.78439		2.38725	2.33946	2.35937		0.6468
		6	1.44927	1.6259	1.44823		1.91012	1.80858	1.31905		0.4219
		10	1.0987	1.08008	1.06612	1.27523	1.24391	1	1.11064		0.8915
		14	1.65245	2.4358	2.10508		1.78602	1.54151	1.76882		0.2028
		18	2.58106	2.13741	2.67282		1.73346	1.96427	2.0477		0.0448
		22	3.99412	4.05535	3.89836		3.05043	2.96851	3.01295		<0.0001
	Cry1	2	1.49089	2.16165	2.05524		2.74448	3.01377	2.96473		0.0109
		6	1.05354	1.25297	1.86187		1.98814	2.37257	1		0.4504
		10	2.30055	2.31304	2.55302	2.71134	2.53457	1.63613	1.48233		0.1074
		14	5.23711	4.73373	3.78745		7.16878	4.2713	4.41353		0.5365
		18	5.64184	5.86786	8.06837		5.60784	5.45377	5.90122		0.329
		22	4.61938	5.89289	5.09733		5.66864	5.43846	5.57384		0.3976
	Cry2	2	1	1.36167	1.05405		1.08347	0.506854	0.753757		0.1509
		6	3.57932	3.22717	3.80536		2.05155	1.58365	1.93896		0.0016
		10	2.26579	2.19211	2.28624	2.57262	1.28955	1.81444	1.03632		0.007
		14	2.04011	2.24893	1.57281		2.03502	1.3312	1.60454		0.358
		18	2.21203	2.08154	2.07497		1.04808	1.51463	1.37432		0.0051
		22	1.30153	1.49284	1.20987		0.619435	0.669451	0.632858		0.0012
	Per2	2	2.39823	2.40434	2.89031		1	1.55432	1.24396		0.0048
		6	3.75607	5.2984	7.62648		3.61481	3.10308	3.64552		0.1381
		10	13.9975	13.8207	16.5556	19.5455	16.2915	8.92204	11.2586		0.1744
		14	18.3737	26.3053	18.9055		18.7881	9.57702	16.8221		0.1814
		18	12.0302	9.76459	8.58376		7.70686	8.74942	10.5435		0.4375
		22	5.45098	4.91971	4.24026		2.54469	2.81463	2.72648		0.0038
	Nr1d1	2	6.1417	4.82963	4.08289		5.70598	1.52714	3.23848		0.3223
		6	19.8185	18.0847	16.665		10.7224	12.3812	11.8109		0.0032
		10	12.4131	10.8185	12.3197	13.0492	7.56783	10.6067	8.40713		0.0174
		14	9.52912	7.96963	7.32445		6.21922	6.00331	6.48549		0.0382
		18	8.3353	8.02811	7.38835		1.34508	1.81323	1.50858		<0.0001
		22	1	1.04886	1.5784		0.643698	0.581173	0.628475		0.0336
	Nr1d2	2	2.74428	3.02652	3.14523		2.50714	1.32709	2.29858		0.0724
		6	5.50384	4.83848	6.48943		2.96254	3.269	3.66882		0.0114
		10	3.53833	3.19204	3.83412	3.58233	3.10669	1.83995	2.67929		0.0356
		14	3.50343	2.98073	3.2907		3.84439	2.3915	3.02303		0.7201
		18	2.70454	2.47961	2.10798		1.81973	2.54644	1.44658		0.25
		22	1.54033	1.84713	1.84306		1	1.0599	1.02349		0.0023
	Dbp	2	9.52136	7.28743	5.73699		5.79411	1.62014	3.74658		0.0805
		6	58.518	62.5464	67.5812		20.2646	18.8516	30.3074		0.0009
		10	28.1398	24.7743	30.1664	31.1141	24.253	19.7133	30.5309		0.285
		14	13.2722	11.7465	10.239		15.2209	9.70433	14.9317		0.4851
		18	5.87489	3.41553	2.27713		7.96884	11.4971	6.28244		0.0645
		22	1.32245	1.30042	1		1.31881	2.36922	1.87466		0.114

## Sheet: Fig.4e
	day after synchronization	WT	Hnf4a(R85W)
	0.15278	-239.084	-368.614
	0.15973	-241.138	-370.027
	0.16667	-243.582	-371.746
	0.17361	-246.104	-373.699
	0.18056	-248.81	-375.858
	0.1875	-251.405	-378.133
	0.19445	-253.935	-380.521
	0.20139	-255.651	-382.625
	0.20834	-256.614	-384.423
	0.21528	-256.796	-385.717
	0.22223	-255.945	-386.543
	0.22917	-254.089	-386.709
	0.23611	-251.118	-386.189
	0.24306	-247.338	-384.875
	0.25	-242.544	-382.811
	0.25695	-236.935	-380.048
	0.26389	-230.508	-376.467
	0.27084	-223.6	-372.196
	0.27778	-216.063	-367.247
	0.28473	-207.842	-361.673
	0.29167	-199.212	-355.537
	0.29861	-190.262	-348.797
	0.30556	-180.89	-341.682
	0.3125	-171	-334.106
	0.31945	-160.795	-326.276
	0.32639	-150.218	-318.078
	0.33334	-139.269	-309.843
	0.34028	-127.812	-301.454
	0.34723	-115.896	-292.977
	0.35417	-103.508	-284.38
	0.36111	-90.685	-275.851
	0.36806	-77.266	-267.26
	0.375	-63.295	-258.579
	0.38195	-48.886	-249.776
	0.38889	-33.995	-240.841
	0.39584	-18.659	-231.769
	0.40278	-2.934	-222.364
	0.40973	13.109	-212.745
	0.41667	29.4	-202.812
	0.42361	45.839	-192.712
	0.43056	62.443	-182.36
	0.4375	78.917	-171.727
	0.44445	95.345	-160.892
	0.45139	111.633	-149.846
	0.45834	127.694	-138.796
	0.46528	143.459	-127.502
	0.47223	158.824	-116.26
	0.47917	173.836	-104.956
	0.48611	188.441	-93.695
	0.49306	202.637	-82.49
	0.5	216.296	-71.391
	0.50695	229.421	-60.454
	0.51389	242.26	-49.734
	0.52084	254.391	-39.267
	0.52778	265.858	-29.172
	0.53473	276.603	-19.438
	0.54167	286.959	-9.99
	0.54861	296.455	-1.145
	0.55556	305.187	7.227
	0.5625	313.152	15.097
	0.56945	320.564	22.526
	0.57639	327.308	29.533
	0.58334	333.302	35.992
	0.59028	338.651	42.173
	0.59723	343.715	48.041
	0.60417	348.122	53.688
	0.61111	351.897	59.207
	0.61806	355.201	64.548
	0.625	358.02	69.883
	0.63195	360.454	75.119
	0.63889	362.28	80.344
	0.64584	363.714	85.321
	0.65278	364.729	90.262
	0.65973	365.459	94.942
	0.66667	365.602	99.62
	0.67361	365.317	104.023
	0.68056	364.991	108.143
	0.6875	364.298	112.095
	0.69445	363.289	115.93
	0.70139	361.814	119.734
	0.70834	360.306	123.517
	0.71528	358.522	127.125
	0.72223	356.512	130.985
	0.72917	353.871	135.082
	0.73611	351.251	139.129
	0.74306	348.437	143.152
	0.75	345.192	147.379
	0.75695	341.603	151.791
	0.76389	337.788	156.181
	0.77084	333.945	160.484
	0.77778	329.591	164.747
	0.78473	325.158	169.137
	0.79167	320.429	173.505
	0.79861	315.674	177.732
	0.80556	310.545	182.079
	0.8125	305.367	186.632
	0.81945	299.966	191.161
	0.82639	294.173	195.873
	0.83334	288.12	200.639
	0.84028	282.002	205.519
	0.84723	275.755	210.782
	0.85417	269.095	216.139
	0.86111	262.092	221.594
	0.86806	255.048	227.085
	0.875	247.906	232.848
	0.88195	240.37	238.555
	0.88889	232.421	244.234
	0.89584	224.481	250.001
	0.90278	216.503	255.712
	0.90973	208.105	261.442
	0.91667	199.318	266.953
	0.92361	190.588	272.542
	0.93056	181.826	277.954
	0.9375	172.837	283.342
	0.94445	163.732	288.471
	0.95139	154.623	293.829
	0.95834	145.568	298.983
	0.96528	136.403	303.71
	0.97223	127.077	308.441
	0.97917	117.929	313.058
	0.98611	108.61	317.375
	0.99306	99.359	321.135
	1	90.059	324.663
	1.00695	80.843	328.141
	1.01389	71.606	331.183
	1.02084	62.459	333.614
	1.02778	53.488	335.815
	1.03473	44.604	337.86
	1.04167	35.831	339.452
	1.04861	27.169	340.493
	1.05556	18.686	341.219
	1.0625	10.315	341.737
	1.06945	2.041	341.68
	1.07639	-6.045	341.148
	1.08334	-13.934	340.168
	1.09028	-21.671	338.862
	1.09723	-29.15	337.12
	1.10417	-36.292	334.948
	1.11111	-43.22	332.605
	1.11806	-49.863	329.801
	1.125	-56.021	326.937
	1.13195	-61.952	323.651
	1.13889	-67.598	320.193
	1.14584	-72.997	316.446
	1.15278	-78.016	312.559
	1.15973	-82.849	308.513
	1.16667	-87.512	304.105
	1.17361	-91.983	299.421
	1.18056	-96.181	294.728
	1.1875	-100.071	289.883
	1.19445	-103.871	284.615
	1.20139	-107.383	279.505
	1.20834	-110.602	274.389
	1.21528	-113.516	269.23
	1.22223	-116.043	263.984
	1.22917	-118.452	258.719
	1.23611	-120.406	253.848
	1.24306	-122.026	248.947
	1.25	-123.271	243.925
	1.25695	-124.349	239.122
	1.26389	-125.007	234.587
	1.27084	-125.352	230.007
	1.27778	-125.347	225.255
	1.28473	-125.086	220.674
	1.29167	-124.619	216.199
	1.29861	-123.727	211.748
	1.30556	-122.688	207.233
	1.3125	-121.498	202.861
	1.31945	-120.1	198.726
	1.32639	-118.389	194.739
	1.33334	-116.603	190.917
	1.34028	-114.664	187.505
	1.34723	-112.6	184.334
	1.35417	-110.313	181.486
	1.36111	-107.818	179.108
	1.36806	-105.22	176.795
	1.375	-102.434	174.837
	1.38195	-99.342	173.03
	1.38889	-96.155	171.517
	1.39584	-92.914	170.27
	1.40278	-89.494	168.918
	1.40973	-85.912	167.729
	1.41667	-82.282	166.683
	1.42361	-78.7	165.73
	1.43056	-75.069	164.726
	1.4375	-71.342	163.861
	1.44445	-67.688	163.146
	1.45139	-64.244	162.339
	1.45834	-60.689	161.715
	1.46528	-57.012	160.932
	1.47223	-53.448	160.564
	1.47917	-49.959	160.025
	1.48611	-46.594	159.716
	1.49306	-43.14	159.564
	1.5	-39.767	159.333
	1.50695	-36.6	159.156
	1.51389	-33.57	158.913
	1.52084	-30.601	158.744
	1.52778	-27.846	158.259
	1.53473	-25.283	157.806
	1.54167	-22.964	156.968
	1.54861	-20.842	156.097
	1.55556	-18.744	154.986
	1.5625	-16.756	153.714
	1.56945	-14.941	152.393
	1.57639	-13.148	151.02
	1.58334	-11.465	149.668
	1.59028	-9.782	148.266
	1.59723	-8.258	146.915
	1.60417	-6.825	145.618
	1.61111	-5.625	144.477
	1.61806	-4.366	143.132
	1.625	-3.571	141.9
	1.63195	-2.946	140.596
	1.63889	-2.543	139.348
	1.64584	-2.346	137.797
	1.65278	-2.42	136.244
	1.65973	-2.864	134.463
	1.66667	-3.308	132.59
	1.67361	-3.963	130.365
	1.68056	-4.918	128.031
	1.6875	-6.127	125.453
	1.69445	-7.334	122.591
	1.70139	-8.773	119.58
	1.70834	-10.421	116.43
	1.71528	-12.242	113.003
	1.72223	-13.962	109.405
	1.72917	-15.941	105.906
	1.73611	-18.004	102.226
	1.74306	-20.178	98.422
	1.75	-22.311	94.368
	1.75695	-24.474	90.564
	1.76389	-26.91	86.507
	1.77084	-29.277	82.358
	1.77778	-31.777	78.063
	1.78473	-34.375	73.914
	1.79167	-37.194	69.6
	1.79861	-40.044	65.1
	1.80556	-43.004	60.53
	1.8125	-45.992	56.052
	1.81945	-49.167	51.392
	1.82639	-52.42	46.68
	1.83334	-55.656	41.991
	1.84028	-58.854	37.314
	1.84723	-62.076	32.606
	1.85417	-65.324	27.901
	1.86111	-68.423	23.403
	1.86806	-71.485	18.93
	1.875	-74.484	14.387
	1.88195	-77.537	10.022
	1.88889	-80.526	5.783
	1.89584	-83.299	1.481
	1.90278	-86.129	-2.885
	1.90973	-88.993	-7.19
	1.91667	-91.939	-11.229
	1.92361	-94.621	-15.446
	1.93056	-97.326	-19.689
	1.9375	-100.08	-23.825
	1.94445	-102.679	-27.751
	1.95139	-105.009	-31.779
	1.95834	-107.241	-35.902
	1.96528	-109.442	-39.812
	1.97223	-111.404	-43.7
	1.97917	-113.118	-47.62
	1.98611	-114.73	-51.715
	1.99306	-116.233	-55.485
	2	-117.543	-59.169
	2.00695	-118.622	-62.805
	2.01389	-119.789	-66.408
	2.02084	-120.829	-69.746
	2.02778	-121.626	-72.742
	2.03473	-122.446	-75.792
	2.04167	-123.083	-78.64
	2.04861	-123.659	-81.309
	2.05556	-124.058	-83.73
	2.0625	-124.289	-86.24
	2.06945	-124.441	-88.614
	2.07639	-124.405	-90.833
	2.08334	-124.222	-93
	2.09028	-123.817	-95.055
	2.09723	-123.314	-96.91
	2.10417	-122.646	-98.531
	2.11111	-121.842	-100.201
	2.11806	-120.932	-101.593
	2.125	-119.728	-102.801
	2.13195	-118.675	-103.779
	2.13889	-117.396	-104.877
	2.14584	-115.962	-105.815
	2.15278	-114.333	-106.593
	2.15973	-112.816	-107.346
	2.16667	-110.99	-108.181
	2.17361	-109.051	-108.985
	2.18056	-107.139	-109.604
	2.1875	-105.109	-110.186
	2.19445	-103.096	-110.799
	2.20139	-100.845	-111.288
	2.20834	-98.746	-111.664
	2.21528	-96.561	-111.867
	2.22223	-94.403	-112.153
	2.22917	-92.098	-112.241
	2.23611	-89.857	-112.269
	2.24306	-87.585	-112.292
	2.25	-85.124	-112.356
	2.25695	-82.569	-112.353
	2.26389	-79.892	-112.189
	2.27084	-77.171	-112.158
	2.27778	-74.375	-111.976
	2.28473	-71.377	-111.765
	2.29167	-68.364	-111.465
	2.29861	-65.353	-111.169
	2.30556	-62.37	-110.852
	2.3125	-59.306	-110.394
	2.31945	-56.278	-109.938
	2.32639	-53.366	-109.492
	2.33334	-50.53	-109.059
	2.34028	-47.702	-108.546
	2.34723	-44.991	-108.077
	2.35417	-42.4	-107.666
	2.36111	-39.947	-107.169
	2.36806	-37.573	-106.667
	2.375	-35.327	-106.146
	2.38195	-33.207	-105.657
	2.38889	-31.211	-105.285
	2.39584	-29.287	-104.711
	2.40278	-27.431	-104.326
	2.40973	-25.861	-103.915
	2.41667	-24.249	-103.492
	2.42361	-22.766	-103.125
	2.43056	-21.302	-102.691
	2.4375	-19.986	-102.316
	2.44445	-18.872	-101.829
	2.45139	-17.804	-101.448
	2.45834	-16.794	-100.957
	2.46528	-16.066	-100.588
	2.47223	-15.524	-100.138
	2.47917	-15.004	-99.899
	2.48611	-14.626	-99.649
	2.49306	-14.367	-99.462
	2.5	-14.373	-99.37
	2.50695	-14.417	-99.388
	2.51389	-14.408	-99.479
	2.52084	-14.493	-99.573
	2.52778	-14.772	-99.743
	2.53473	-15.139	-99.851
	2.54167	-15.356	-100.067
	2.54861	-15.657	-100.16
	2.55556	-16.213	-100.442
	2.5625	-16.771	-100.645
	2.56945	-17.299	-100.985
	2.57639	-17.922	-101.368
	2.58334	-18.8	-101.839
	2.59028	-19.723	-102.403
	2.59723	-20.649	-102.991
	2.60417	-21.624	-103.645
	2.61111	-22.837	-104.35
	2.61806	-24.114	-105.192
	2.625	-25.366	-105.892
	2.63195	-26.82	-106.62
	2.63889	-28.391	-107.291
	2.64584	-30.082	-108.005
	2.65278	-31.657	-108.698
	2.65973	-33.44	-109.304
	2.66667	-35.401	-110.018
	2.67361	-37.321	-110.679
	2.68056	-39.243	-111.434
	2.6875	-41.168	-112.078
	2.69445	-43.242	-112.797
	2.70139	-45.136	-113.55
	2.70834	-46.978	-114.306
	2.71528	-48.703	-115.02
	2.72223	-50.595	-115.777
	2.72917	-52.288	-116.394
	2.73611	-53.937	-117.092
	2.74306	-55.435	-117.767
	2.75	-57.105	-118.423
	2.75695	-58.621	-119.046
	2.76389	-60.136	-119.665
	2.77084	-61.685	-120.353
	2.77778	-63.214	-120.997
	2.78473	-64.744	-121.667
	2.79167	-66.197	-122.325
	2.79861	-67.67	-123.061
	2.80556	-69.066	-123.731
	2.8125	-70.497	-124.341
	2.81945	-71.772	-125.067
	2.82639	-73.077	-125.687
	2.83334	-74.302	-126.33
	2.84028	-75.366	-126.815
	2.84723	-76.413	-127.332
	2.85417	-77.32	-127.818
	2.86111	-78.205	-128.201
	2.86806	-78.892	-128.512
	2.875	-79.46	-128.776
	2.88195	-79.964	-129.005
	2.88889	-80.307	-129.16
	2.89584	-80.516	-129.268
	2.90278	-80.648	-129.363
	2.90973	-80.731	-129.42
	2.91667	-80.723	-129.564
	2.92361	-80.598	-129.625
	2.93056	-80.547	-129.752
	2.9375	-80.503	-129.75
	2.94445	-80.433	-129.837
	2.95139	-80.279	-129.91
	2.95834	-80.185	-130.005
	2.96528	-80.034	-129.92
	2.97223	-79.844	-129.784
	2.97917	-79.442	-129.724
	2.98611	-79.082	-129.5
	2.99306	-78.597	-129.253
	3	-77.938	-128.858
	3.00695	-77.103	-128.543
	3.01389	-76.153	-128.167
	3.02084	-75.219	-127.716
	3.02778	-74.165	-127.054
	3.03473	-73.046	-126.541
	3.04167	-71.824	-125.978
	3.04861	-70.653	-125.295
	3.05556	-69.441	-124.566
	3.0625	-68.167	-123.857
	3.06945	-66.862	-123.193
	3.07639	-65.594	-122.413
	3.08334	-64.339	-121.616
	3.09028	-62.988	-120.901
	3.09723	-61.591	-120.242
	3.10417	-60.182	-119.49
	3.11111	-58.891	-118.766
	3.11806	-57.575	-118.037
	3.125	-56.26	-117.31
	3.13195	-54.923	-116.507
	3.13889	-53.714	-115.695
	3.14584	-52.518	-114.949
	3.15278	-51.25	-114.084
	3.15973	-49.999	-113.221
	3.16667	-48.877	-112.385
	3.17361	-47.739	-111.505
	3.18056	-46.472	-110.629
	3.1875	-45.274	-109.693
	3.19445	-44.187	-108.925
	3.20139	-43.087	-108.154
	3.20834	-41.799	-107.277
	3.21528	-40.763	-106.441
	3.22223	-39.731	-105.739
	3.22917	-38.674	-105.055
	3.23611	-37.5	-104.207
	3.24306	-36.46	-103.492
	3.25	-35.549	-102.837
	3.25695	-34.456	-102.095
	3.26389	-33.351	-101.266
	3.27084	-32.392	-100.448
	3.27778	-31.546	-99.75
	3.28473	-30.565	-98.977
	3.29167	-29.789	-98.096
	3.29861	-29.051	-97.343
	3.30556	-28.507	-96.668
	3.3125	-27.934	-95.932
	3.31945	-27.528	-95.151
	3.32639	-27.195	-94.49
	3.33334	-26.977	-93.918
	3.34028	-26.766	-93.38
	3.34723	-26.646	-92.741
	3.35417	-26.613	-92.274
	3.36111	-26.461	-91.823
	3.36806	-26.407	-91.364
	3.375	-26.294	-90.886
	3.38195	-26.194	-90.421
	3.38889	-25.953	-90.065
	3.39584	-25.893	-89.534
	3.40278	-25.704	-89.088
	3.40973	-25.676	-88.582
	3.41667	-25.525	-88.11
	3.42361	-25.528	-87.468
	3.43056	-25.63	-86.982
	3.4375	-25.855	-86.534
	3.44445	-26.135	-86.026
	3.45139	-26.52	-85.511
	3.45834	-27.021	-85.109
	3.46528	-27.496	-84.854
	3.47223	-28.08	-84.562
	3.47917	-28.573	-84.185
	3.48611	-29.257	-83.934
	3.49306	-29.975	-83.749
	3.5	-30.676	-83.523
	3.50695	-31.426	-83.238
	3.51389	-32.216	-82.931
	3.52084	-33.122	-82.724
	3.52778	-33.927	-82.406
	3.53473	-34.88	-82.098
	3.54167	-35.859	-81.753
	3.54861	-36.802	-81.337
	3.55556	-37.584	-81.047
	3.5625	-38.289	-80.703
	3.56945	-39.073	-80.408
	3.57639	-39.715	-79.944
	3.58334	-40.141	-79.684
	3.59028	-40.624	-79.392
	3.59723	-41.213	-79.153
	3.60417	-41.679	-78.777
	3.61111	-41.968	-78.505
	3.61806	-42.409	-78.36
	3.625	-42.958	-78.034
	3.63195	-43.434	-77.73
	3.63889	-43.832	-77.36
	3.64584	-44.133	-77.167
	3.65278	-44.625	-76.854
	3.65973	-44.949	-76.49
	3.66667	-45.136	-76.178
	3.67361	-45.296	-75.906
	3.68056	-45.529	-75.681
	3.6875	-45.71	-75.298
	3.69445	-45.755	-75.049
	3.70139	-45.893	-74.791
	3.70834	-45.941	-74.487
	3.71528	-46.103	-74.144
	3.72223	-46.118	-73.784
	3.72917	-46.125	-73.39
	3.73611	-46.133	-72.957
	3.74306	-46.024	-72.537
	3.75	-45.947	-72.098
	3.75695	-45.833	-71.523
	3.76389	-45.656	-71.035
	3.77084	-45.524	-70.513
	3.77778	-45.428	-69.979
	3.78473	-45.32	-69.402
	3.79167	-45.105	-68.799
	3.79861	-45.005	-68.311
	3.80556	-44.915	-67.668
	3.8125	-44.731	-67.119
	3.81945	-44.34	-66.472
	3.82639	-43.944	-65.93
	3.83334	-43.554	-65.294
	3.84028	-42.86	-64.731
	3.84723	-42.095	-64.074
	3.85417	-41.284	-63.396
	3.86111	-40.536	-62.719
	3.86806	-39.519	-62.135
	3.875	-38.489	-61.446
	3.88195	-37.482	-60.683
	3.88889	-36.492	-59.958
	3.89584	-35.367	-59.307
	3.90278	-34.297	-58.539
	3.90973	-33.357	-57.758
	3.91667	-32.339	-57.092
	3.92361	-31.285	-56.404
	3.93056	-30.255	-55.719
	3.9375	-29.392	-54.996
	3.94445	-28.464	-54.395
	3.95139	-27.55	-53.773
	3.95834	-26.66	-53.179
	3.96528	-25.829	-52.571
	3.97223	-24.923	-52.045
	3.97917	-23.972	-51.477
	3.98611	-23.089	-50.855
	3.99306	-22.14	-50.166
	4	-21.21	-49.54
	4.00695	-20.265	-48.888
	4.01389	-19.251	-48.157
	4.02084	-18.169	-47.318
	4.02778	-17.102	-46.505
	4.03473	-16.029	-45.735
	4.04167	-14.872	-44.852
	4.04861	-13.773	-43.953
	4.05556	-12.667	-43.077
	4.0625	-11.568	-42.301
	4.06945	-10.551	-41.42
	4.07639	-9.461	-40.52
	4.08334	-8.591	-39.655
	4.09028	-7.741	-38.912
	4.09723	-6.998	-38.167
	4.10417	-6.184	-37.322
	4.11111	-5.439	-36.562
	4.11806	-4.743	-35.82
	4.125	-3.923	-35.069
	4.13195	-3.067	-34.283
	4.13889	-2.235	-33.467
	4.14584	-1.414	-32.687
	4.15278	-0.603	-31.89
	4.15973	0.326	-31.023
	4.16667	1.156	-30.187
	4.17361	1.97	-29.343
	4.18056	2.762	-28.548
	4.1875	3.616	-27.769
	4.19445	4.373	-27.102
	4.20139	5.112	-26.37
	4.20834	5.876	-25.671
	4.21528	6.537	-25.083
	4.22223	7.224	-24.449
	4.22917	7.8	-23.825
	4.23611	8.39	-23.17
	4.24306	8.845	-22.571
	4.25	9.187	-21.92
	4.25695	9.462	-21.29
	4.26389	9.7	-20.57
	4.27084	9.985	-19.944
	4.27778	10.137	-19.346
	4.28473	10.315	-18.657
	4.29167	10.439	-18.085
	4.29861	10.63	-17.401
	4.30556	10.704	-16.734
	4.3125	10.771	-16.09
	4.31945	10.714	-15.389
	4.32639	10.789	-14.661
	4.33334	10.601	-13.917
	4.34028	10.433	-13.261
	4.34723	10.234	-12.51
	4.35417	9.979	-11.795
	4.36111	9.696	-11.075
	4.36806	9.393	-10.48
	4.375	9.155	-9.923
	4.38195	8.871	-9.298
	4.38889	8.628	-8.745
	4.39584	8.486	-8.233
	4.40278	8.381	-7.764
	4.40973	8.305	-7.157
	4.41667	8.26	-6.634
	4.42361	8.36	-6.083
	4.43056	8.501	-5.639
	4.4375	8.586	-5.019
	4.44445	8.727	-4.497
	4.45139	8.948	-3.891
	4.45834	8.921	-3.405
	4.46528	8.914	-2.802
	4.47223	8.816	-2.269
	4.47917	8.736	-1.685
	4.48611	8.347	-1.078
	4.49306	8.054	-0.517
	4.5	7.719	0.138
	4.50695	7.294	0.736
	4.51389	6.941	1.398
	4.52084	6.576	2.013
	4.52778	6.376	2.63
	4.53473	6.149	3.214
	4.54167	6.092	3.797
	4.54861	6.014	4.355
	4.55556	6.09	4.836
	4.5625	6.129	5.297
	4.56945	6.302	5.713
	4.57639	6.411	6.172
	4.58334	6.6	6.545
	4.59028	6.796	6.89
	4.59723	7.046	7.263
	4.60417	7.239	7.626
	4.61111	7.403	8.021
	4.61806	7.639	8.386
	4.625	7.955	8.857
	4.63195	8.17	9.366
	4.63889	8.327	9.969
	4.64584	8.559	10.534
	4.65278	8.74	11.201
	4.65973	8.941	11.905
	4.66667	9.117	12.732
	4.67361	9.38	13.533
	4.68056	9.679	14.252
	4.6875	10.086	15.101
	4.69445	10.464	15.973
	4.70139	10.955	16.797
	4.70834	11.464	17.48
	4.71528	12.126	18.231
	4.72223	12.759	19.09
	4.72917	13.377	19.923
	4.73611	13.961	20.581
	4.74306	14.476	21.272
	4.75	15.145	22.053
	4.75695	15.628	22.848
	4.76389	16.192	23.412
	4.77084	16.848	24.089
	4.77778	17.643	24.759
	4.78473	18.332	25.536
	4.79167	19.241	26.087
	4.79861	20.091	26.748
	4.80556	21.158	27.434
	4.8125	22.057	28.07
	4.81945	23.1	28.799
	4.82639	23.933	29.417
	4.83334	24.831	30.172
	4.84028	25.594	30.809
	4.84723	26.169	31.532
	4.85417	26.844	32.174
	4.86111	27.36	32.88
	4.86806	27.974	33.496
	4.875	28.463	34.079
	4.88195	29.172	34.804
	4.88889	29.892	35.451
	4.89584	30.646	36.168

## Sheet: Fig.4f
	day after synchronization	WT	Hnf4a knockout
	0.15278	-204.538	-85.352
	0.15973	-202.471	-85.241
	0.16667	-199.726	-85.077
	0.17361	-196.484	-84.832
	0.18056	-192.536	-84.422
	0.1875	-187.909	-83.888
	0.19445	-182.432	-83.196
	0.20139	-176.566	-82.361
	0.20834	-170.069	-81.253
	0.21528	-163.041	-79.857
	0.22223	-155.513	-78.307
	0.22917	-147.295	-76.496
	0.23611	-138.819	-74.375
	0.24306	-129.674	-71.96
	0.25	-120.212	-69.372
	0.25695	-110.398	-66.588
	0.26389	-100.429	-63.498
	0.27084	-90.167	-60.114
	0.27778	-79.713	-56.602
	0.28473	-69.446	-52.925
	0.29167	-59.086	-49.117
	0.29861	-48.881	-45.05
	0.30556	-38.712	-40.9
	0.3125	-28.732	-36.685
	0.31945	-18.984	-32.415
	0.32639	-9.387	-27.881
	0.33334	0.039	-23.326
	0.34028	9.242	-18.776
	0.34723	18.262	-14.27
	0.35417	27.025	-9.439
	0.36111	35.644	-4.573
	0.36806	44.2	0.278
	0.375	52.634	5.202
	0.38195	60.748	10.396
	0.38889	68.809	15.627
	0.39584	76.921	20.77
	0.40278	84.992	26.05
	0.40973	92.822	31.495
	0.41667	100.62	36.992
	0.42361	108.438	42.309
	0.43056	116.295	47.805
	0.4375	123.981	53.4
	0.44445	131.414	59.044
	0.45139	138.872	64.605
	0.45834	146.299	70.324
	0.46528	153.369	76.287
	0.47223	160.25	82.096
	0.47917	166.902	87.927
	0.48611	173.483	93.812
	0.49306	179.616	99.776
	0.5	185.481	105.648
	0.50695	191.048	111.254
	0.51389	196.455	116.976
	0.52084	201.538	122.607
	0.52778	206.363	128.052
	0.53473	211.064	133.217
	0.54167	215.466	138.525
	0.54861	219.649	143.773
	0.55556	223.467	148.864
	0.5625	227.381	153.77
	0.56945	230.787	158.746
	0.57639	233.947	163.706
	0.58334	236.846	168.48
	0.59028	239.506	173.114
	0.59723	241.799	177.687
	0.60417	243.562	182.221
	0.61111	245.124	186.449
	0.61806	246.531	190.582
	0.625	247.672	194.406
	0.63195	248.295	198.169
	0.63889	248.744	201.535
	0.64584	249.102	204.758
	0.65278	249.155	207.737
	0.65973	248.552	210.505
	0.66667	247.88	212.947
	0.67361	246.811	215.278
	0.68056	245.397	217.454
	0.6875	243.341	219.344
	0.69445	241.009	220.995
	0.70139	238.348	222.5
	0.70834	235.188	223.803
	0.71528	231.854	224.697
	0.72223	228.151	225.379
	0.72917	224.316	225.796
	0.73611	220.037	225.946
	0.74306	215.815	225.621
	0.75	211.21	225.047
	0.75695	206.462	224.257
	0.76389	201.353	223.074
	0.77084	196.152	221.527
	0.77778	190.752	219.779
	0.78473	184.812	217.947
	0.79167	178.804	215.735
	0.79861	172.491	213.213
	0.80556	165.989	210.56
	0.8125	159.223	207.779
	0.81945	152.204	204.687
	0.82639	145.065	201.451
	0.83334	137.876	198.044
	0.84028	130.604	194.517
	0.84723	123.195	190.754
	0.85417	115.74	186.868
	0.86111	108.171	182.757
	0.86806	100.635	178.499
	0.875	92.982	174.162
	0.88195	85.229	169.741
	0.88889	77.225	165.201
	0.89584	69.321	160.5
	0.90278	61.342	155.825
	0.90973	53.181	151.105
	0.91667	45.024	146.355
	0.92361	37.008	141.544
	0.93056	29.254	136.745
	0.9375	21.401	131.962
	0.94445	13.861	127.132
	0.95139	6.51	122.215
	0.95834	-0.556	117.263
	0.96528	-7.532	112.28
	0.97223	-14.325	107.312
	0.97917	-20.803	102.332
	0.98611	-27.379	97.352
	0.99306	-33.731	92.441
	1	-40.063	87.566
	1.00695	-46.219	82.859
	1.01389	-52.394	78.226
	1.02084	-58.272	73.77
	1.02778	-64.071	69.399
	1.03473	-69.691	65.184
	1.04167	-75.032	61.115
	1.04861	-80.038	57.098
	1.05556	-84.751	53.25
	1.0625	-89.254	49.418
	1.06945	-93.23	45.724
	1.07639	-96.826	42.086
	1.08334	-100.203	38.522
	1.09028	-103.304	35.041
	1.09723	-106.032	31.676
	1.10417	-108.418	28.449
	1.11111	-110.614	25.277
	1.11806	-112.752	22.26
	1.125	-114.512	19.44
	1.13195	-116.067	16.717
	1.13889	-117.439	14.146
	1.14584	-118.705	11.741
	1.15278	-119.641	9.467
	1.15973	-120.308	7.33
	1.16667	-120.744	5.291
	1.17361	-120.879	3.41
	1.18056	-120.791	1.575
	1.1875	-120.201	-0.216
	1.19445	-119.41	-1.874
	1.20139	-118.323	-3.525
	1.20834	-116.923	-5.159
	1.21528	-115.219	-6.713
	1.22223	-113.276	-8.208
	1.22917	-111.249	-9.701
	1.23611	-108.842	-11.134
	1.24306	-106.352	-12.574
	1.25	-103.75	-13.872
	1.25695	-101.061	-15.2
	1.26389	-98.134	-16.437
	1.27084	-95.033	-17.602
	1.27778	-91.949	-18.66
	1.28473	-88.724	-19.748
	1.29167	-85.35	-20.74
	1.29861	-81.86	-21.673
	1.30556	-78.435	-22.519
	1.3125	-74.89	-23.389
	1.31945	-71.327	-24.232
	1.32639	-67.749	-24.994
	1.33334	-64.379	-25.738
	1.34028	-60.816	-26.562
	1.34723	-57.408	-27.331
	1.35417	-54.017	-28.079
	1.36111	-50.584	-28.77
	1.36806	-47.214	-29.495
	1.375	-43.736	-30.232
	1.38195	-40.46	-30.868
	1.38889	-37.045	-31.509
	1.39584	-33.628	-32.155
	1.40278	-30.245	-32.81
	1.40973	-27.024	-33.374
	1.41667	-23.719	-33.938
	1.42361	-20.532	-34.537
	1.43056	-17.61	-35.144
	1.4375	-14.706	-35.753
	1.44445	-11.838	-36.318
	1.45139	-9.068	-36.927
	1.45834	-6.616	-37.566
	1.46528	-4.225	-38.203
	1.47223	-1.984	-38.819
	1.47917	0.315	-39.42
	1.48611	2.188	-40.101
	1.49306	4.017	-40.771
	1.5	5.623	-41.338
	1.50695	7.256	-41.959
	1.51389	8.5	-42.542
	1.52084	9.468	-43.205
	1.52778	10.328	-43.74
	1.53473	11.081	-44.352
	1.54167	11.672	-44.926
	1.54861	11.917	-45.54
	1.55556	12.125	-46.133
	1.5625	12.165	-46.718
	1.56945	12.092	-47.327
	1.57639	11.86	-47.943
	1.58334	11.455	-48.579
	1.59028	10.945	-49.202
	1.59723	10.27	-49.815
	1.60417	9.475	-50.423
	1.61111	8.51	-51.087
	1.61806	7.237	-51.727
	1.625	6.028	-52.379
	1.63195	4.584	-53.025
	1.63889	3.093	-53.754
	1.64584	1.277	-54.429
	1.65278	-0.65	-55.099
	1.65973	-2.62	-55.836
	1.66667	-4.756	-56.584
	1.67361	-7.007	-57.308
	1.68056	-9.238	-57.973
	1.6875	-11.494	-58.699
	1.69445	-13.88	-59.439
	1.70139	-16.2	-60.143
	1.70834	-18.503	-60.806
	1.71528	-20.742	-61.507
	1.72223	-23	-62.213
	1.72917	-25.231	-62.879
	1.73611	-27.416	-63.522
	1.74306	-29.691	-64.15
	1.75	-32.072	-64.794
	1.75695	-34.446	-65.398
	1.76389	-36.776	-65.964
	1.77084	-39.335	-66.488
	1.77778	-41.752	-66.987
	1.78473	-44.152	-67.442
	1.79167	-46.461	-67.934
	1.79861	-48.836	-68.366
	1.80556	-51.203	-68.767
	1.8125	-53.369	-69.194
	1.81945	-55.328	-69.597
	1.82639	-57.32	-70.021
	1.83334	-59.284	-70.412
	1.84028	-60.96	-70.88
	1.84723	-62.446	-71.3
	1.85417	-64.013	-71.776
	1.86111	-65.592	-72.255
	1.86806	-66.865	-72.74
	1.875	-67.999	-73.25
	1.88195	-69.239	-73.753
	1.88889	-70.493	-74.25
	1.89584	-71.5	-74.727
	1.90278	-72.531	-75.205
	1.90973	-73.518	-75.628
	1.91667	-74.572	-76.004
	1.92361	-75.338	-76.348
	1.93056	-75.996	-76.621
	1.9375	-76.625	-76.9
	1.94445	-77.108	-77.124
	1.95139	-77.47	-77.259
	1.95834	-77.635	-77.441
	1.96528	-77.648	-77.597
	1.97223	-77.549	-77.749
	1.97917	-77.448	-77.842
	1.98611	-77.011	-77.956
	1.99306	-76.541	-78.108
	2	-75.896	-78.27
	2.00695	-75.365	-78.377
	2.01389	-74.51	-78.477
	2.02084	-73.528	-78.663
	2.02778	-72.448	-78.787
	2.03473	-71.426	-78.9
	2.04167	-70.222	-79.042
	2.04861	-68.759	-79.201
	2.05556	-67.343	-79.317
	2.0625	-65.873	-79.46
	2.06945	-64.438	-79.574
	2.07639	-62.653	-79.687
	2.08334	-61.021	-79.759
	2.09028	-59.28	-79.825
	2.09723	-57.662	-79.907
	2.10417	-55.86	-79.914
	2.11111	-54.01	-79.903
	2.11806	-52.195	-79.881
	2.125	-50.388	-79.889
	2.13195	-48.413	-79.831
	2.13889	-46.297	-79.718
	2.14584	-44.247	-79.651
	2.15278	-42.149	-79.579
	2.15973	-39.866	-79.491
	2.16667	-37.52	-79.33
	2.17361	-35.189	-79.182
	2.18056	-32.956	-79.086
	2.1875	-30.56	-78.934
	2.19445	-28.271	-78.774
	2.20139	-26.027	-78.603
	2.20834	-23.88	-78.523
	2.21528	-21.696	-78.395
	2.22223	-19.491	-78.298
	2.22917	-17.469	-78.208
	2.23611	-15.489	-78.158
	2.24306	-13.507	-78.106
	2.25	-11.506	-78.032
	2.25695	-9.665	-77.991
	2.26389	-7.823	-77.911
	2.27084	-6.098	-77.82
	2.27778	-4.536	-77.705
	2.28473	-3.011	-77.568
	2.29167	-1.581	-77.386
	2.29861	-0.278	-77.211
	2.30556	0.99	-77.038
	2.3125	2.129	-76.85
	2.31945	3.276	-76.612
	2.32639	4.375	-76.422
	2.33334	5.255	-76.264
	2.34028	6.133	-76.078
	2.34723	7.077	-75.857
	2.35417	7.938	-75.67
	2.36111	8.625	-75.531
	2.36806	9.167	-75.281
	2.375	9.748	-75.079
	2.38195	10.193	-74.85
	2.38889	10.494	-74.659
	2.39584	10.585	-74.414
	2.40278	10.696	-74.172
	2.40973	10.635	-73.945
	2.41667	10.483	-73.744
	2.42361	10.095	-73.56
	2.43056	9.659	-73.388
	2.4375	9.187	-73.257
	2.44445	8.661	-73.115
	2.45139	8.018	-73.017
	2.45834	7.216	-72.914
	2.46528	6.497	-72.793
	2.47223	5.665	-72.671
	2.47917	4.705	-72.565
	2.48611	3.72	-72.41
	2.49306	2.661	-72.219
	2.5	1.526	-72.002
	2.50695	0.281	-71.794
	2.51389	-0.891	-71.555
	2.52084	-2.206	-71.289
	2.52778	-3.538	-71.026
	2.53473	-4.965	-70.78
	2.54167	-6.236	-70.535
	2.54861	-7.57	-70.296
	2.55556	-9.034	-70.064
	2.5625	-10.451	-69.827
	2.56945	-11.824	-69.629
	2.57639	-13.117	-69.427
	2.58334	-14.614	-69.227
	2.59028	-16.116	-69.013
	2.59723	-17.49	-68.823
	2.60417	-18.801	-68.648
	2.61111	-20.259	-68.432
	2.61806	-21.873	-68.224
	2.625	-23.292	-68.05
	2.63195	-24.814	-67.874
	2.63889	-26.293	-67.661
	2.64584	-27.964	-67.471
	2.65278	-29.495	-67.281
	2.65973	-30.929	-67.07
	2.66667	-32.378	-66.831
	2.67361	-33.757	-66.604
	2.68056	-35.008	-66.357
	2.6875	-36.069	-66.09
	2.69445	-37.158	-65.783
	2.70139	-38.092	-65.507
	2.70834	-38.944	-65.219
	2.71528	-39.679	-64.932
	2.72223	-40.486	-64.642
	2.72917	-41.22	-64.356
	2.73611	-41.94	-64.105
	2.74306	-42.664	-63.835
	2.75	-43.374	-63.565
	2.75695	-44.03	-63.302
	2.76389	-44.747	-63.066
	2.77084	-45.249	-62.83
	2.77778	-45.841	-62.566
	2.78473	-46.335	-62.329
	2.79167	-46.899	-62.089
	2.79861	-47.286	-61.867
	2.80556	-47.668	-61.646
	2.8125	-48.037	-61.427
	2.81945	-48.45	-61.214
	2.82639	-48.774	-61.023
	2.83334	-49.093	-60.804
	2.84028	-49.331	-60.584
	2.84723	-49.536	-60.372
	2.85417	-49.711	-60.125
	2.86111	-49.746	-59.896
	2.86806	-49.655	-59.618
	2.875	-49.537	-59.353
	2.88195	-49.4	-59.077
	2.88889	-49.13	-58.79
	2.89584	-48.83	-58.503
	2.90278	-48.396	-58.199
	2.90973	-47.981	-57.928
	2.91667	-47.477	-57.631
	2.92361	-46.904	-57.352
	2.93056	-46.206	-57.076
	2.9375	-45.534	-56.839
	2.94445	-44.768	-56.583
	2.95139	-43.932	-56.318
	2.95834	-43.015	-56.091
	2.96528	-42.092	-55.865
	2.97223	-41.215	-55.641
	2.97917	-40.293	-55.388
	2.98611	-39.369	-55.19
	2.99306	-38.549	-54.989
	3	-37.702	-54.738
	3.00695	-36.909	-54.483
	3.01389	-36.09	-54.238
	3.02084	-35.342	-53.992
	3.02778	-34.637	-53.71
	3.03473	-33.912	-53.41
	3.04167	-33.155	-53.117
	3.04861	-32.45	-52.838
	3.05556	-31.802	-52.522
	3.0625	-31.098	-52.208
	3.06945	-30.355	-51.91
	3.07639	-29.578	-51.613
	3.08334	-28.922	-51.333
	3.09028	-28.335	-51.057
	3.09723	-27.539	-50.788
	3.10417	-26.895	-50.524
	3.11111	-26.374	-50.256
	3.11806	-25.887	-49.97
	3.125	-25.258	-49.694
	3.13195	-24.664	-49.416
	3.13889	-24.224	-49.115
	3.14584	-23.725	-48.8
	3.15278	-23.263	-48.486
	3.15973	-22.733	-48.179
	3.16667	-22.289	-47.844
	3.17361	-21.846	-47.501
	3.18056	-21.404	-47.201
	3.1875	-20.978	-46.91
	3.19445	-20.621	-46.619
	3.20139	-20.335	-46.322
	3.20834	-20.126	-46.045
	3.21528	-19.893	-45.784
	3.22223	-19.656	-45.518
	3.22917	-19.549	-45.241
	3.23611	-19.402	-44.978
	3.24306	-19.204	-44.705
	3.25	-19.048	-44.432
	3.25695	-19.003	-44.142
	3.26389	-18.854	-43.844
	3.27084	-18.658	-43.545
	3.27778	-18.496	-43.254
	3.28473	-18.489	-42.952
	3.29167	-18.481	-42.631
	3.29861	-18.429	-42.315
	3.30556	-18.514	-41.99
	3.3125	-18.826	-41.68
	3.31945	-19.104	-41.337
	3.32639	-19.437	-41.015
	3.33334	-19.904	-40.703
	3.34028	-20.464	-40.379
	3.34723	-21.056	-40.081
	3.35417	-21.553	-39.765
	3.36111	-22.166	-39.491
	3.36806	-22.767	-39.203
	3.375	-23.401	-38.937
	3.38195	-23.887	-38.653
	3.38889	-24.525	-38.379
	3.39584	-25.045	-38.097
	3.40278	-25.628	-37.824
	3.40973	-26.179	-37.538
	3.41667	-26.74	-37.239
	3.42361	-27.318	-36.97
	3.43056	-27.946	-36.654
	3.4375	-28.475	-36.348
	3.44445	-28.96	-36.034
	3.45139	-29.529	-35.758
	3.45834	-30.031	-35.442
	3.46528	-30.482	-35.135
	3.47223	-30.957	-34.831
	3.47917	-31.39	-34.56
	3.48611	-31.906	-34.26
	3.49306	-32.36	-33.934
	3.5	-32.743	-33.663
	3.50695	-33.345	-33.395
	3.51389	-33.849	-33.12
	3.52084	-34.415	-32.814
	3.52778	-34.974	-32.525
	3.53473	-35.534	-32.239
	3.54167	-36.01	-31.937
	3.54861	-36.492	-31.624
	3.55556	-36.95	-31.3
	3.5625	-37.233	-30.991
	3.56945	-37.528	-30.669
	3.57639	-37.771	-30.341
	3.58334	-37.922	-30.006
	3.59028	-37.964	-29.657
	3.59723	-38.026	-29.328
	3.60417	-38.184	-29.005
	3.61111	-38.2	-28.651
	3.61806	-38.212	-28.311
	3.625	-38.272	-27.978
	3.63195	-38.419	-27.653
	3.63889	-38.436	-27.307
	3.64584	-38.45	-26.985
	3.65278	-38.533	-26.677
	3.65973	-38.7	-26.365
	3.66667	-38.696	-26.059
	3.67361	-38.594	-25.771
	3.68056	-38.581	-25.499
	3.6875	-38.601	-25.197
	3.69445	-38.472	-24.907
	3.70139	-38.305	-24.641
	3.70834	-38.148	-24.368
	3.71528	-37.955	-24.066
	3.72223	-37.691	-23.789
	3.72917	-37.359	-23.494
	3.73611	-37.03	-23.232
	3.74306	-36.694	-22.926
	3.75	-36.322	-22.632
	3.75695	-35.872	-22.324
	3.76389	-35.5	-22.012
	3.77084	-35.02	-21.698
	3.77778	-34.62	-21.36
	3.78473	-34.201	-21.047
	3.79167	-33.817	-20.696
	3.79861	-33.403	-20.363
	3.80556	-33.143	-20.035
	3.8125	-32.75	-19.719
	3.81945	-32.307	-19.395
	3.82639	-31.938	-19.063
	3.83334	-31.591	-18.779
	3.84028	-31.188	-18.483
	3.84723	-30.683	-18.169
	3.85417	-30.186	-17.841
	3.86111	-29.752	-17.538
	3.86806	-29.205	-17.231
	3.875	-28.681	-16.889
	3.88195	-28	-16.557
	3.88889	-27.41	-16.232
	3.89584	-26.82	-15.913
	3.90278	-26.161	-15.567
	3.90973	-25.494	-15.224
	3.91667	-24.714	-14.903
	3.92361	-24.024	-14.567
	3.93056	-23.336	-14.227
	3.9375	-22.632	-13.878
	3.94445	-21.846	-13.552
	3.95139	-21.168	-13.207
	3.95834	-20.505	-12.842
	3.96528	-19.84	-12.49
	3.97223	-19.19	-12.149
	3.97917	-18.52	-11.803
	3.98611	-17.92	-11.459
	3.99306	-17.266	-11.117
	4	-16.69	-10.804
	4.00695	-16.112	-10.483
	4.01389	-15.506	-10.17
	4.02084	-14.928	-9.868
	4.02778	-14.545	-9.579
	4.03473	-14.228	-9.299
	4.04167	-13.95	-9.018
	4.04861	-13.842	-8.675
	4.05556	-13.085	-8.207
	4.0625	-12.524	-7.714
	4.06945	-11.917	-7.009
	4.07639	-11.509	-5.986
	4.08334	-10.412	-4.887
	4.09028	-10.024	-3.873
	4.09723	-9.777	-2.7
	4.10417	-9.348	-1.446
	4.11111	-8.937	-0.434
	4.11806	-8.374	0.502
	4.125	-8.552	1.324
	4.13195	-8.675	2.118
	4.13889	-8.732	2.698
	4.14584	-8.787	3.017
	4.15278	-8.685	3.329
	4.15973	-8.717	3.651
	4.16667	-8.695	3.952
	4.17361	-8.627	4.254
	4.18056	-8.606	4.55
	4.1875	-8.569	4.845
	4.19445	-8.657	5.144
	4.20139	-8.597	5.443
	4.20834	-8.562	5.743
	4.21528	-8.614	6.03
	4.22223	-8.572	6.335
	4.22917	-8.533	6.63
	4.23611	-8.546	6.916
	4.24306	-8.585	7.199
	4.25	-8.618	7.489
	4.25695	-8.679	7.789
	4.26389	-8.709	8.095
	4.27084	-8.698	8.376
	4.27778	-8.695	8.697
	4.28473	-8.579	9.02
	4.29167	-8.554	9.343
	4.29861	-8.406	9.669
	4.30556	-8.08	10.008
	4.3125	-7.774	10.353
	4.31945	-7.482	10.685
	4.32639	-7.158	11.03
	4.33334	-6.69	11.37
	4.34028	-6.286	11.717
	4.34723	-6.006	12.059
	4.35417	-5.685	12.415
	4.36111	-5.229	12.775
	4.36806	-4.841	13.116
	4.375	-4.512	13.479
	4.38195	-4.259	13.847
	4.38889	-3.875	14.209
	4.39584	-3.418	14.549
	4.40278	-3.084	14.884
	4.40973	-2.782	15.245
	4.41667	-2.382	15.57
	4.42361	-1.982	15.88
	4.43056	-1.62	16.183
	4.4375	-1.407	16.511
	4.44445	-1.07	16.825
	4.45139	-0.675	17.121
	4.45834	-0.383	17.436
	4.46528	-0.022	17.764
	4.47223	0.309	18.091
	4.47917	0.761	18.415
	4.48611	1.118	18.736
	4.49306	1.528	19.075
	4.5	2.056	19.397
	4.50695	2.502	19.705
	4.51389	2.958	20.009
	4.52084	3.461	20.303
	4.52778	4.013	20.591
	4.53473	4.46	20.885
	4.54167	4.943	21.172
	4.54861	5.572	21.476
	4.55556	6.138	21.789
	4.5625	6.608	22.119
	4.56945	7.149	22.479
	4.57639	7.749	22.84
	4.58334	8.304	23.223
	4.59028	8.761	23.608
	4.59723	9.273	24.009
	4.60417	9.883	24.409
	4.61111	10.342	24.808
	4.61806	10.743	25.185
	4.625	11.302	25.57
	4.63195	11.801	25.932
	4.63889	12.34	26.285
	4.64584	12.767	26.623
	4.65278	13.311	26.95
	4.65973	13.849	27.268
	4.66667	14.402	27.572
	4.67361	14.99	27.872
	4.68056	15.535	28.158
	4.6875	16.1	28.455
	4.69445	16.66	28.752
	4.70139	17.359	29.06
	4.70834	17.835	29.369
	4.71528	18.377	29.685
	4.72223	18.823	30.027
	4.72917	19.423	30.368
	4.73611	19.788	30.723
	4.74306	20.121	31.083
	4.75	20.494	31.458
	4.75695	20.955	31.812
	4.76389	21.315	32.171
	4.77084	21.634	32.539
	4.77778	22.118	32.896
	4.78473	22.62	33.259
	4.79167	23.189	33.608
	4.79861	23.714	33.955
	4.80556	24.353	34.29
	4.8125	25.006	34.633
	4.81945	25.636	34.964
	4.82639	26.273	35.296
	4.83334	26.944	35.629
	4.84028	27.581	35.963
	4.84723	28.077	36.302
	4.85417	28.593	36.648
	4.86111	29.06	36.983
	4.86806	29.534	37.341
	4.875	29.907	37.702
	4.88195	30.214	38.075
	4.88889	30.567	38.429
	4.89584	30.796	38.776

## Sheet: Fig.6d
		ZT time	WT			BKO				student's t test (p value)
	Bmal1	0	29.7291	31.4544	29.9942	2.00637	1.46196	1.82181		<0.0001
		4	19.1247	12.6646	9.00723	1.34775	1.1814	1.01943		0.0138
		8	3.59482	2.13582	2.82823	0.47557	0.712727	0.591935		0.0061
		12	1	1.07836	3.50611	0.643865	0.625944	0.685961		0.2155
		16	9.77297	9.59287	6.78927	0.282323	0.309419	0.252115		0.0009
		20	24.4817	19.047	25.1635	1.52441	1.03018	1.32546		0.0004
	Hnf4a	0	1.59136	1.18315	1.31975	1.11109	0.974803	0.869667		0.0522
		4	1.33361	1.28752	1	0.865807	0.790397	0.807411		0.0225
		8	1.65439	1.71346	1.65657	1.09826	1.21247	1.3636		0.0047
		12	1.76976	1.62058	2.0929	1.18371	1.58331	1.60772		0.1322
		16	1.20577	1.47259	1.22767	0.972642	1.04453	1.18805		0.0931
		20	1.56935	1.14428	1.49269	1.04093	1.0935	0.971465		0.0537
	Dbp	0	1.46173	1	1.02136	3.1072	1.89289	2.58691		0.0233
		4	6.49742	9.43265	27.9972	2.57144	3.70142	3.25244		0.164
		8	125.699	194.503	136.175	11.7238	7.56706	7.82806		0.0026
		12	130.238	126.56	81.7034	11.8946	11.7933	12.2948		0.003
		16	12.9702	11.3802	14.3576	4.8417	4.88137	6.35099		0.0016
		20	3.47438	3.22782	3.62589	2.43941	3.36318	2.39138		0.1023
	Per2	0	2.32123	2.50946	1	8.43724	4.19027	4.45422		0.0613
		4	2.14423	1.74278	1.6413	5.02584	3.78033	4.06609		0.0038
		8	3.91483	6.44692	3.93132	3.37531	3.96847	3.80376		0.2896
		12	10.9428	8.91221	13.1342	4.58918	6.08636	8.39539		0.048
		16	11.846	16.936	16.747	7.04624	9.4572	9.31105		0.0233
		20	9.61505	10.7284	6.74387	6.96095	7.64648	6.08568		0.1686

## Sheet: Fig.s1a
		Ctrl-1	Ctrl-2	Ctrl-3	Ctrl-4	HKO-1	HKO-2	HKO-3	HKO-4		student's t test (p value)
	Hnf4a	1.03433	1.00594	0.959732	0.976543	0.231434	0.282474	0.292228	0.252246		<0.0001
	Apoc3	1.04184	1.04581	0.980581	1.02345	0.462113	0.437811	0.380034	0.423637		<0.0001
	Fabp1	0.940789	1.05713	1.02877	0.981288	0.338197	0.363481	0.357821	0.382352		<0.0001
	Hnf1a	1.0479	0.932687	1.0201	0.976564	0.441987	0.536953	0.480128	0.478646		<0.0001
	Ppara	1.06966	0.950385	0.939188	1.01229	0.461638	0.583292	0.533923	0.497657		<0.0001
	Nr1h3	1.01875	1.04813	0.951766	0.980646	0.738193	0.762029	0.682986	0.786463		0.0002

## Sheet: Fig.s1b
		Ctrl-1	Ctrl-2	Ctrl-3	Ctrl-4	HKO-1	HKO-2	HKO-3	HKO-4		student's t test (p value)
	liver weight (g)	1.08	1.19	1.12	1.1	1.66	1.72	1.88	1.73
	body weight (g)	27.8638	27.5974	27.2109	27.4177	27.027	26.5719	25.4708	26.485
	liver/body mass ratio (%)	3.876	4.312	4.116	4.012	6.142	6.473	7.381	6.532		<0.0001

[truncated: 3 more sheets: Fig.s2e, Fig.s3e, Fig.s6a]
